# Supplementary material for: Multi-region assessment of pharmaceutical exposures and predicted effects in USA wadeable urban-gradient streams
Source: PLoS One. 2020 Jan 30;15(1):e0228214. doi: 10.1371/journal.pone.0228214 (PMC6992211; doi:10.1371/journal.pone.0228214)
Supplement: S1 Fig — For site details see S1 and S6 Tables. North is at top. Base-map image is from the USGS National Map [55]. (XLSX) [file pone.0228214.s001.xlsx]

## Sheet: FIGURE S1-MAP MEDIAN RESULTS
#Figure S1. Cumulative median concentrations and detections of human-use pharmaceuticals (ng L-1) detected in at least half of the water samples at one or more wadeable stream sites during the 2014-2017 synoptic samplings in the Pacific Northwest (PNSQA, 2015; upper left), Northeast (NESQA, 2016; upper right), California (CaSQA, 2017; lower left), and Southeast (SESQA, 2014; lower right) regions …
