# Supplementary material for: Multi-region assessment of pharmaceutical exposures and predicted effects in USA wadeable urban-gradient streams
Source: PLoS One. 2020 Jan 30;15(1):e0228214. doi: 10.1371/journal.pone.0228214 (PMC6992211; doi:10.1371/journal.pone.0228214)
Supplement: S2 Fig — Circles are data for individual sites. Boxes, centerlines, and whiskers indicate interquartile range, median, and 5th and 95th percentiles, respectively. Numbers to the right of each plot indicate the percentage of sites at which the compound was detected at least once. Gabapentin, guanylurea, and hexamethylenetetramine were analyzed only in CaSQA samples. (XLSX) [file pone.0228214.s002.xlsx]

## Sheet: FIGURE S2-MEDIAN PHARM-REGION 
#Figure S2. Median concentrations ng L-1 of human-use pharmaceuticals detected in at least half of the water samples (in order of decreasing number of detections across all regions and samples) at one or more wadeable stream sites in the (left to right) Pacific Northwest (PNSQA, 2015), Northeast (NESQA, 2016), California (CaSQA, 2017), and Southeast (SESQA, 2014) regions as part of the USGS Regio…
