# Supplementary material for: Multi-region assessment of pharmaceutical exposures and predicted effects in USA wadeable urban-gradient streams
Source: PLoS One. 2020 Jan 30;15(1):e0228214. doi: 10.1371/journal.pone.0228214 (PMC6992211; doi:10.1371/journal.pone.0228214)
Supplement: S3 Fig — (XLSX) [file pone.0228214.s003.xlsx]

## Sheet: FIGURE S3-PHARM SPEARMAN PLOT
#Figure S3. Spearman Rank Correlation plot for cumulative median concentrations and detections as well as median individual concentrations of human-use pharmaceuticals (ng L-1) detected in at least half of the water samples at one or more wadeable stream sites during the 2014-2017 synoptic samplings in the Pacific Northwest (PNSQA, 2015), Northeast (NESQA, 2016), California (CaSQA, 2017), and Sou…
