# Supplementary material for: Multi-region assessment of pharmaceutical exposures and predicted effects in USA wadeable urban-gradient streams
Source: PLoS One. 2020 Jan 30;15(1):e0228214. doi: 10.1371/journal.pone.0228214 (PMC6992211; doi:10.1371/journal.pone.0228214)
Supplement: S4 Fig — (XLSX) [file pone.0228214.s004.xlsx]

## Sheet: FIGURE S4-GIS-ION SPEARMAN
#Figure S4. Spearman Rank Correlation plot for cumulative median concentrations and detections of human-use pharmaceuticals (ng L-1), median concentrations of major ions, and GIS LULC metrics at one wadeable stream sites during the 2014-2017 synoptic samplings in the Pacific Northwest (PNSQA, 2015; upper left), Northeast (NESQA, 2016; upper right), California (CaSQA, 2017; lower left), and Southe…
