# Supplementary material for: Multi-region assessment of pharmaceutical exposures and predicted effects in USA wadeable urban-gradient streams
Source: PLoS One. 2020 Jan 30;15(1):e0228214. doi: 10.1371/journal.pone.0228214 (PMC6992211; doi:10.1371/journal.pone.0228214)
Supplement: S1 Table — (XLSX) [file pone.0228214.s005.xlsx]

## Sheet: TABLE S1-SITE INFO
TSITE_NO	SHORT_NAME	STATION_NM	NumberSamples	QW_LAT	QW_LONG	RSQA_STUDY	CSA_Name	URBAN_CENTER	SITE_Ecoregions3_code	SITE_Ecoregions3_name	SDETECTS MAXIMUM	SCONC MAXIMUM (ng/L)	SDETECTS MEDIAN	SCONC MEDIAN (ng/L)
T440257123103200	OR_Amazon	AMAZON CREEK NEAR DANEBO ROAD AT EUGENE, OR	3	44.049	-123.178	PNSQA			7.1.9	Willamette Valley	11	228.5	8	91.67
T442349122440300	OR_Ames	AMES CREEK AT HWY 20, AT SWEET HOME, OR	3	44.3972	-122.734	PNSQA	Portland-Vancouver-Salem, OR-WA		7.1.9	Willamette Valley	2	71.27	2	5.44
T445029122592600	OR_Battle	BATTLE CREEK NEAR TURNER, OR	3	44.8412	-122.992	PNSQA	Portland-Vancouver-Salem, OR-WA	Portland	7.1.9	Willamette Valley	24	36142.2	2	71.54
T14142800	OR_Beaver	BEAVER CREEK AT TROUTDALE, OR	3	45.5193	-122.39	PNSQA	Portland-Vancouver-Salem, OR-WA	Portland	7.1.9	Willamette Valley	6	100.64	2	36.65
T453115122540800	OR_Beaverton	BEAVERTON CREEK AT NE 75TH AVE, AT QUATAMA, OR	3	45.5208	-122.902	PNSQA	Portland-Vancouver-Salem, OR-WA	Portland	7.1.9	Willamette Valley	7	108.62	3	59.55
T445819123042500	OR_Brush	GIBSON CREEK IN BRUSH COLLEGE PARK, AT SALEM, OR	3	44.9714	-123.075	PNSQA	Portland-Vancouver-Salem, OR-WA		7.1.9	Willamette Valley	3	50.85	1	0.91
T450016123012800	OR_Claggett	CLAGGETT CREEK AT NORTH RIVER ROAD AT KEIZER, OR	3	45.0043	-123.026	PNSQA	Portland-Vancouver-Salem, OR-WA	Portland	7.1.9	Willamette Valley	3	87.37	2	22.51
T445420123041900	OR_Croisan	CROISAN CREEK AT MADRONA AVE S, AT SALEM, OR	3	44.9057	-123.072	PNSQA	Portland-Vancouver-Salem, OR-WA	Portland	7.1.9	Willamette Valley	7	132.46	3	12.74
T443423123153700	OR_Dixon	DIXON CREEK AT NW 8TH ST, AT CORVALLIS, OR	3	44.5731	-123.262	PNSQA	Portland-Vancouver-Salem, OR-WA		7.1.9	Willamette Valley	10	7116.81	3	71.67
T14206950	OR_Fanno	FANNO CREEK AT DURHAM, OR	3	45.4035	-122.755	PNSQA	Portland-Vancouver-Salem, OR-WA	Portland	7.1.9	Willamette Valley	7	129.56	2	15.87
T445750123032900	OR_Glenn	GLENN CREEK AT HARRITT DR NW, SALEM, OR	3	44.9638	-123.058	PNSQA	Portland-Vancouver-Salem, OR-WA	Portland	7.1.9	Willamette Valley	2	64.36	2	6.54
T451818122575500	OR_Hess	HESS CR AT FOOTPATH, GEORGE FOX UNIV, NEWBERG, OR	3	45.3053	-122.965	PNSQA	Portland-Vancouver-Salem, OR-WA	Portland	7.1.9	Willamette Valley	6	644.11	3	94.52
T453506123125700	OR_Iler	ILER CREEK NEAR FOREST GROVE, OR	3	45.5848	-123.217	PNSQA	Portland-Vancouver-Salem, OR-WA	Portland	7.1.9	Willamette Valley	2	50.73	1	33.56
T452912122291200	OR_Johnson	JOHNSON CREEK AT CIRCLE AVE, OR	3	45.4865	-122.488	PNSQA	Portland-Vancouver-Salem, OR-WA	Portland	7.1.9	Willamette Valley	8	141.43	1	25.02
T14211499	OR_Kelley	KELLEY CREEK AT SE 159TH DRIVE AT PORTLAND, OR	3	45.477	-122.498	PNSQA	Portland-Vancouver-Salem, OR-WA	Portland	7.1.9	Willamette Valley	9	158.38	2	40.61
T452543122372300	OR_Kellogg	KELLOGG CR BELOW MT SCOTT CR, NR MILWAUKIE, OR	3	45.4286	-122.623	PNSQA	Portland-Vancouver-Salem, OR-WA	Portland	7.1.9	Willamette Valley	3	32.8	2	17.49
T451033122275700	OR_Milk	MILK CREEK AT S DHOOGE RD, NEAR COLTON, OR	3	45.1751	-122.466	PNSQA	Portland-Vancouver-Salem, OR-WA	Portland	7.1.9	Willamette Valley	2	57.68	0	0
T452538122213700	OR_NFDeep	NORTH FORK DEEP CR AT SE CHURCH RD, BORING, OR	3	45.4273	-122.36	PNSQA	Portland-Vancouver-Salem, OR-WA		7.1.9	Willamette Valley	10	303.7	4	164.39
T443436123023600	OR_Oak	OAK CREEK AT FRY RD SE, NEAR ALBANY, OR	3	44.5766	-123.043	PNSQA	Portland-Vancouver-Salem, OR-WA		7.1.9	Willamette Valley	3	24.47	1	4.01
T443808123051100	OR_Periwinkle	PERIWINKLE CREEK AT SANTIAM RD SE, AT ALBANY, OR	3	44.6359	-123.087	PNSQA	Portland-Vancouver-Salem, OR-WA		7.1.9	Willamette Valley	8	170.94	4	118.92
T445551123015800	OR_Pringle	PRINGLE CREEK AT SALEM, OR	3	44.9279	-123.033	PNSQA	Portland-Vancouver-Salem, OR-WA	Portland	7.1.9	Willamette Valley	8	120.73	2	40.91
T452431122303200	OR_RockMouth	ROCK CREEK NEAR MOUTH, NEAR DAMASCUS, OR	3	45.4085	-122.51	PNSQA	Portland-Vancouver-Salem, OR-WA	Portland	7.1.9	Willamette Valley	4	39.96	1	9.85
T453145122534500	OR_RockOrenco	ROCK CREEK NEAR NW CHERRY LANE, NEAR ORENCO, OR	3	45.5293	-122.895	PNSQA	Portland-Vancouver-Salem, OR-WA	Portland	7.1.9	Willamette Valley	1	18.72	1	8.03
T450033122474700	OR_Silver	SILVER CR AT SILVER CR FELLOWSHIP, SILVERTON, OR	3	45.0091	-122.796	PNSQA	Portland-Vancouver-Salem, OR-WA		7.1.9	Willamette Valley	5	104.75	2	9.17
T452414122213200	OR_Tickle	TICKLE CREEK NEAR BORING, OR	3	45.4037	-122.36	PNSQA	Portland-Vancouver-Salem, OR-WA	Portland	7.1.9	Willamette Valley	8	168.04	2	112.32
T451244123050200	OR_WFPalmer	W.F. PALMER CREEK AT WEBFOOT ROAD NR DAYTON, OR	3	45.2121	-123.085	PNSQA	Portland-Vancouver-Salem, OR-WA		7.1.9	Willamette Valley	3	247.07	1	6.3
T14201300	OR_Zollner	ZOLLNER CREEK NEAR MT ANGEL, OR	3	45.1004	-122.822	PNSQA	Portland-Vancouver-Salem, OR-WA		7.1.9	Willamette Valley	7	173.09	2	86.74
T12124490	WA_BearRed	BEAR CREEK AT UNION HILL RD AT REDMOND, WA	3	47.6745	-122.108	PNSQA	Seattle-Tacoma, WA	Seattle	7.1.7	Strait of Georgia/Puget Lowland	4	62.65	2	21.58
T12125500	WA_BearWood	BEAR CREEK AT WOODINVILLE, WA	3	47.7568	-122.165	PNSQA	Seattle-Tacoma, WA	Seattle	7.1.7	Strait of Georgia/Puget Lowland	7	108.1	2	43.54
T12212450	WA_Bertrand	BERTRAND CREEK AT WEST BADGER ROAD NEAR LYNDEN, WA	3	48.9624	-122.509	PNSQA			7.1.7	Strait of Georgia/Puget Lowland	4	220.66	3	50.65
T12112600	WA_BigSoos	BIG SOOS CREEK ABOVE HATCHERY NEAR AUBURN, WA	3	47.3123	-122.165	PNSQA	Seattle-Tacoma, WA	Seattle	7.1.7	Strait of Georgia/Puget Lowland	5	73.26	2	39.65
T14211902	WA_Burnt	BURNT BRIDGE CREEK NEAR MOUTH AT VANCOUVER, WA	3	45.6616	-122.669	PNSQA	Portland-Vancouver-Salem, OR-WA	Portland	7.1.9	Willamette Valley	8	202.18	3	5.65
T12170000	WA_Church	CHURCH CREEK NEAR STANWOOD, WA	3	48.2331	-122.326	PNSQA	Seattle-Tacoma, WA	Seattle	7.1.7	Strait of Georgia/Puget Lowland	7	118.16	2	57.89
T12119705	WA_Coal	COAL CREEK AT BELLEVUE, WA	3	47.5688	-122.182	PNSQA	Seattle-Tacoma, WA	Seattle	7.1.7	Strait of Georgia/Puget Lowland	2	69.05	1	9.04
T12123100	WA_Cottage	COTTAGE LAKE CREEK AB BEAR CREEK NEAR REDMOND, WA	3	47.7173	-122.087	PNSQA	Seattle-Tacoma, WA	Seattle	7.1.7	Strait of Georgia/Puget Lowland	4	181.32	3	11.79
T12072679	WA_Crescent	CRESCENT CR AT CRESCENT VAL DR NR GIG HARBOR, WA	3	47.3579	-122.578	PNSQA	Seattle-Tacoma, WA	Seattle	7.1.7	Strait of Georgia/Puget Lowland	6	1342.96	1	4.28
T12070000	WA_Dogfish	DOGFISH CREEK NEAR POULSBO, WA	3	47.7527	-122.644	PNSQA	Seattle-Tacoma, WA	Seattle	7.1.7	Strait of Georgia/Puget Lowland	1	24.29	0	0
T12155050	WA_Dubuque	DUBUQUE CREEK BLW PANTHER CREEK NR LK STEVENS, WA	3	47.9876	-122.034	PNSQA	Seattle-Tacoma, WA	Seattle	7.1.7	Strait of Georgia/Puget Lowland	9	3725.08	3	34.08
T12121504	WA_EFIssaquah	E FORK ISSAQUAH CR ABV 3RD AVE NE AT ISSAQUAH, WA	3	47.5329	-122.031	PNSQA	Seattle-Tacoma, WA	Seattle	7.1.7	Strait of Georgia/Puget Lowland	4	25.45	0	0
T12212001	WA_Fishtrap	FISHTRAP CREEK AT AARON RD NR LYNDEN, WA	3	48.9626	-122.434	PNSQA			7.1.7	Strait of Georgia/Puget Lowland	3	61.84	1	9.53
T454904122441800	WA_Gee	GEE CREEK AT ABRAMS PARK, AT RIDGEFIELD, WA	3	45.8179	-122.739	PNSQA	Portland-Vancouver-Salem, OR-WA	Portland	7.1.9	Willamette Valley	5	82.56	1	13.42
T453429122185500	WA_Gibbons	GIBBONS CREEK AT EVERGREEN HWY, AT WASHOUGAL, WA	3	45.5748	-122.315	PNSQA	Portland-Vancouver-Salem, OR-WA	Portland	7.1.9	Willamette Valley	2	65.33	0	0
T12149490	WA_Harris	HARRIS CREEK ABOVE NE 108TH ST NR CARNATION, WA	3	47.6939	-121.9	PNSQA	Seattle-Tacoma, WA	Seattle	7.1.7	Strait of Georgia/Puget Lowland	3	81.09	2	50.92
T12073500	WA_Huge	HUGE CREEK NEAR WAUNA, WA	3	47.3891	-122.699	PNSQA	Seattle-Tacoma, WA	Seattle	7.1.7	Strait of Georgia/Puget Lowland	2	59.65	1	1.43
T12120600	WA_Issaquah	ISSAQUAH CREEK NEAR HOBART, WA	3	47.4573	-122.005	PNSQA	Seattle-Tacoma, WA	Seattle	7.1.7	Strait of Georgia/Puget Lowland	5	1189.97	2	11.09
T12110495	WA_Jenkins	JENKINS CREEK NEAR COVINGTION, WA	3	47.3441	-122.123	PNSQA	Seattle-Tacoma, WA	Seattle	7.1.7	Strait of Georgia/Puget Lowland	5	34.44	0	0
T12120500	WA_Juanita	JUANITA CREEK NEAR KIRKLAND, WA	3	47.7077	-122.214	PNSQA	Seattle-Tacoma, WA	Seattle	7.1.7	Strait of Georgia/Puget Lowland	9	86.32	4	48.25
T472131122072500	WA_LittleSoos	LITTLE SOOS CREEK ABV MOUTH NR MAPLE VALLEY	3	47.357	-122.128	PNSQA	Seattle-Tacoma, WA	Seattle	7.1.7	Strait of Georgia/Puget Lowland	5	253.46	2	45.86
T12113490	WA_Longfellow	LONGFELLOW CREEK AB GENESEE ST NR WEST SEATTLE, WA	3	47.5645	-122.367	PNSQA	Seattle-Tacoma, WA	Seattle	7.1.7	Strait of Georgia/Puget Lowland	4	40.4	1	13.34
T12119495	WA_May	MAY CREEK BELOW HONEY DEW CREEK NEAR RENTON, WA	3	47.5207	-122.197	PNSQA	Seattle-Tacoma, WA	Seattle	7.1.7	Strait of Georgia/Puget Lowland	5	87.69	3	51.51
T12120000	WA_Mercer	MERCER CREEK NEAR BELLEVUE, WA	3	47.6029	-122.181	PNSQA	Seattle-Tacoma, WA	Seattle	7.1.7	Strait of Georgia/Puget Lowland	9	409.79	5	99.57
T12113205	WA_MillAuburn	MILL CREEK AT PEASLEY CANYON RD S NR AUBURN, WA	3	47.3033	-122.265	PNSQA	Seattle-Tacoma, WA	Seattle	7.1.7	Strait of Georgia/Puget Lowland	5	53.85	3	22.49
T12113347	WA_MillKent	MILL CREEK AT EARTHWORKS PARK AT KENT, WA	3	47.3813	-122.221	PNSQA	Seattle-Tacoma, WA	Seattle	7.1.7	Strait of Georgia/Puget Lowland	3	68.15	2	26.21
T12073425	WA_Minter	MINTER CREEK ABOVE HUGE CREEK NEAR WAUNA, WA	3	47.3896	-122.695	PNSQA	Seattle-Tacoma, WA	Seattle	7.1.7	Strait of Georgia/Puget Lowland	3	97.52	0	0
T12121570	WA_NFIssaquah	NORTH FORK ISSAQUAH CREEK AT ISSAQUAH, WA	3	47.5425	-122.035	PNSQA	Seattle-Tacoma, WA	Seattle	7.1.7	Strait of Georgia/Puget Lowland	3	34.98	2	7.42
T12200017	WA_Nooky	EF NOOKACHAMPS CREEK AT HWY 9 NR CLEAR LAKE, WA	3	48.446	-122.252	PNSQA	Seattle-Tacoma, WA		7.1.7	Strait of Georgia/Puget Lowland	2	40.54	0	0
T12072660	WA_Olalla	OLALLA CREEK AT BURLEY OLALLA ROAD NEAR OLALLA, WA	3	47.4285	-122.568	PNSQA	Seattle-Tacoma, WA	Seattle	7.1.7	Strait of Georgia/Puget Lowland	3	38.03	2	10.83
T12145970	WA_Patterson	PATTERSON CREEK ABV CANYON CREEK NR FALL CITY, WA	3	47.5878	-121.953	PNSQA	Seattle-Tacoma, WA	Seattle	7.1.7	Strait of Georgia/Puget Lowland	1	30.28	1	22.4
T12128040	WA_Pipers	PIPERS CREEK AT CARKEEK PARK, AT SEATTLE, WA	3	47.7115	-122.373	PNSQA	Seattle-Tacoma, WA	Seattle	7.1.7	Strait of Georgia/Puget Lowland	4	48.37	1	9.05
T455122122310600	WA_RockBattle	ROCK CREEK NEAR BATTLE GROUND, WA	3	45.8513	-122.522	PNSQA	Portland-Vancouver-Salem, OR-WA	Portland	7.1.9	Willamette Valley	3	86.75	2	56.22
T12204010	WA_Squalicum	SQUALICUM CREEK NEAR MOUTH AT BELLINGHAM, WA	3	48.766	-122.5	PNSQA			7.1.7	Strait of Georgia/Puget Lowland	4	73.24	3	14.17
T12126910	WA_Swamp	SWAMP CREEK NEAR MOUNTLAKE TERRACE, WA	3	47.7922	-122.256	PNSQA	Seattle-Tacoma, WA	Seattle	7.1.7	Strait of Georgia/Puget Lowland	8	177.89	4	113.72
T12102212	WA_Swan	SWAN CREEK AT PIONEER WAY TACOMA, WA	3	47.2261	-122.393	PNSQA	Seattle-Tacoma, WA	Seattle	7.1.7	Strait of Georgia/Puget Lowland	3	43.58	2	19.25
T12118525	WA_Taylor	TAYLOR CREEK ABV 236th AVE SE AT MAPLE VALLEY, WA	3	47.4092	-122.037	PNSQA	Seattle-Tacoma, WA	Seattle	7.1.7	Strait of Georgia/Puget Lowland	3	70.57	1	7.34
T12212895	WA_Tenmile	TENMILE CREEK ABOVE FOURMILE CREEK NR FERNDALE, WA	3	48.8661	-122.482	PNSQA			7.1.7	Strait of Georgia/Puget Lowland	3	95.29	2	47.7
T12128000	WA_Thornton	THORNTON CREEK NEAR SEATTLE, WA	3	47.696	-122.276	PNSQA	Seattle-Tacoma, WA	Seattle	7.1.7	Strait of Georgia/Puget Lowland	4	43.22	2	13.35
T454533122321200	WA_Weaver	WEAVER CR AT SE MERRITT DR, NR BATTLE GROUND, WA	3	45.7599	-122.536	PNSQA	Portland-Vancouver-Salem, OR-WA	Portland	7.1.9	Willamette Valley	5	153.42	1	6.47
T454510122424900	WA_Whipple	WHIPPLE CREEK NEAR SALMON CREEK, WA	3	45.7505	-122.717	PNSQA	Portland-Vancouver-Salem, OR-WA	Portland	7.1.9	Willamette Valley	2	64.53	1	7.84
T12080800	WA_Woodland	WOODLAND CREEK BELOW DRAHAM ROAD NEAR LACEY, WA	3	47.0635	-122.809	PNSQA	Seattle-Tacoma, WA	Seattle	7.1.7	Strait of Georgia/Puget Lowland	5	80.36	2	29.24
T12027555	WA_Prairie	PRAIRIE CR 0.7 MI UPS FR MOUTH NR GRAND MOUND, WA	1	46.791	-123.022	PNSQA	Seattle-Tacoma, WA	Seattle	7.1.7	Strait of Georgia/Puget Lowland	1	2.52	1	2.52
T11179100	CA_Alameda	ALAMEDA C NR FREMONT CA	3	37.5666	-122.002	CSQA	San Jose-San Francisco-Oakland, CA	South Bay	11.1.1	California Coastal Sage, Chaparral, and Oak Woodlands	2	120.53	1	5.06
T382035121575501	CA_Alamo	ALAMO C A TULARE RD BR NR VACAVILLE CA	3	38.3431	-121.965	CSQA	San Jose-San Francisco-Oakland, CA	North Bay	11.1.2	Central California Valley	3	1148.6	2	141.99
T364003121373501	CA_Alisal	ALISAL C A FAIRVIEW AVE NR SALINAS CA	3	36.6673	-121.627	CSQA			11.1.1	California Coastal Sage, Chaparral, and Oak Woodlands	5	928.23	4	163.44
T11176900	CA_ArroyoDeLaLa	ARROYO DE LA LAGUNA A VERONA CA	3	37.6267	-121.883	CSQA	San Jose-San Francisco-Oakland, CA	South Bay	11.1.1	California Coastal Sage, Chaparral, and Oak Woodlands	5	88.19	2	10.51
T380410122315501	CA_ArroyoDig	ARROYO SAN JOSE A DIGITAL DR NR NOVATO CA	3	38.0695	-122.532	CSQA	San Jose-San Francisco-Oakland, CA	North Bay	11.1.1	California Coastal Sage, Chaparral, and Oak Woodlands	2	44.88	0	0
T11182400	CA_ArroyoMart	ARROYO DEL HAMBRE A MARTINEZ CA	3	38.0035	-122.13	CSQA	San Jose-San Francisco-Oakland, CA	South Bay	11.1.1	California Coastal Sage, Chaparral, and Oak Woodlands	1	3.57	0	0
T352934120395501	CA_Atascadero	ATASCADERO C A W MALL BR A ATASCADERO CA	3	35.4929	-120.665	CSQA			11.1.1	California Coastal Sage, Chaparral, and Oak Woodlands	4	2191.48	1	14.44
T11181008	CA_Castro	CASTRO VALLEY C A HAYWARD CA	3	37.6799	-122.081	CSQA	San Jose-San Francisco-Oakland, CA	South Bay	11.1.1	California Coastal Sage, Chaparral, and Oak Woodlands	4	188.094	3	138.37
T352127120484501	CA_Chorro	CHORRO C A CHORRO C RD NR MORRO BAY CA	3	35.3575	-120.812	CSQA			11.1.1	California Coastal Sage, Chaparral, and Oak Woodlands	9	216.48	7	179.85
T11465690	CA_Colgan	COLGAN C NR SANTA ROSA CA	3	38.4021	-122.733	CSQA	San Jose-San Francisco-Oakland, CA	North Bay	11.1.1	California Coastal Sage, Chaparral, and Oak Woodlands	9	3030.31	5	385.17
T11456500	CA_ConnOak	CONN C NR OAKVILLE CA	3	38.4473	-122.381	CSQA	San Jose-San Francisco-Oakland, CA	North Bay	11.1.1	California Coastal Sage, Chaparral, and Oak Woodlands	1	0.82	0	0
T11465660	CA_Copeland	COPELAND C A ROHNERT PARK CA	3	38.3432	-122.702	CSQA	San Jose-San Francisco-Oakland, CA	North Bay	11.1.1	California Coastal Sage, Chaparral, and Oak Woodlands	3	193.25	0	0
T11159200	CA_Corralitos	CORRALITOS C A FREEDOM CA	3	36.9394	-121.771	CSQA	San Jose-San Francisco-Oakland, CA		11.1.1	California Coastal Sage, Chaparral, and Oak Woodlands	2	87.92	0	0
T11460000	CA_Corte	CORTE MADERA C A ROSS CA	3	37.963	-122.557	CSQA	San Jose-San Francisco-Oakland, CA	North Bay	11.1.1	California Coastal Sage, Chaparral, and Oak Woodlands	2	51.81	0	0
T372303121542901	CA_CoyoteChar	COYOTE C BL CHARCOT AVE NR SAN JOSE CA	3	37.3845	-121.908	CSQA	San Jose-San Francisco-Oakland, CA	South Bay	11.1.1	California Coastal Sage, Chaparral, and Oak Woodlands	4	149.83	1	6.57
T371554121474101	CA_CoyoteCoyote	COYOTE C A COYOTE RD NR SAN JOSE CA	3	37.2649	-121.795	CSQA	San Jose-San Francisco-Oakland, CA	South Bay	11.1.1	California Coastal Sage, Chaparral, and Oak Woodlands	1	6.75	0	0
T11180900	CA_Crow	CROW C NR HAYWARD CA	3	37.7048	-122.044	CSQA	San Jose-San Francisco-Oakland, CA	South Bay	11.1.1	California Coastal Sage, Chaparral, and Oak Woodlands	3	198.19	1	20.05
T11465350	CA_DryMouth	DRY C NR MOUTH NR HEALDSBURG CA	3	38.5874	-122.862	CSQA	San Jose-San Francisco-Oakland, CA	North Bay	11.1.1	California Coastal Sage, Chaparral, and Oak Woodlands	0	0	0	0
T364138121373701	CA_GabilanEastL	GABILAN C AB E LAUREL DR NR SALINAS CA	3	36.694	-121.627	CSQA			11.1.1	California Coastal Sage, Chaparral, and Oak Woodlands	1	1.98	0	0
T11152600	CA_GabilanSal	GABILAN C NR SALINAS CA	3	36.7558	-121.611	CSQA			11.1.1	California Coastal Sage, Chaparral, and Oak Woodlands	0	0	0	0
T375819122035801	CA_Grayson	GRAYSON C A GOLF CLUB RD NR PLEASANT HILL CA	3	37.9721	-122.066	CSQA	San Jose-San Francisco-Oakland, CA	South Bay	11.1.1	California Coastal Sage, Chaparral, and Oak Woodlands	7	691.45	4	106.38
T382619122531401	CA_Green	GREEN VALLEY C A GRATON CA	3	38.4387	-122.887	CSQA	San Jose-San Francisco-Oakland, CA	North Bay	11.1.1	California Coastal Sage, Chaparral, and Oak Woodlands	0	0	0	0
T11169025	CA_GuadalupeA	GUADALUPE R ABV HWY 101 A SAN JOSE CA	3	37.3738	-121.933	CSQA	San Jose-San Francisco-Oakland, CA	South Bay	11.1.1	California Coastal Sage, Chaparral, and Oak Woodlands	4	78.48	2	22.56
T371814121525601	CA_GuadalupeB	GUADALUPE R A WILLOW GLEN WAY NR SAN JOSE CA	3	37.3039	-121.882	CSQA	San Jose-San Francisco-Oakland, CA	South Bay	11.1.1	California Coastal Sage, Chaparral, and Oak Woodlands	4	243.66	3	59.65
T375257122050001	CA_LasTrampas	LAS TRAMPAS C A LAFAYETTE CA	3	37.8824	-122.1	CSQA	San Jose-San Francisco-Oakland, CA	South Bay	11.1.1	California Coastal Sage, Chaparral, and Oak Woodlands	2	14.89	0	0
T381740122395901	CA_Lichau	LICHAU C A PENNGROVE CA	3	38.2945	-122.666	CSQA	San Jose-San Francisco-Oakland, CA	North Bay	11.1.1	California Coastal Sage, Chaparral, and Oak Woodlands	7	215.73	0	0
T11153650	CA_LlagasGilroy	LLAGAS C NR GILROY	3	36.9873	-121.528	CSQA	San Jose-San Francisco-Oakland, CA	South Bay	11.1.1	California Coastal Sage, Chaparral, and Oak Woodlands	4	50.42	0	0
T370512121361901	CA_LlagasMartin	LLAGAS C A SAN MARTIN AVE A SAN MARTIN CA	3	37.0867	-121.605	CSQA	San Jose-San Francisco-Oakland, CA	South Bay	11.1.1	California Coastal Sage, Chaparral, and Oak Woodlands	1	11.72	0	0
T371738121555901	CA_LosGatos	LOS GATOS C A E HAMILTON AVE NR CAMPBELL CA	3	37.2939	-121.933	CSQA	San Jose-San Francisco-Oakland, CA	South Bay	11.1.1	California Coastal Sage, Chaparral, and Oak Woodlands	2	26.57	1	13.51
T383719122462501	CA_Maacama	MAACAMA C A CHALK HILL RD BR NR HEALDSBURG CA	3	38.622	-122.774	CSQA	San Jose-San Francisco-Oakland, CA	North Bay	11.1.1	California Coastal Sage, Chaparral, and Oak Woodlands	3	89.97	0	0
T11466800	CA_MarkWMir	MARK WEST C NR MIRABEL HEIGHTS CA	3	38.494	-122.853	CSQA	San Jose-San Francisco-Oakland, CA	North Bay	11.1.1	California Coastal Sage, Chaparral, and Oak Woodlands	20	964.4	1	17.1
T372500122081201	CA_Matadero	MATADERO C A JOSINA AVE A PALO ALTO CA	3	37.4168	-122.137	CSQA	San Jose-San Francisco-Oakland, CA	South Bay	11.1.1	California Coastal Sage, Chaparral, and Oak Woodlands	4	298.59	2	57.055
T11466170	CA_Matanzas	MATANZAS C A SANTA ROSA CA	3	38.4388	-122.702	CSQA	San Jose-San Francisco-Oakland, CA	North Bay	11.1.1	California Coastal Sage, Chaparral, and Oak Woodlands	1	19	0	0
T382017122161101	CA_Milliken	MILLIKEN C BL HEDGESIDE AVE NR NAPA CA	3	38.3382	-122.27	CSQA	San Jose-San Francisco-Oakland, CA	North Bay	11.1.1	California Coastal Sage, Chaparral, and Oak Woodlands	0	0	0	0
T375701121564401	CA_MtDiablo	MT DIABLO C A CLAYTON CA	3	37.9504	-121.946	CSQA	San Jose-San Francisco-Oakland, CA	South Bay	11.1.1	California Coastal Sage, Chaparral, and Oak Woodlands	0	0	0	0
T383321122302101	CA_NapaBale	NAPA R A BALE LN NR DEER PARK CA	3	38.5559	-122.506	CSQA	San Jose-San Francisco-Oakland, CA	North Bay	11.1.1	California Coastal Sage, Chaparral, and Oak Woodlands	2	116.5	1	13.57
T11458300	CA_NapaNapa	NAPA C A NAPA	3	38.3019	-122.304	CSQA	San Jose-San Francisco-Oakland, CA	North Bay	11.1.1	California Coastal Sage, Chaparral, and Oak Woodlands	0	0	0	0
T364155121363901	CA_Natividad	NATIVIDAD C NR SALINAS CA	3	36.6987	-121.611	CSQA			11.1.1	California Coastal Sage, Chaparral, and Oak Woodlands	6	312.75	1	16.93
T382346122521201	CA_NoNameMonty	UNNAMED TRIB A MONTGOMERY RD NR SEBASTOPOL CA	3	38.3961	-122.87	CSQA	San Jose-San Francisco-Oakland, CA	North Bay	11.1.1	California Coastal Sage, Chaparral, and Oak Woodlands	4	166.3	1	7.58
T365718121444301	CA_NoNamePaul	UNNAMED TRIB A PAULSEN RD NR FREEDOM CA	3	36.9552	-121.746	CSQA	San Jose-San Francisco-Oakland, CA		11.1.1	California Coastal Sage, Chaparral, and Oak Woodlands	3	27.32	0	0
T11459500	CA_Novato	NOVATO C A NOVATO CA	3	38.1077	-122.58	CSQA	San Jose-San Francisco-Oakland, CA	North Bay	11.1.1	California Coastal Sage, Chaparral, and Oak Woodlands	2	584.32	0	0
T11141050	CA_Orcutt	ORCUTT C NR ORCUTT CA	3	34.8836	-120.495	CSQA			11.1.1	California Coastal Sage, Chaparral, and Oak Woodlands	1	5.09	1	2.545
T365736121250801	CA_Pacheco	PACHECO C A SAN FELIPE RD NR DUNNEVILLE CA	3	36.9598	-121.419	CSQA	San Jose-San Francisco-Oakland, CA	South Bay	11.1.1	California Coastal Sage, Chaparral, and Oak Woodlands	1	21.4	1	5.03
T11159000	CA_PajaroChit	PAJARO R A CHITTENDEN CA	3	36.9002	-121.598	CSQA	San Jose-San Francisco-Oakland, CA		7.1.8	Coast Range	4	79.04	1	41.75
T11159500	CA_PajaroWat	PAJARO R A WATSONVILLE CA	3	36.9053	-121.751	CSQA	San Jose-San Francisco-Oakland, CA		11.1.1	California Coastal Sage, Chaparral, and Oak Woodlands	6	135.12	1	26.57
T381519122385601	CA_Petaluma	PETALUMA R NR PETALUMA CA	3	38.2552	-122.649	CSQA	San Jose-San Francisco-Oakland, CA	North Bay	11.1.1	California Coastal Sage, Chaparral, and Oak Woodlands	2	137.9	1	25.82
T11152650	CA_Reclamation	RECLAMATION DITCH NR SALINAS CA	3	36.705	-121.705	CSQA			11.1.1	California Coastal Sage, Chaparral, and Oak Woodlands	6	700.01	5	296.41
T11150500	CA_Salinas	SALINAS R NR BRADLEY CA	3	35.9302	-120.869	CSQA			11.1.1	California Coastal Sage, Chaparral, and Oak Woodlands	9	84.53	6	38.54
T372716122080801	CA_SanFranPalo	SAN FRANCISQUITO C DS OF NEWELL RD BR A PALO ALTO	3	37.4544	-122.137	CSQA	San Jose-San Francisco-Oakland, CA	North Bay	11.1.1	California Coastal Sage, Chaparral, and Oak Woodlands	3	61.6	1	5.2
T11164500	CA_SanFranStan	SAN FRANCISQUITO C A STANFORD UNIVERSITY CA	3	37.4233	-122.189	CSQA	San Jose-San Francisco-Oakland, CA	South Bay	11.1.1	California Coastal Sage, Chaparral, and Oak Woodlands	4	28.86	0	0
T374336122095801	CA_SanLeandro	SAN LEANDRO C A ALVARADO ST A SAN LEANDRO CA	3	37.7266	-122.166	CSQA	San Jose-San Francisco-Oakland, CA	South Bay	11.1.1	California Coastal Sage, Chaparral, and Oak Woodlands	3	135.55	1	5.65
T351436120405201	CA_SanLObispo	SAN LUIS OBISPO C A LOS OSOS VLY RD NR SAN LUIS OB	3	35.243	-120.681	CSQA			11.1.1	California Coastal Sage, Chaparral, and Oak Woodlands	16	557	11	265.61
T11181000	CA_SanLorenzo	SAN LORENZO C A HAYWARD CA	3	37.6859	-122.064	CSQA	San Jose-San Francisco-Oakland, CA		11.1.1	California Coastal Sage, Chaparral, and Oak Woodlands	1	45.89	1	16.22
T375220122104201	CA_SanPabloMor	SAN PABLO C A MORAGA WAY A ORINDA CA	3	37.8645	-122.172	CSQA	San Jose-San Francisco-Oakland, CA	South Bay	11.1.1	California Coastal Sage, Chaparral, and Oak Woodlands	5	314.56	1	1.98
T375312122113501	CA_SanPabloOr	SAN PABLO C A ORINDA CA	3	37.8866	-122.193	CSQA	San Jose-San Francisco-Oakland, CA	South Bay	11.1.1	California Coastal Sage, Chaparral, and Oak Woodlands	2	34.38	1	18.52
T375746122195501	CA_SanPabloPort	SAN PABLO C A EL PORTAL DR A SAN PABLO CA	3	37.9628	-122.332	CSQA	San Jose-San Francisco-Oakland, CA	South Bay	11.1.1	California Coastal Sage, Chaparral, and Oak Woodlands	8	174.76	2	41.28
T374933122001301	CA_SanRamonDan	SAN RAMON C A LA GONDA WAY A DANVILLE CA	3	37.8257	-122.004	CSQA	San Jose-San Francisco-Oakland, CA	South Bay	11.1.1	California Coastal Sage, Chaparral, and Oak Woodlands	2	54.55	1	5.13
T11182500	CA_SanRamonSan	SAN RAMON C A SAN RAMON CA	3	37.773	-121.995	CSQA	San Jose-San Francisco-Oakland, CA	South Bay	11.1.1	California Coastal Sage, Chaparral, and Oak Woodlands	0	0	0	0
T11466200	CA_SantaSanta	SANTA ROSA C A SANTA ROSA CA	3	38.4368	-122.725	CSQA	San Jose-San Francisco-Oakland, CA	North Bay	11.1.1	California Coastal Sage, Chaparral, and Oak Woodlands	6	1327.93	0	0
T11466320	CA_SantaWillow	SANTA ROSA C A WILLOWSIDE RD NR SANTA ROSA CA	3	38.4452	-122.807	CSQA	San Jose-San Francisco-Oakland, CA	North Bay	11.1.1	California Coastal Sage, Chaparral, and Oak Woodlands	2	21.78	0	0
T11135250	CA_SantaYnezLom	SANTA YNEZ R A 13TH ST BRIDGE A VAFB NR LOMPOC CA	3	34.6777	-120.554	CSQA			11.1.1	California Coastal Sage, Chaparral, and Oak Woodlands	43	11415.4	33	8756.38
T11128500	CA_SantaYnezSol	SANTA YNEZ R A SOLVANG CA	3	34.585	-120.145	CSQA			11.1.1	California Coastal Sage, Chaparral, and Oak Woodlands	0	0	0	0
T371620122005801	CA_Saratoga	SARATOGA C A BRAEMAR DR A SARATOGA CA	3	37.2723	-122.016	CSQA	San Jose-San Francisco-Oakland, CA	South Bay	11.1.1	California Coastal Sage, Chaparral, and Oak Woodlands	0	0	0	0
T374708122132801	CA_Sausal	SAUSAL C A OAKLAND CA	3	37.7857	-122.224	CSQA	San Jose-San Francisco-Oakland, CA	South Bay	11.1.1	California Coastal Sage, Chaparral, and Oak Woodlands	4	238.17	2	105.76
T11458500	CA_SonomaAgua	SONOMA C A AGUA CALIENTE CA	3	38.3232	-122.494	CSQA	San Jose-San Francisco-Oakland, CA	North Bay	11.1.1	California Coastal Sage, Chaparral, and Oak Woodlands	0	0	0	0
T381556122280201	CA_SonomaWat	SONOMA C A WATMAUGH RD BR NR SONOMA CA	3	38.2658	-122.467	CSQA	San Jose-San Francisco-Oakland, CA	North Bay	11.1.1	California Coastal Sage, Chaparral, and Oak Woodlands	0	0	0	0
T351725120395901	CA_Stenner	STENNER C A MURRAY AVE A SAN LUIS OBISPO CA	3	35.2904	-120.666	CSQA			11.1.1	California Coastal Sage, Chaparral, and Oak Woodlands	1	10.72	0	0
T381441122064301	CA_Suisan	SUISUN C A ROCKVILLE CA	3	38.2448	-122.112	CSQA	San Jose-San Francisco-Oakland, CA	North Bay	11.1.1	California Coastal Sage, Chaparral, and Oak Woodlands	2	30.27	1	5.11
T365634121264001	CA_Tequisquita	TEQUISQUITA SLOUGH A SHORE RD NR DUNNEVILLE CA	3	36.9427	-121.445	CSQA	San Jose-San Francisco-Oakland, CA	South Bay	11.1.1	California Coastal Sage, Chaparral, and Oak Woodlands	0	0	0	0
T382245122001601	CA_Ulatis	ULATIS C A FARRELL RD NR VACAVILLE CA	3	38.3792	-122.004	CSQA	San Jose-San Francisco-Oakland, CA	North Bay	11.1.1	California Coastal Sage, Chaparral, and Oak Woodlands	0	0	0	0
T365955121350601	CA_UvasMiller	UVAS C A MILLER AVE A GILROY CA	3	36.9985	-121.585	CSQA	San Jose-San Francisco-Oakland, CA	South Bay	11.1.1	California Coastal Sage, Chaparral, and Oak Woodlands	8	1682.12	1	8.87
T375413122033301	CA_Walnut	WALNUT C A CIVIC DR A WALNUT CREEK CA	3	37.9037	-122.059	CSQA	San Jose-San Francisco-Oakland, CA	South Bay	11.1.1	California Coastal Sage, Chaparral, and Oak Woodlands	3	191.52	1	8.95
T375808122172601	CA_Wilkie	WILKIE C A SANTA RITA RD NR RICHMOND CA	3	37.9688	-122.291	CSQA	San Jose-San Francisco-Oakland, CA	South Bay	11.1.1	California Coastal Sage, Chaparral, and Oak Woodlands	5	486.3	4	216.92
T383039122502401	CA_Windsor	WINDSOR C A MARK WEST STATION RD NR WINDSOR CA	3	38.511	-122.84	CSQA	San Jose-San Francisco-Oakland, CA	North Bay	11.1.1	California Coastal Sage, Chaparral, and Oak Woodlands	3	51.42	0	0
T380345122345201	CA_ArroyoNov	ARROYO SAN JOSE A FAIRWAY DR NR NOVATO CA	1	38.0623	-122.581	CSQA	San Jose-San Francisco-Oakland, CA	North Bay	11.1.1	California Coastal Sage, Chaparral, and Oak Woodlands	0	0	0	0
T11152000	CA_ArroyoSeco	ARROYO SECO NR SOLEDAD CA	1	36.2809	-121.322	CSQA			11.1.1	California Coastal Sage, Chaparral, and Oak Woodlands	0	0	0	0
T363608121255201	CA_ChuChuChu	CHUALAR C A CHUALAR CANYON RD NR CHUALAR CA	1	36.6022	-121.431	CSQA			11.1.1	California Coastal Sage, Chaparral, and Oak Woodlands	0	0	0	0
T11169800	CA_CoyoteGil	COYOTE C NR GILROY CA	1	37.0777	-121.494	CSQA	San Jose-San Francisco-Oakland, CA	South Bay	11.1.1	California Coastal Sage, Chaparral, and Oak Woodlands	1	6.46	1	6.46
T11153470	CA_LlagasMorgan	LLAGAS C AB CHESBRO RES NR MORGAN HILL CA	1	37.1483	-121.768	CSQA	San Jose-San Francisco-Oakland, CA	South Bay	11.1.1	California Coastal Sage, Chaparral, and Oak Woodlands	1	56.65	1	56.65
T11141280	CA_Lopez	LOPEZ C NR ARROYO GRANDE CA	1	35.2355	-120.473	CSQA			11.1.1	California Coastal Sage, Chaparral, and Oak Woodlands	0	0	0	0
T383109122363301	CA_MarkWTar	MARK WEST C A TARWATER RD NR CALISTOGA CA	1	38.519	-122.609	CSQA	San Jose-San Francisco-Oakland, CA	North Bay	11.1.1	California Coastal Sage, Chaparral, and Oak Woodlands	0	0	0	0
T11148900	CA_NaciBryson	NACIMIENTO R BL SAPAQUE C NR BRYSON CA	1	35.7886	-121.094	CSQA			11.1.1	California Coastal Sage, Chaparral, and Oak Woodlands	0	0	0	0
T375807122124001	CA_Pinole	PINOLE C BL ALHAMBRA VALLEY RD NR PINOLE CA	1	37.9696	-122.218	CSQA	San Jose-San Francisco-Oakland, CA	South Bay	11.1.1	California Coastal Sage, Chaparral, and Oak Woodlands	0	0	0	0
T383305122311901	CA_Ritchey	RITCHEY C NR DEER PARK CA	1	38.5514	-122.521	CSQA	San Jose-San Francisco-Oakland, CA	North Bay	11.1.1	California Coastal Sage, Chaparral, and Oak Woodlands	0	0	0	0
T382634122315201	CA_SonomaAdobe	SONOMA C A ADOBE CYN RD NR KENWOOD CA	1	38.4427	-122.531	CSQA	San Jose-San Francisco-Oakland, CA	North Bay	11.1.1	California Coastal Sage, Chaparral, and Oak Woodlands	0	0	0	0
T01192500	CT_Hockanum	HOCKANUM RIVER NEAR EAST HARTFORD, CT	3	41.7832	-72.5873	NESQA	Hartford-West Hartford, CT	Hartford-NewHaven	8.1.7	Northeastern Coastal Zone	28	2052.07	26	1471.74
T01208925	CT_MillFair	MILL RIVER NEAR FAIRFIELD, CT	3	41.1655	-73.27	NESQA	New York-Newark, NY-NJ-CT-PA	NYC	8.1.7	Northeastern Coastal Zone	4	39.54	1	2.2
T01196620	CT_MillHamden	MILL RIVER NEAR HAMDEN, CT	3	41.4204	-72.9027	NESQA	New York-Newark, NY-NJ-CT-PA	NYC	8.1.7	Northeastern Coastal Zone	3	32.32	2	25.94
T01209700	CT_Norwalk	NORWALK RIVER AT SOUTH WILTON, CT	3	41.1638	-73.4195	NESQA	New York-Newark, NY-NJ-CT-PA	NYC	8.1.7	Northeastern Coastal Zone	12	196.66	7	74.37
T01189000	CT_Pequabuck	PEQUABUCK R AT FORESTVILLE, CT.	3	41.6732	-72.9007	NESQA	Hartford-West Hartford, CT	Hartford-NewHaven	8.1.7	Northeastern Coastal Zone	60	9392.6	43	6767.49
T01203510	CT_Pootatuck	POOTATUCK RIVER AT SANDY HOOK, CT	3	41.4192	-73.2821	NESQA	New York-Newark, NY-NJ-CT-PA	NYC	8.1.7	Northeastern Coastal Zone	17	529.85	11	248.74
T01195490	CT_Quinnipiac	QUINNIPIAC RIVER AT SOUTHINGTON, CT	3	41.6035	-72.8832	NESQA	Hartford-West Hartford, CT	Hartford-NewHaven	8.1.7	Northeastern Coastal Zone	4	180.14	3	127.85
T01209901	CT_Rippowam	RIPPOWAM RIVER AT STAMFORD, CT.	3	41.0661	-73.5493	NESQA	New York-Newark, NY-NJ-CT-PA	NYC	8.1.7	Northeastern Coastal Zone	6	152.68	2	15.83
T01208869	CT_Rooster	Rooster River near Fairfield, CT	3	41.1922	-73.2262	NESQA	New York-Newark, NY-NJ-CT-PA	NYC	8.1.7	Northeastern Coastal Zone	4	110.75	2	75.74
T01096710	MA_Assabet	ASSABET RIVER AT ALLEN STREET AT NORTHBOROUGH, MA	3	42.3331	-71.627	NESQA	Boston-Worcester-Providence, MA-RI-NH-CT	Boston	8.1.7	Northeastern Coastal Zone	43	5390.31	31	3432.39
T01103280	MA_Charles	CHARLES RIVER AT MEDWAY, MA	3	42.14	-71.3897	NESQA	Boston-Worcester-Providence, MA-RI-NH-CT	Boston	8.1.7	Northeastern Coastal Zone	26	1323.53	16	740.82
T01097270	MA_FortPond	FORT POND BROOK AT RIVER ROAD NEAR SOUTH ACTON, MA	3	42.4592	-71.4433	NESQA	Boston-Worcester-Providence, MA-RI-NH-CT	Boston	8.1.7	Northeastern Coastal Zone	4	34.24	2	6.24
T01101500	MA_Ipswich	IPSWICH RIVER AT SOUTH MIDDLETON, MA	3	42.57	-71.0298	NESQA	Boston-Worcester-Providence, MA-RI-NH-CT	Boston	8.1.7	Northeastern Coastal Zone	5	80.99	2	25.97
T01112262	MA_MillSummer	MILL RIVER AT SUMMER STREET NEAR BLACKSTONE, MA	3	42.0408	-71.5156	NESQA	Boston-Worcester-Providence, MA-RI-NH-CT	Boston	8.1.7	Northeastern Coastal Zone	12	269.32	9	159.5
T01105583	MA_Monatiquot	MONATIQUOT RIVER AT EAST BRAINTREE, MA	3	42.2209	-70.9781	NESQA	Boston-Worcester-Providence, MA-RI-NH-CT	Boston	8.1.7	Northeastern Coastal Zone	12	583.99	7	455.99
T01105000	MA_Neponset	NEPONSET RIVER AT NORWOOD, MA	3	42.1776	-71.2009	NESQA	Boston-Worcester-Providence, MA-RI-NH-CT	Boston	8.1.7	Northeastern Coastal Zone	5	181.66	2	32.53
T01105600	MA_OldSwamp	OLD SWAMP RIVER NEAR SOUTH WEYMOUTH, MA	3	42.1927	-70.9432	NESQA	Boston-Worcester-Providence, MA-RI-NH-CT	Boston	8.1.7	Northeastern Coastal Zone	4	47.05	3	8.78
T01102345	MA_Saugus	SAUGUS RIVER AT SAUGUS IRONWORKS AT SAUGUS, MA	3	42.4695	-71.007	NESQA	Boston-Worcester-Providence, MA-RI-NH-CT	Boston	8.1.7	Northeastern Coastal Zone	8	521.2	4	28.27
T01100600	MA_Shawsheen	SHAWSHEEN RIVER NEAR WILMINGTON, MA	3	42.5735	-71.2113	NESQA	Boston-Worcester-Providence, MA-RI-NH-CT	Boston	8.1.7	Northeastern Coastal Zone	4	9.03	2	3.47
T01109000	MA_Wading	WADING RIVER NEAR NORTON, MA	3	41.9476	-71.1767	NESQA	Boston-Worcester-Providence, MA-RI-NH-CT	Boston	8.1.7	Northeastern Coastal Zone	6	47.11	3	22.98
T010965852	NH_Beaver	BEAVER BROOK AT NORTH PELHAM, NH	3	42.7831	-71.353	NESQA	Boston-Worcester-Providence, MA-RI-NH-CT	Boston	8.1.7	Northeastern Coastal Zone	5	36.35	2	6.39
T01391000	NJ_Hohokus	Hohokus Brook at Ho-Ho-Kus NJ	3	40.9978	-74.1119	NESQA	New York-Newark, NY-NJ-CT-PA	NYC	8.3.1	Northern Piedmont	43	7351.97	28	2361.65
T01390500	NJ_Saddle	Saddle River at Ridgewood NJ	3	40.9873	-74.0887	NESQA	New York-Newark, NY-NJ-CT-PA	NYC	8.3.1	Northern Piedmont	5	117.85	3	44.81
T04232050	NY_Allen	ALLEN CREEK NEAR ROCHESTER NY	3	43.1303	-77.5186	NESQA	Rochester-Batavia-Seneca Falls, NY	Rochester-Syracuse	8.1.1	Eastern Great Lakes Lowlands	14	297.55	6	103.33
T430056078044801	NY_BlackMorgan	BLACK CREEK AT MORGANVILLE NY	3	43.0156	-78.0802	NESQA	Rochester-Batavia-Seneca Falls, NY		8.1.1	Eastern Great Lakes Lowlands	2	23.5	1	5.32
T405242073521001	NY_Bronx	BRONX RIVER AT WOODLAWN CEMETERY AT BRONX NY	3	40.8785	-73.8693	NESQA	New York-Newark, NY-NJ-CT-PA	NYC	8.1.7	Northeastern Coastal Zone	14	1533.06	9	760.59
T01349150	NY_Canajoharie	CANAJOHARIE CREEK NEAR CANAJOHARIE NY	3	42.8703	-74.6014	NESQA	Albany-Schenectady, NY		8.1.1	Eastern Great Lakes Lowlands	4	81.47	1	22.83
T422644076300001	NY_Cascadilla	CASCADILLA CREEK AT ITHACA NY	3	42.4458	-76.5003	NESQA	Ithaca-Cortland, NY		8.1.3	Northern Allegheny Plateau	5	87.84	1	32.98
T413758073552401	NY_Casper	CASPER CR AT BRIDGEWATER RD NR WAPPINGERS FALLS NY	3	41.633	-73.9236	NESQA	New York-Newark, NY-NJ-CT-PA	NYC	8.1.7	Northeastern Coastal Zone	7	169.95	3	62.15
T425358073462301	NY_Dwaas	DWAAS KILL SOUTH OF USHERS NY	3	42.9	-73.7732	NESQA	Albany-Schenectady, NY	Albany	8.1.7	Northeastern Coastal Zone	3	18.65	1	1.76
T04240253	NY_Geddes	GEDDES BROOK AT FAIRMOUNT NY	3	43.0573	-76.2338	NESQA	Syracuse-Auburn, NY	Rochester-Syracuse	8.1.1	Eastern Great Lakes Lowlands	1	25.27	1	19.05
T413020074022001	NY_Gidneytown	GIDNEYTOWN CREEK AT RT 52 AT NEWBURGH NY	3	41.5057	-74.039	NESQA	New York-Newark, NY-NJ-CT-PA	NYC	8.1.7	Northeastern Coastal Zone	4	257.27	2	21.35
T01374960	NY_Hallocks	HALLOCKS MILL BROOK AT YORKTOWN HEIGHTS NY	3	41.2845	-73.774	NESQA	New York-Newark, NY-NJ-CT-PA	NYC	8.1.7	Northeastern Coastal Zone	3	23.31	2	4.71
T04240105	NY_Harbor	HARBOR BROOK AT HIAWATHA BOULEVARD, SYRACUSE NY	3	43.0561	-76.185	NESQA	Syracuse-Auburn, NY	Rochester-Syracuse	8.1.1	Eastern Great Lakes Lowlands	7	301.03	3	84.83
T405409073485501	NY_Hutchinson	HUTCHINSON RIVER AT COLONIAL AVE AT PELHAM NY	3	40.9027	-73.8153	NESQA	New York-Newark, NY-NJ-CT-PA	NYC	8.1.7	Northeastern Coastal Zone	29	3426.13	17	1781.14
T430524076084201	NY_LeyCreek	LEY CR AT LEMOYNE AND FACTORY AT MATTYDALE NY	3	43.0901	-76.1451	NESQA	Syracuse-Auburn, NY	Rochester-Syracuse	8.1.1	Eastern Great Lakes Lowlands	8	276.19	5	101.63
T01356190	NY_LishaKill	LISHA KILL NORTHWEST OF NISKAYUNA NY	3	42.783	-73.8573	NESQA	Albany-Schenectady, NY	Albany	8.1.7	Northeastern Coastal Zone	9	567.01	6	348.67
T420722075565001	NY_LittleChoco	LITTLE CHOCONUT CR AT ST JOHN'S CH AT JOHNSON CITY	3	42.1228	-75.9473	NESQA			8.1.3	Northern Allegheny Plateau	4	101.76	3	43.21
T405708073440301	NY_Mamaroneck	MAMARONECK RIVER AT WARD AVE AT MAMARONECK NY	3	40.9524	-73.7343	NESQA	New York-Newark, NY-NJ-CT-PA	NYC	8.1.7	Northeastern Coastal Zone	7	134.53	4	75
T423613073422001	NY_MillGreen	MILL CREEK AT EAST GREENBUSH NY	3	42.6036	-73.7057	NESQA	Albany-Schenectady, NY	Albany	8.1.7	Northeastern Coastal Zone	3	158.05	1	2.18
T430557075181801	NY_MudCreek	MUD CREEK AT NEW YORK MILLS NY	3	43.0991	-75.3048	NESQA		Rochester-Syracuse	8.1.1	Eastern Great Lakes Lowlands	3	81.64	1	1.68
T420103076540701	NY_Mudlick	MUDLICK CREEK AT SEELEY CREEK NY	3	42.0176	-76.9021	NESQA	Elmira-Corning, NY		8.1.3	Northern Allegheny Plateau	1	13.57	0	0
T01374930	NY_Muscoot	MUSCOOT RIVER AT BALDWIN PLACE NY	3	41.3381	-73.7687	NESQA	New York-Newark, NY-NJ-CT-PA	NYC	8.1.7	Northeastern Coastal Zone	15	134.44	9	84.25
T0422026250	NY_Northrup	NORTHRUP CREEK AT NORTH GREECE NY	3	43.2536	-77.7422	NESQA	Rochester-Batavia-Seneca Falls, NY	Rochester-Syracuse	8.1.1	Eastern Great Lakes Lowlands	12	565.91	8	426.29
T425540074384801	NY_Otsquago	OTSQUAGO CREEK NEAR FORT PLAIN NY	3	42.9277	-74.6467	NESQA	Albany-Schenectady, NY		8.1.1	Eastern Great Lakes Lowlands	4	158.96	2	52.38
T01359135	NY_Patroon	PATROON CREEK AT ALBANY NY	3	42.664	-73.7455	NESQA	Albany-Schenectady, NY	Albany	8.1.7	Northeastern Coastal Zone	6	246.66	3	43.11
T411844074085601	NY_Ramapo	RAMAPO RIVER AT RIVER ROAD AT HARRIMAN NY	3	41.3122	-74.1489	NESQA	New York-Newark, NY-NJ-CT-PA	NYC	5.3.1	Northern Appalachian and Atlantic Maritime Highlands	19	3636.12	14	2691.73
T01376500	NY_SawMill	SAW MILL RIVER AT YONKERS NY	3	40.9382	-73.8897	NESQA	New York-Newark, NY-NJ-CT-PA	NYC	8.1.7	Northeastern Coastal Zone	11	1119.08	7	520.68
T424643073472901	NY_Shakers	SHAKER'S CREEK AT RIVER ROAD NEAR LATHAM NY	3	42.7787	-73.7915	NESQA	Albany-Schenectady, NY	Albany	8.1.7	Northeastern Coastal Zone	6	74.13	4	61.98
T412715074030101	NY_Silver	SILVER STREAM AT VAILS GATE NY	3	41.4544	-74.0503	NESQA	New York-Newark, NY-NJ-CT-PA	NYC	8.1.7	Northeastern Coastal Zone	3	19.28	1	2.96
T431542077382401	NY_Slater	SLATER CR AT HOJACK INDUSTRIAL PK AT MOUNT READ NY	3	43.2617	-77.64	NESQA	Rochester-Batavia-Seneca Falls, NY	Rochester-Syracuse	8.1.1	Eastern Great Lakes Lowlands	16	1931.76	7	806.35
T04229700	NY_Spring	SPRING BROOK AT MORAN CORNER NY	3	42.9601	-77.6194	NESQA	Rochester-Batavia-Seneca Falls, NY		8.1.1	Eastern Great Lakes Lowlands	7	43.71	0	0
T01342730	NY_Steele	STEELE CREEK AT ILION NY	3	43.0014	-75.0453	NESQA			8.1.1	Eastern Great Lakes Lowlands	2	23.53	0	0
T430629077274701	NY_Thomas	THOMAS CREEK AT EAST ROCHESTER NY	3	43.1082	-77.4633	NESQA	Rochester-Batavia-Seneca Falls, NY	Rochester-Syracuse	8.1.1	Eastern Great Lakes Lowlands	15	198.75	5	158.76
T424143073382901	NY_Wynants	WYNANTS KILL AT RUSSELL AVE AT WYNANTSKILL NY	3	42.6955	-73.6414	NESQA	Albany-Schenectady, NY	Albany	5.3.1	Northern Appalachian and Atlantic Maritime Highlands	3	70.07	0	0
T413453076041101	PA_LMehoopany	LITTLE MEHOOPANY CREEK AT NORTH MEHOOPANY PA	3	41.5815	-76.0698	NESQA			8.1.3	Northern Allegheny Plateau	2	13.09	1	9.27
T413735076162701	PA_SugarRun	SUGAR RUN NEAR WILMOT PA	3	41.6264	-76.2744	NESQA			8.1.3	Northern Allegheny Plateau	5	150.32	1	9.06
T01114000	RI_Moshassuck	MOSHASSUCK RIVER AT PROVIDENCE, RI	3	41.834	-71.411	NESQA	Boston-Worcester-Providence, MA-RI-NH-CT	Boston	8.1.7	Northeastern Coastal Zone	11	1090.81	7	703.19
T01114500	RI_Woonasqua	WOONASQUATUCKET RIVER AT CENTERDALE, RI	3	41.859	-71.4873	NESQA	Boston-Worcester-Providence, MA-RI-NH-CT	Boston	8.1.7	Northeastern Coastal Zone	20	909.47	13	421.41
T01194000	CT_Eightmile	EIGHTMILE RIVER AT NORTH PLAIN, CT	1	41.4417	-72.3327	NESQA	Hartford-West Hartford, CT	Hartford-NewHaven	8.1.7	Northeastern Coastal Zone	1	2.14	1	2.14
T01121330	CT_Fenton	FENTON RIVER AT MANSFIELD, CT	1	41.8332	-72.2428	NESQA	Hartford-West Hartford, CT	Hartford-NewHaven	8.1.7	Northeastern Coastal Zone	1	21.22	1	21.22
T01121000	CT_Hope	MOUNT HOPE RIVER NEAR WARRENVILLE, CT	1	41.8437	-72.169	NESQA	Boston-Worcester-Providence, MA-RI-NH-CT	Boston	8.1.7	Northeastern Coastal Zone	4	43.56	4	43.56
T01187300	CT_Hubbard	HUBBARD RIVER NEAR WEST HARTLAND, CT	1	42.0375	-72.9393	NESQA	Hartford-West Hartford, CT	Hartford-NewHaven	5.3.1	Northern Appalachian and Atlantic Maritime Highlands	3	329.31	3	329.31
T01123000	CT_Lhanover	LITTLE RIVER NEAR HANOVER, CT	1	41.6718	-72.0523	NESQA	Boston-Worcester-Providence, MA-RI-NH-CT	Boston	8.1.7	Northeastern Coastal Zone	2	8.11	2	8.11
T01193500	CT_SalmonHam	SALMON RIVER NEAR EAST HAMPTON, CT	1	41.5523	-72.4493	NESQA	Hartford-West Hartford, CT	Hartford-NewHaven	8.1.7	Northeastern Coastal Zone	0	0	0	0
T01199050	CT_SalmonLime	SALMON CREEK AT LIME ROCK, CT	1	41.9423	-73.391	NESQA	New York-Newark, NY-NJ-CT-PA		5.3.1	Northern Appalachian and Atlantic Maritime Highlands	6	79.96	6	79.96
T01170095	MA_Green.ECO	GREEN RIVER AT STEWARTVILLE, MA	1			NESQA			5.3.1	Northern Appalachian and Atlantic Maritime Highlands	1	101.41	1	101.41
T01095220	MA_Stillwater	STILLWATER RIVER NEAR STERLING, MA	1	42.4109	-71.7912	NESQA	Boston-Worcester-Providence, MA-RI-NH-CT	Boston	8.1.7	Northeastern Coastal Zone	0	0	0	0
T01174565	MA_WBSwift	WEST BRANCH SWIFT RIVER NEAR SHUTESBURY, MA	1	42.4551	-72.3818	NESQA	Springfield-Greenfield Town, MA		5.3.1	Northern Appalachian and Atlantic Maritime Highlands	1	6.39	1	6.39
T01154950	NH_Cold	COLD RIVER AT HIGH STREET, AT ALSTEAD, NH	1	43.1494	-72.3617	NESQA			5.3.1	Northern Appalachian and Atlantic Maritime Highlands	1	27.29	1	27.29
T01073319	NH_Lamprey	LAMPREY RIVER AT LANGFORD ROAD, AT RAYMOND, NH	1	43.0414	-71.2017	NESQA	Boston-Worcester-Providence, MA-RI-NH-CT	Boston	8.1.7	Northeastern Coastal Zone	2	7.44	2	7.44
T01513820	NY_Apalachin	APALACHIN CREEK AT APALACHIN NY	1	42.0623	-76.1488	NESQA			8.1.3	Northern Allegheny Plateau	2	9.02	2	9.02
T414904073575201	NY_BlackEsopus	BLACK CREEK ABOVE RT 9W BRIDGE AT ESOPUS NY	1	41.8189	-73.9636	NESQA	New York-Newark, NY-NJ-CT-PA	NYC	8.1.7	Northeastern Coastal Zone	1	8.95	1	8.95
T01374890	NY_Cross	CROSS RIVER NEAR CROSS RIVER NY	1	41.2602	-73.6019	NESQA	New York-Newark, NY-NJ-CT-PA	NYC	8.1.7	Northeastern Coastal Zone	1	3.44	1	3.44
T01372040	NY_Crum	CRUM ELBOW CR AT HYDE PARK NY	1	41.7906	-73.9302	NESQA	New York-Newark, NY-NJ-CT-PA	NYC	8.1.7	Northeastern Coastal Zone	8	73.32	8	73.32
T01362200	NY_Esopus	ESOPUS CREEK AT ALLABEN NY	1	42.1169	-74.3803	NESQA	New York-Newark, NY-NJ-CT-PA		5.3.1	Northern Appalachian and Atlantic Maritime Highlands	2	6.05	2	6.05
T01362497	NY_LBeaver	LITTLE BEAVER KILL AT BEECHFORD NEAR MT TREMPER NY	1	42.0194	-74.2664	NESQA	New York-Newark, NY-NJ-CT-PA		5.3.1	Northern Appalachian and Atlantic Maritime Highlands	1	1.41	1	1.41
T01414500	NY_MillBrook	MILL BROOK NEAR DUNRAVEN NY	1	42.1063	-74.7304	NESQA			5.3.1	Northern Appalachian and Atlantic Maritime Highlands	6	52.44	6	52.44
T01513725	NY_Nanticoke	NANTICOKE CREEK AT AMES ROAD NEAR MAINE NY	1	42.2155	-76.0394	NESQA			8.1.3	Northern Allegheny Plateau	3	17.95	3	17.95
T411959073522901	NY_Peekskill	PEEKSKILL HOLLOW CREEK AT LAKE PEEKSKILL NY	1	41.3331	-73.8747	NESQA	New York-Newark, NY-NJ-CT-PA	NYC	8.1.7	Northeastern Coastal Zone	3	99.35	3	99.35
T424059073322501	NY_Poesten	POESTEN KILL AT BLUE FACTORY RD AT BARBERFILLE NY	1	42.6832	-73.5405	NESQA	Albany-Schenectady, NY	Albany	5.3.1	Northern Appalachian and Atlantic Maritime Highlands	1	44.32	1	44.32
T424633075300701	NY_Sangerfield	SANGERFIELD RIVER AT POOLVILLE NY	1	42.776	-75.5022	NESQA	Syracuse-Auburn, NY		8.1.3	Northern Allegheny Plateau	1	53.82	1	53.82
T04245840	NY_Scriba	SCRIBA CREEK NEAR CONSTANTIA NY	1	43.2597	-76.0028	NESQA	Syracuse-Auburn, NY	Rochester-Syracuse	8.1.1	Eastern Great Lakes Lowlands	1	20.88	1	20.88
T04233300	NY_Sixmile	SIXMILE CREEK AT BETHEL GROVE NY	1	42.4027	-76.4357	NESQA	Ithaca-Cortland, NY		8.1.3	Northern Allegheny Plateau	0	0	0	0
T423533076062101	NY_Trout	TROUT BROOK AT CORTLANDVILLE NY	1	42.5928	-76.1059	NESQA	Ithaca-Cortland, NY		8.1.3	Northern Allegheny Plateau	2	11.39	2	11.39
T01374559	NY_WBCroton	WEST BRANCH CROTON RIVER AT RICHARDSVILLE NY	1	41.4706	-73.76	NESQA	New York-Newark, NY-NJ-CT-PA	NYC	5.3.1	Northern Appalachian and Atlantic Maritime Highlands	0	0	0	0
T422223074400201	NY_WBDelaware	WEST BR DELAWARE R AT CORNELL AVE BRIDGE, HOBART	1	42.3731	-74.6673	NESQA			8.1.3	Northern Allegheny Plateau	6	290.53	6	290.53
T01513550	PA_Choconut	Choconut Creek near Choconut, PA	1	41.9628	-76.0014	NESQA			8.1.3	Northern Allegheny Plateau	1	1.33	1	1.33
T415929076544401	PA_Hammond	HAMMOND CREEK NEAR WELLS PA	1	41.9963	-76.9074	NESQA			8.1.3	Northern Allegheny Plateau	10	67	10	67
T01531250	PA_NBSugar	NB Sugar Creek Trib near Columbia Cross Roads, PA	1	41.8404	-76.8269	NESQA			8.1.3	Northern Allegheny Plateau	2	25.44	2	25.44
T01115110	RI_Hunting	HUNTINGHOUSE BK AT ELMDALE RD AT N SCITUATE, RI	1	41.8468	-71.6117	NESQA	Boston-Worcester-Providence, MA-RI-NH-CT	Boston	8.1.7	Northeastern Coastal Zone	0	0	0	0
T01115114	RI_Rush	RUSH BROOK NEAR ELMDALE RD NEAR NORTH SCITUATE, RI	1	41.8376	-71.612	NESQA	Boston-Worcester-Providence, MA-RI-NH-CT	Boston	8.1.7	Northeastern Coastal Zone	0	0	0	0
T01117800	RI_Wood	WOOD RIVER NEAR ARCADIA, RI	1	41.574	-71.7206	NESQA	Boston-Worcester-Providence, MA-RI-NH-CT	Boston	8.1.7	Northeastern Coastal Zone	1	0.68	1	0.68
T01154000	VT_Saxtons	SAXTONS RIVER AT SAXTONS RIVER, VT	1	43.1376	-72.4877	NESQA			5.3.1	Northern Appalachian and Atlantic Maritime Highlands	2	32.8	2	32.8
T02188350	GA_Beaverdam	BEAVERDAM CREEK AT VANNA ROAD, NEAR ROYSTON, GA	5	34.2481	-83.0486	SESQA			8.3.4	Piedmont	5	37.2	1	3.78
T02335580	GA_Big	BIG CREEK AT GA 9, NEAR CUMMING, GA	5	34.1559	-84.2185	SESQA	Atlanta--Athens-Clarke County--Sandy Springs, GA	Atlanta	8.3.4	Piedmont	37	1375.79	24	660.78
T021912435	GA_Carlan	CARLAN CREEK AT GA326 NEAR CARNESVILLE, GA	5	34.3031	-83.3069	SESQA			8.3.4	Piedmont	3	23.1	0	0
T02187660	GA_Coldwater	COLDWATER CREEK (CR 60) NEAR NUBERG, GA	5	34.2471	-82.9365	SESQA			8.3.4	Piedmont	3	28.29	0	0
T02337410	GA_Dog	DOG RIVER AT GA 5, NEAR FAIRPLAY, GA	5	33.6538	-84.821	SESQA	Atlanta--Athens-Clarke County--Sandy Springs, GA	Atlanta	8.3.4	Piedmont	8	354.84	1	11.97
T02203831	GA_Doolittle	DOOLITTLE CREEK AT FLAT SHOALS RD, NR DECATUR, GA	5	33.7057	-84.2924	SESQA	Atlanta--Athens-Clarke County--Sandy Springs, GA	Atlanta	8.3.4	Piedmont	9	381.73	1	91.18
T02204130	GA_Honey	HONEY CREEK AT GA 212, NEAR CONYERS, GA	5	33.5798	-84.0641	SESQA	Atlanta--Athens-Clarke County--Sandy Springs, GA	Atlanta	8.3.4	Piedmont	20	1647.09	9	124.72
T02207435	GA_L.Haynes	LITTLE HAYNES CREEK AT DIAL MILL RD NR MILSTEAD GA	5	33.7111	-83.9144	SESQA	Atlanta--Athens-Clarke County--Sandy Springs, GA	Atlanta	8.3.4	Piedmont	10	840.9	3	79.48
T02191284	GA_Mill	MILL SHOAL CR AT PARHAM-DUDLEY RD, NR HARRISON, GA	5	34.1961	-83.1017	SESQA	Atlanta--Athens-Clarke County--Sandy Springs, GA		8.3.4	Piedmont	3	236.1	0	0
T02336120	GA_N.F.Peach	N.F. PEACHTREE CREEK, BUFORD HWY, NEAR ATLANTA, GA	5	33.8315	-84.3427	SESQA	Atlanta--Athens-Clarke County--Sandy Springs, GA	Atlanta	8.3.4	Piedmont	21	4789.33	8	320.64
T02336410	GA_Nancy	NANCY CREEK AT WEST WESLEY ROAD, AT ATLANTA, GA	5	33.8384	-84.4394	SESQA	Atlanta--Athens-Clarke County--Sandy Springs, GA	Atlanta	8.3.4	Piedmont	11	526.07	8	174.57
T02204037	GA_Pole	POLE BRIDGE CR AT EVANS MILL RD NEAR LITHONIA, GA	5	33.6684	-84.151	SESQA	Atlanta--Athens-Clarke County--Sandy Springs, GA	Atlanta	8.3.4	Piedmont	31	8523.51	19	1731.58
T02336526	GA_Proctor	PROCTOR CREEK AT JACKSON PARKWAY, AT ATLANTA, GA	5	33.7943	-84.4744	SESQA	Atlanta--Athens-Clarke County--Sandy Springs, GA	Atlanta	8.3.4	Piedmont	17	2355.06	7	675.53
T02335910	GA_Rottenwood	ROTTENWOOD CR AT INTERSTATE N PKWY, NR SMYRNA, GA	5	33.8937	-84.4577	SESQA	Atlanta--Athens-Clarke County--Sandy Springs, GA	Atlanta	8.3.4	Piedmont	28	7937.96	5	404.64
T02336152	GA_S.F.Peach	SOUTH FORK PEACHTREE AT CASA DR, NR CLARKSTON, GA	5	33.8104	-84.248	SESQA	Atlanta--Athens-Clarke County--Sandy Springs, GA	Atlanta	8.3.4	Piedmont	32	9899.26	7	697.12
T02203863	GA_Shoal.Atlanta	SHOAL CREEK AT COLUMBIA DRIVE NEAR ATLANTA, GA	5	33.6932	-84.2539	SESQA	Atlanta--Athens-Clarke County--Sandy Springs, GA	Atlanta	8.3.4	Piedmont	10	267.51	5	74.42
T02344620	GA_Shoal.Sharpsburg	SHOAL CREEK AT GA54, NEAR SHARPSBURG, GA	5	33.3892	-84.6247	SESQA	Atlanta--Athens-Clarke County--Sandy Springs, GA	Atlanta	8.3.4	Piedmont	8	346.67	2	14.74
T02183650	GA_ShoalCAFO	SHOAL CREEK AT SHOAL CREEK RD, NR LAVONIA, GA	5	34.4369	-83.0436	SESQA			8.3.4	Piedmont	2	36.3	0	0
T02335870	GA_Sope	SOPE CREEK NEAR MARIETTA, GA	5	33.9539	-84.4433	SESQA	Atlanta--Athens-Clarke County--Sandy Springs, GA	Atlanta	8.3.4	Piedmont	16	958.06	5	103.62
T02338840	GA_YelJack	YELLOWJACKET CREEK-HAMMETT RD, BLW HOGANSVILLE, GA	5	33.1396	-84.9752	SESQA	Atlanta--Athens-Clarke County--Sandy Springs, GA	Atlanta	8.3.4	Piedmont	3	40.51	1	9.99
T0209734440	NC_Bolin	BOLIN CREEK AT VILLAGE DRIVE AT CHAPEL HILL, NC	5	35.9223	-79.066	SESQA	Raleigh-Durham-Chapel Hill, NC	Raleigh	8.3.4	Piedmont	2	6.04	1	3.78
T0214642825	NC_Briar	BRIAR CREEK NEAR CHARLOTTE, NC	5	35.2361	-80.7711	SESQA	Charlotte-Concord, NC-SC	Charlotte	8.3.4	Piedmont	12	749.1	4	70.55
T02146562	NC_Campbell	CAMPBELL CREEK NR CHARLOTTE, NC	5	35.1867	-80.7367	SESQA	Charlotte-Concord, NC-SC	Charlotte	8.3.4	Piedmont	11	1660.97	6	367.42
T0212466000	NC_Clear	CLEAR CREEK AT SR3181 NR MINT HILL, NC	5	35.2083	-80.58	SESQA	Charlotte-Concord, NC-SC	Charlotte	8.3.4	Piedmont	3	46.25	1	15.31
T02086849	NC_Ellerbe	ELLERBE CREEK NEAR GORMAN, NC	5	36.0593	-78.8325	SESQA	Raleigh-Durham-Chapel Hill, NC	Raleigh	8.3.4	Piedmont	56	17099.3	42	8181.43
T02085000	NC_Eno	ENO RIVER AT HILLSBOROUGH, NC	5	36.0711	-79.0956	SESQA	Raleigh-Durham-Chapel Hill, NC	Raleigh	8.3.4	Piedmont	5	32.42	3	16.6
T02085500	NC_Flat	FLAT RIVER AT BAHAMA, NC	5	36.1828	-78.8789	SESQA	Raleigh-Durham-Chapel Hill, NC	Raleigh	8.3.4	Piedmont	5	230.48	2	10.71
T0212467595	NC_Goose	GOOSE CREEK AT SR1525 NR INDIAN TRAIL, NC	5	35.125	-80.6028	SESQA	Charlotte-Concord, NC-SC	Charlotte	8.3.4	Piedmont	37	3487.58	19	2370.93
T0214657975	NC_Irvins	IRVINS CREEK AT SR3168 NR CHARLOTTE, NC	5	35.1586	-80.7133	SESQA	Charlotte-Concord, NC-SC	Charlotte	8.3.4	Piedmont	9	229.98	3	27.4
T02146470	NC_L.Hope	LITTLE HOPE CR AT SENECA PLACE AT CHARLOTTE, NC	5	35.1644	-80.8531	SESQA	Charlotte-Concord, NC-SC	Charlotte	8.3.4	Piedmont	10	618.39	5	97.75
T02146409	NC_L.Sugar	LTL SUGAR CR AT MEDICAL CENTER DR AT CHARLOTTE, NC	5	35.2036	-80.8369	SESQA	Charlotte-Concord, NC-SC	Charlotte	8.3.4	Piedmont	15	4134.02	9	527.81
T0208732885	NC_Marsh	MARSH CREEK NEAR NEW HOPE, NC	5	35.8169	-78.5931	SESQA	Raleigh-Durham-Chapel Hill, NC	Raleigh	8.3.4	Piedmont	5	158.49	3	53.17
T0214655255	NC_McAlpine	MCALPINE CREEK AT SR3150 NR IDLEWILD, NC	5	35.1758	-80.7192	SESQA	Charlotte-Concord, NC-SC	Charlotte	8.3.4	Piedmont	7	995.17	5	268.78
T0212430653	NC_McKee	MCKEE CREEK AT SR2804 NR WILGROVE, NC	5	35.2539	-80.6481	SESQA	Charlotte-Concord, NC-SC	Charlotte	8.3.4	Piedmont	6	348.02	2	16.37
T02146700	NC_McMullen	MCMULLEN CR AT SHARON VIEW RD NEAR CHARLOTTE, NC	5	35.1408	-80.82	SESQA	Charlotte-Concord, NC-SC	Charlotte	8.3.4	Piedmont	11	949.47	5	221.24
T02088000	NC_Middle	MIDDLE CREEK NEAR CLAYTON, NC	5	35.5708	-78.5906	SESQA	Raleigh-Durham-Chapel Hill, NC	Raleigh	8.3.5	Southeastern Plains	36	3103.66	27	2142.78
T02097517	NC_Morgan.Chapel	MORGAN CREEK NEAR CHAPEL HILL, NC	5	35.8933	-79.0197	SESQA	Raleigh-Durham-Chapel Hill, NC	Raleigh	8.3.4	Piedmont	48	8756.71	38	4840.72
T0208524090	NC_Mountain	MOUNTAIN CREEK AT SR1617 NR BAHAMA, NC	5	36.1497	-78.8967	SESQA	Raleigh-Durham-Chapel Hill, NC	Raleigh	8.3.4	Piedmont	2	28	1	5.33
T02095181	NC_N.Buffalo	N BUFFALO CR AT WESTOVER TERRACE AT GREENSBORO, NC	5	36.0792	-79.8128	SESQA	Greensboro--Winston-Salem--High Point, NC	Raleigh	8.3.4	Piedmont	13	2342.88	6	452.67
T02093800	NC_ReedyFk	REEDY FORK NEAR OAK RIDGE, NC	5	36.1725	-79.9528	SESQA	Greensboro--Winston-Salem--High Point, NC	Raleigh	8.3.4	Piedmont	6	52.9	3	19.74
T0212393300	NC_Rocky	W. BR ROCKY R B MTH OF S PRONG R NR CORNELIUS, NC	5	35.4678	-80.7903	SESQA	Charlotte-Concord, NC-SC	Charlotte	8.3.4	Piedmont	4	36.13	1	3.75
T02094659	NC_S.Buffalo	SOUTH BUFFALO CREEK NR POMONA, NC	5	36.0494	-79.8553	SESQA	Greensboro--Winston-Salem--High Point, NC	Raleigh	8.3.4	Piedmont	17	1463.97	6	500.17
T0209722970	NC_Sandy	SANDY CREEK AT CORNWALLIS RD NEAR DURHAM, NC	5	35.9832	-78.9568	SESQA	Raleigh-Durham-Chapel Hill, NC	Raleigh	8.3.4	Piedmont	12	1737.3	6	798.74
T0214627970	NC_Stewart	STEWART CREEK AT STATE ST AT CHARLOTTE, NC	5	35.2403	-80.8683	SESQA	Charlotte-Concord, NC-SC	Charlotte	8.3.4	Piedmont	9	986.54	5	145.24
T02087580	NC_SwiftApex	SWIFT CREEK NEAR APEX, NC	5	35.7189	-78.7522	SESQA	Raleigh-Durham-Chapel Hill, NC	Raleigh	8.3.4	Piedmont	6	282.42	4	55.65
T02097280	NC_ThirdFk	THIRD FORK CR AT WOODCROFT PARKWAY NR BLANDS, NC	5	35.9226	-78.9524	SESQA	Raleigh-Durham-Chapel Hill, NC	Raleigh	8.3.4	Piedmont	8	643.4	4	47.82
T0214265808	NC_Torrence	TORRENCE CR AT BRADFORD HILL LN NR HUNTERSVLLE, NC	5	35.4036	-80.8828	SESQA	Charlotte-Concord, NC-SC	Charlotte	8.3.4	Piedmont	13	1189.43	4	103.24
T02160381	SC_Durbin	DURBIN CREEK ABOVE FOUNTAIN INN, SC	5	34.7168	-82.1737	SESQA	Greenville-Spartanburg-Anderson, SC	Greenville	8.3.4	Piedmont	6	59.71	1	2.19
T02160326	SC_Enoree	ENOREE RIVER AT PELHAM, SC	5	34.8565	-82.2262	SESQA	Greenville-Spartanburg-Anderson, SC	Greenville	8.3.4	Piedmont	32	757.35	17	356.19
T02146110	SC_Manchester	MANCHESTER CREEK AT ROCK HILL, SC	5	34.9444	-80.9797	SESQA	Charlotte-Concord, NC-SC	Charlotte	8.3.4	Piedmont	6	313.23	4	62.68
T02164000	SC_Reedy	REEDY RIVER NEAR GREENVILLE, SC	5	34.8001	-82.3651	SESQA	Greenville-Spartanburg-Anderson, SC	Greenville	8.3.4	Piedmont	9	406.39	3	56.62
T02165200	SC_S.Rabon	SOUTH RABON CREEK NEAR GRAY COURT, SC	5	34.5201	-82.1571	SESQA	Greenville-Spartanburg-Anderson, SC	Greenville	8.3.4	Piedmont	8	1032.68	1	2.97
T021473426	SC_Tools	TOOLS FORK CREEK NEAR ROCK HILL, SC	5	34.9565	-81.1062	SESQA	Charlotte-Concord, NC-SC	Charlotte	8.3.4	Piedmont	16	949.33	7	334.91
T02186000	SC_Twelvemile	TWELVEMILE CREEK NEAR LIBERTY, SC	5	34.8015	-82.7485	SESQA	Greenville-Spartanburg-Anderson, SC	Greenville	8.3.4	Piedmont	6	143.51	3	21.31
T021473428	SC_Wildcat	WILDCAT CREEK BELOW ROCK HILL, SC	5	34.8896	-81.0692	SESQA	Charlotte-Concord, NC-SC	Charlotte	8.3.4	Piedmont	10	266.16	3	79.07
T01654000	VA_Accotink	ACCOTINK CREEK NEAR ANNANDALE, VA	5	38.8129	-77.2283	SESQA	Washington-Baltimore-Arlington, DC-MD-VA-WV-PA	Washington, D.C.	8.3.4	Piedmont	8	332.47	4	61.32
T01646000	VA_Difficult.Falls	DIFFICULT RUN NEAR GREAT FALLS, VA	5	38.9759	-77.2458	SESQA	Washington-Baltimore-Arlington, DC-MD-VA-WV-PA	Washington, D.C.	8.3.1	Northern Piedmont	8	279.5	4	74.14
T01645704	VA_Difficult.Fox	DIFFICULT RUN ABOVE FOX LAKE NEAR FAIRFAX, VA	5	38.8847	-77.3324	SESQA	Washington-Baltimore-Arlington, DC-MD-VA-WV-PA	Washington, D.C.	8.3.4	Piedmont	8	371.72	6	271.85
T01645762	VA_S.F.Difficult	S F LITTLE DIFFICULT RUN ABOVE MOUTH NR VIENNA, VA	5	38.9089	-77.3383	SESQA	Washington-Baltimore-Arlington, DC-MD-VA-WV-PA	Washington, D.C.	8.3.4	Piedmont	8	286.09	2	38.3
#Table S1. Site information and select summary analytical results (detections and concentrations in nanograms per liter, ng/L) for wadeable streams sampled during 2014-2017 as part of the USGS Regional Stream Quality Assessment (RSQA) synoptic samplings in the Pacific Northwest (PNSQA, 2015), Northeast (NESQA, 2016), California (CaSQA, 2017), and Southeast (SESQA, 2014) regions.
