# Supplementary material for: Multi-region assessment of pharmaceutical exposures and predicted effects in USA wadeable urban-gradient streams
Source: PLoS One. 2020 Jan 30;15(1):e0228214. doi: 10.1371/journal.pone.0228214 (PMC6992211; doi:10.1371/journal.pone.0228214)
Supplement: S4 Table — (XLSX) [file pone.0228214.s008.xlsx]

## Sheet: TABLE S4-MAXIMUM
Site	Nicotine	Metformin	Caffeine	Cotinine	Lidocaine	Carbamazepine	Acetaminophen	Fexofenadine	Tramadol	Methocarbamol	Desmethyldiltiazem	Desvenlafaxine	Pseudoephedrine+Ephedrine	Sulfamethoxazole	Piperonyl.butoxide	Metoprolol	Venlafaxine	Dimethylxanthine	Fluconazole	Meprobamate	Thiabendazole	Acyclovir	Bupropion	Dextromethorphan	Carisoprodol	Sitagliptin	Atenolol	Diphenhydramine	Triamterene	Trimethoprim	Citalopram	Methadone	Hexamethylenetetramine	Ranitidine	Diltiazem	Oxycodone	Methotrexate	Famotidine	Temazepam	Cimetidine	Metaxalone	Hydrocodone	Propranolol	Albuterol	Chlorpheniramine	Loratadine	Dehydronifedipine	Fluoxetine	Abacavir
OR_Amazon	40.27	90.8	nd	15.43	2.37	3.4	34.52	9.69	nd	1.21	nd	nd	1.44	14.78	nd	nd	nd	nd	nd	nd	nd	nd	nd	nd	nd	nd	nd	nd	nd	nd	nd	nd	NA	nd	nd	nd	nd	nd	nd	nd	nd	nd	nd	nd	nd	nd	nd	nd	nd
OR_Ames	44.54	26.73	nd	nd	nd	nd	nd	nd	nd	nd	nd	nd	nd	nd	nd	nd	nd	nd	nd	nd	nd	nd	nd	nd	nd	nd	nd	nd	nd	nd	nd	nd	NA	nd	nd	nd	nd	nd	nd	nd	nd	nd	nd	nd	nd	nd	nd	nd	nd
OR_Battle	128.04	19.55	23954.8	2.69	5.16	nd	549.13	6.19	3.58	nd	nd	nd	nd	15.51	nd	nd	nd	10112.7	nd	nd	nd	nd	nd	4.32	nd	nd	21.91	340.41	0.95	8.78	nd	nd	NA	nd	nd	nd	nd	7.44	nd	19.45	nd	nd	nd	7.01	nd	nd	nd	nd	nd
OR_Beaver	21.46	37.46	24.02	7.79	nd	nd	4.11	nd	nd	5.8	nd	nd	nd	nd	nd	nd	nd	nd	nd	nd	nd	nd	nd	nd	nd	nd	nd	nd	nd	nd	nd	nd	NA	nd	nd	nd	nd	nd	nd	nd	nd	nd	nd	nd	nd	nd	nd	nd	nd
OR_Beaverton	65.3	15.61	17.54	6.74	0.9	0.78	nd	nd	nd	1.75	nd	nd	nd	nd	nd	nd	nd	nd	nd	nd	nd	nd	nd	nd	nd	nd	nd	nd	nd	nd	nd	nd	NA	nd	nd	nd	nd	nd	nd	nd	nd	nd	nd	nd	nd	nd	nd	nd	nd
OR_Brush	34.72	13.6	nd	nd	nd	2.53	nd	nd	nd	nd	nd	nd	nd	nd	nd	nd	nd	nd	nd	nd	nd	nd	nd	nd	nd	nd	nd	nd	nd	nd	nd	nd	NA	nd	nd	nd	nd	nd	nd	nd	nd	nd	nd	nd	nd	nd	nd	nd	nd
OR_Claggett	60.91	20.8	nd	5.66	nd	nd	nd	nd	nd	nd	nd	nd	nd	nd	nd	nd	nd	nd	nd	nd	nd	nd	nd	nd	nd	nd	nd	nd	nd	nd	nd	nd	NA	nd	nd	nd	nd	nd	nd	nd	nd	nd	nd	nd	nd	nd	nd	nd	nd
OR_Croisan	61.2	nd	nd	4.59	nd	1.1	nd	nd	nd	nd	nd	nd	nd	nd	nd	nd	nd	nd	28.59	19.47	nd	nd	nd	nd	6.36	nd	nd	nd	nd	nd	nd	nd	NA	nd	nd	nd	nd	nd	nd	nd	nd	nd	nd	nd	nd	nd	nd	nd	nd
OR_Dixon	69.31	8.1	3979.36	6.62	0.93	nd	29.82	nd	nd	nd	nd	nd	nd	nd	0.52	nd	nd	2711.88	nd	nd	nd	nd	nd	nd	nd	nd	nd	82.21	nd	nd	nd	nd	NA	nd	nd	nd	nd	nd	nd	nd	nd	nd	nd	nd	nd	nd	nd	nd	nd
OR_Fanno	73.37	10.56	36.75	5.21	1.09	2.13	nd	0.45	nd	nd	nd	nd	nd	nd	nd	nd	nd	nd	nd	nd	nd	nd	nd	nd	nd	nd	nd	nd	nd	nd	nd	nd	NA	nd	nd	nd	nd	nd	nd	nd	nd	nd	nd	nd	nd	nd	nd	nd	nd
OR_Glenn	58.55	5.81	nd	nd	nd	nd	nd	nd	nd	nd	nd	nd	nd	nd	nd	nd	nd	nd	nd	nd	nd	nd	nd	nd	nd	nd	nd	nd	nd	nd	nd	nd	NA	nd	nd	nd	nd	nd	nd	nd	nd	nd	nd	nd	nd	nd	nd	nd	nd
OR_Hess	23.57	120.47	413.46	3.03	nd	nd	80.06	nd	nd	nd	nd	nd	nd	nd	nd	3.52	nd	nd	nd	nd	nd	nd	nd	nd	nd	nd	nd	nd	nd	nd	nd	nd	NA	nd	nd	nd	nd	nd	nd	nd	nd	nd	nd	nd	nd	nd	nd	nd	nd
OR_Iler	46.57	4.16	nd	nd	nd	nd	nd	nd	nd	nd	nd	nd	nd	nd	nd	nd	nd	nd	nd	nd	nd	nd	nd	nd	nd	nd	nd	nd	nd	nd	nd	nd	NA	nd	nd	nd	nd	nd	nd	nd	nd	nd	nd	nd	nd	nd	nd	nd	nd
OR_Johnson	70.52	25.1	13.71	5.22	nd	1.96	nd	5.07	nd	nd	16.24	nd	nd	nd	nd	nd	nd	nd	nd	nd	nd	3.61	nd	nd	nd	nd	nd	nd	nd	nd	nd	nd	NA	nd	nd	nd	nd	nd	nd	nd	nd	nd	nd	nd	nd	nd	nd	nd	nd
OR_Kelley	33.65	30.23	65.21	2.4	0.77	0.87	6.13	3.01	nd	nd	nd	nd	nd	nd	nd	nd	nd	16.11	nd	nd	nd	nd	nd	nd	nd	nd	nd	nd	nd	nd	nd	nd	NA	nd	nd	nd	nd	nd	nd	nd	nd	nd	nd	nd	nd	nd	nd	nd	nd
OR_Kellogg	nd	28.91	nd	3.49	nd	0.4	nd	nd	nd	nd	nd	nd	nd	nd	nd	nd	nd	nd	nd	nd	nd	nd	nd	nd	nd	nd	nd	nd	nd	nd	nd	nd	NA	nd	nd	nd	nd	nd	nd	nd	nd	nd	nd	nd	nd	nd	nd	nd	nd
OR_Milk	56.61	1.07	nd	nd	nd	nd	nd	nd	nd	nd	nd	nd	nd	nd	nd	nd	nd	nd	nd	nd	nd	nd	nd	nd	nd	nd	nd	nd	nd	nd	nd	nd	NA	nd	nd	nd	nd	nd	nd	nd	nd	nd	nd	nd	nd	nd	nd	nd	nd
OR_NFDeep	57.33	153.91	57.95	1.11	1.42	1.65	nd	5.89	nd	17.44	nd	0.64	nd	nd	nd	nd	nd	nd	nd	6.36	nd	nd	nd	nd	nd	nd	nd	nd	nd	nd	nd	nd	NA	nd	nd	nd	nd	nd	nd	nd	nd	nd	nd	nd	nd	nd	nd	nd	nd
OR_Oak	16.08	7.11	nd	nd	nd	nd	nd	nd	nd	nd	nd	nd	nd	nd	nd	nd	nd	nd	nd	nd	nd	nd	nd	nd	nd	nd	nd	nd	nd	nd	nd	nd	NA	nd	nd	nd	nd	nd	nd	nd	nd	nd	nd	nd	nd	nd	nd	nd	nd
OR_Periwinkle	63.63	41.37	14.41	4.53	nd	0.87	42.29	nd	nd	1.8	nd	nd	nd	nd	nd	nd	nd	nd	nd	nd	nd	nd	nd	nd	nd	nd	nd	nd	nd	nd	nd	nd	NA	nd	nd	nd	nd	nd	nd	nd	nd	nd	nd	2.04	nd	nd	nd	nd	nd
OR_Pringle	75.62	29.45	nd	3.49	nd	0.68	4.87	5.21	nd	0.67	nd	nd	nd	nd	nd	nd	nd	nd	nd	nd	nd	nd	nd	nd	nd	nd	nd	nd	0.74	nd	nd	nd	NA	nd	nd	nd	nd	nd	nd	nd	nd	nd	nd	nd	nd	nd	nd	nd	nd
OR_RockMouth	3.39	11.51	21.84	nd	nd	3.22	nd	nd	nd	nd	nd	nd	nd	nd	nd	nd	nd	nd	nd	nd	nd	nd	nd	nd	nd	nd	nd	nd	nd	nd	nd	nd	NA	nd	nd	nd	nd	nd	nd	nd	nd	nd	nd	nd	nd	nd	nd	nd	nd
OR_RockOrenco	18.72	nd	nd	nd	nd	nd	nd	nd	nd	nd	nd	nd	nd	nd	nd	nd	nd	nd	nd	nd	nd	nd	nd	nd	nd	nd	nd	nd	nd	nd	nd	nd	NA	nd	nd	nd	nd	nd	nd	nd	nd	nd	nd	nd	nd	nd	nd	nd	nd
OR_Silver	68.09	1.45	19.06	nd	nd	1.13	15.02	nd	nd	nd	nd	nd	nd	nd	nd	nd	nd	nd	nd	nd	nd	nd	nd	nd	nd	nd	nd	nd	nd	nd	nd	nd	NA	nd	nd	nd	nd	nd	nd	nd	nd	nd	nd	nd	nd	nd	nd	nd	nd
OR_Tickle	21.83	125.54	7.66	nd	nd	0.82	nd	5.95	nd	nd	nd	nd	nd	nd	3.19	nd	1.92	nd	nd	nd	nd	nd	nd	1.13	nd	nd	nd	nd	nd	nd	nd	nd	NA	nd	nd	nd	nd	nd	nd	nd	nd	nd	nd	nd	nd	nd	nd	nd	nd
OR_WFPalmer	235.86	7.58	nd	3.63	nd	nd	nd	nd	nd	nd	nd	nd	nd	nd	nd	nd	nd	nd	nd	nd	nd	nd	nd	nd	nd	nd	nd	nd	nd	nd	nd	nd	NA	nd	nd	nd	nd	nd	nd	nd	nd	nd	nd	nd	nd	nd	nd	nd	nd
OR_Zollner	77.86	46.76	34.48	nd	nd	0.34	6.35	3.02	nd	nd	nd	nd	4.28	nd	nd	nd	nd	nd	nd	nd	nd	nd	nd	nd	nd	nd	nd	nd	nd	nd	nd	nd	NA	nd	nd	nd	nd	nd	nd	nd	nd	nd	nd	nd	nd	nd	nd	nd	nd
WA_BearRed	38.83	5.44	16.81	nd	nd	1.57	nd	nd	nd	nd	nd	nd	nd	nd	nd	nd	nd	nd	nd	nd	nd	nd	nd	nd	nd	nd	nd	nd	nd	nd	nd	nd	NA	nd	nd	nd	nd	nd	nd	nd	nd	nd	nd	nd	nd	nd	nd	nd	nd
WA_BearWood	31.83	27.04	41.08	2.76	nd	1.16	nd	nd	nd	nd	nd	nd	nd	nd	1.57	nd	nd	nd	nd	2.66	nd	nd	nd	nd	nd	nd	nd	nd	nd	nd	nd	nd	NA	nd	nd	nd	nd	nd	nd	nd	nd	nd	nd	nd	nd	nd	nd	nd	nd
WA_Bertrand	187.57	23.46	nd	nd	nd	1.05	nd	nd	nd	nd	nd	nd	nd	nd	nd	nd	nd	nd	nd	nd	8.58	nd	nd	nd	nd	nd	nd	nd	nd	nd	nd	nd	NA	nd	nd	nd	nd	nd	nd	nd	nd	nd	nd	nd	nd	nd	nd	nd	nd
WA_BigSoos	39.4	12.38	13.62	7.01	nd	0.85	nd	nd	nd	nd	nd	nd	nd	nd	nd	nd	nd	nd	nd	nd	nd	nd	nd	nd	nd	nd	nd	nd	nd	nd	nd	nd	NA	nd	nd	nd	nd	nd	nd	nd	nd	nd	nd	nd	nd	nd	nd	nd	nd
WA_Burnt	73.28	5.76	59.21	1.92	1.29	1.98	nd	nd	nd	nd	nd	nd	nd	4.86	nd	nd	nd	53.88	nd	nd	nd	nd	nd	nd	nd	nd	nd	nd	nd	nd	nd	nd	NA	nd	nd	nd	nd	nd	nd	nd	nd	nd	nd	nd	nd	nd	nd	nd	nd
WA_Church	74.3	22.95	11.09	2.82	nd	0.64	5.67	nd	nd	nd	nd	nd	nd	nd	nd	nd	nd	nd	nd	nd	nd	nd	nd	0.69	nd	nd	nd	nd	nd	nd	nd	nd	NA	nd	nd	nd	nd	nd	nd	nd	nd	nd	nd	nd	nd	nd	nd	nd	nd
WA_Coal	53.77	nd	15.28	nd	nd	nd	nd	nd	nd	nd	nd	nd	nd	nd	nd	nd	nd	nd	nd	nd	nd	nd	nd	nd	nd	nd	nd	nd	nd	nd	nd	nd	NA	nd	nd	nd	nd	nd	nd	nd	nd	nd	nd	nd	nd	nd	nd	nd	nd
WA_Cottage	35.83	5.34	138.2	nd	nd	1.95	nd	nd	nd	nd	nd	nd	nd	nd	nd	nd	nd	nd	nd	nd	nd	nd	nd	nd	nd	nd	nd	nd	nd	nd	nd	nd	NA	nd	nd	nd	nd	nd	nd	nd	nd	nd	nd	nd	nd	nd	nd	nd	nd
WA_Crescent	102.96	6.9	814.55	nd	4.97	nd	6.78	nd	nd	nd	nd	nd	nd	nd	nd	nd	nd	406.8	nd	nd	nd	nd	nd	nd	nd	nd	nd	nd	nd	nd	nd	nd	NA	nd	nd	nd	nd	nd	nd	nd	nd	nd	nd	nd	nd	nd	nd	nd	nd
WA_Dogfish	24.29	nd	nd	nd	nd	nd	nd	nd	nd	nd	nd	nd	nd	nd	nd	nd	nd	nd	nd	nd	nd	nd	nd	nd	nd	nd	nd	nd	nd	nd	nd	nd	NA	nd	nd	nd	nd	nd	nd	nd	nd	nd	nd	nd	nd	nd	nd	nd	nd
WA_Dubuque	56.9	7.17	2640.58	nd	8.17	nd	23.24	nd	nd	nd	nd	nd	nd	nd	nd	nd	nd	983.35	nd	nd	nd	nd	nd	nd	nd	nd	nd	nd	nd	nd	nd	nd	NA	nd	nd	nd	nd	nd	nd	nd	nd	nd	nd	1.29	nd	nd	3.03	nd	nd
WA_EFIssaquah	15.82	nd	nd	nd	nd	nd	nd	nd	nd	nd	nd	nd	nd	nd	nd	2.51	nd	nd	4.59	nd	nd	nd	nd	nd	nd	nd	nd	nd	nd	nd	nd	nd	NA	nd	nd	nd	nd	nd	nd	nd	nd	nd	nd	nd	nd	nd	nd	nd	nd
WA_Fishtrap	45.58	16.15	nd	nd	nd	nd	nd	nd	nd	nd	nd	nd	nd	nd	nd	nd	nd	nd	nd	nd	nd	nd	nd	nd	nd	nd	nd	nd	nd	nd	nd	nd	NA	nd	nd	nd	nd	nd	nd	nd	nd	nd	nd	nd	0.11	nd	nd	nd	nd
WA_Gee	45.02	13.59	nd	nd	nd	0.39	nd	3.59	nd	nd	nd	nd	nd	nd	nd	nd	nd	19.97	nd	nd	nd	nd	nd	nd	nd	nd	nd	nd	nd	nd	nd	nd	NA	nd	nd	nd	nd	nd	nd	nd	nd	nd	nd	nd	nd	nd	nd	nd	nd
WA_Gibbons	55.21	nd	10.12	nd	nd	nd	nd	nd	nd	nd	nd	nd	nd	nd	nd	nd	nd	nd	nd	nd	nd	nd	nd	nd	nd	nd	nd	nd	nd	nd	nd	nd	NA	nd	nd	nd	nd	nd	nd	nd	nd	nd	nd	nd	nd	nd	nd	nd	nd
WA_Harris	76.68	3.36	nd	nd	nd	1.05	nd	nd	nd	nd	nd	nd	nd	nd	nd	nd	nd	nd	nd	nd	nd	nd	nd	nd	nd	nd	nd	nd	nd	nd	nd	nd	NA	nd	nd	nd	nd	nd	nd	nd	nd	nd	nd	nd	nd	nd	nd	nd	nd
WA_Huge	58.15	nd	nd	nd	nd	1.5	nd	nd	nd	nd	nd	nd	nd	nd	nd	nd	nd	nd	nd	nd	nd	nd	nd	nd	nd	nd	nd	nd	nd	nd	nd	nd	NA	nd	nd	nd	nd	nd	nd	nd	nd	nd	nd	nd	nd	nd	nd	nd	nd
WA_Issaquah	58.66	3.85	1125.32	nd	1.04	nd	nd	nd	nd	nd	nd	nd	nd	nd	1.1	nd	nd	nd	nd	nd	nd	nd	nd	nd	nd	nd	nd	nd	nd	nd	nd	nd	NA	nd	nd	nd	nd	nd	nd	nd	nd	nd	nd	nd	nd	nd	nd	nd	nd
WA_Jenkins	4.04	nd	18.22	nd	nd	0.99	nd	nd	nd	nd	10.03	nd	nd	nd	nd	nd	nd	nd	nd	nd	nd	nd	nd	nd	nd	nd	nd	nd	nd	nd	nd	nd	NA	nd	nd	nd	nd	nd	nd	nd	nd	nd	nd	nd	nd	nd	1.16	nd	nd
WA_Juanita	43.76	13.02	nd	5.42	0.77	8.76	9.08	nd	nd	nd	nd	nd	nd	1.6	2.93	nd	nd	nd	nd	nd	nd	nd	nd	nd	nd	nd	nd	nd	nd	nd	0.98	nd	NA	nd	nd	nd	nd	nd	nd	nd	nd	nd	nd	nd	nd	nd	nd	nd	nd
WA_LittleSoos	52.35	94.31	nd	1.57	nd	nd	74.74	30.49	nd	nd	nd	nd	nd	nd	nd	nd	nd	nd	nd	nd	nd	nd	nd	nd	nd	nd	nd	nd	nd	nd	nd	nd	NA	nd	nd	nd	nd	nd	nd	nd	nd	nd	nd	nd	nd	nd	nd	nd	nd
WA_Longfellow	nd	14.12	18.91	1.82	nd	nd	nd	nd	nd	5.55	nd	nd	nd	nd	nd	nd	nd	nd	nd	nd	nd	nd	nd	nd	nd	nd	nd	nd	nd	nd	nd	nd	NA	nd	nd	nd	nd	nd	nd	nd	nd	nd	nd	nd	nd	nd	nd	nd	nd
WA_May	62.75	5.67	nd	nd	nd	7.45	nd	nd	nd	nd	nd	nd	nd	nd	0.35	nd	nd	nd	nd	nd	nd	nd	nd	nd	nd	nd	nd	nd	nd	nd	nd	nd	NA	nd	nd	nd	nd	nd	nd	nd	nd	nd	nd	nd	11.47	nd	nd	nd	nd
WA_Mercer	30.98	77.27	175.33	3.17	0.86	0.83	106.16	nd	nd	nd	nd	nd	nd	nd	nd	nd	nd	nd	nd	nd	nd	12.26	nd	nd	nd	nd	nd	nd	nd	nd	nd	nd	NA	nd	nd	nd	nd	nd	nd	nd	nd	nd	nd	nd	nd	nd	2.93	nd	nd
WA_MillAuburn	40.79	6.69	nd	2.1	1.73	2.54	nd	nd	nd	nd	nd	nd	nd	nd	nd	nd	nd	nd	nd	nd	nd	nd	nd	nd	nd	nd	nd	nd	nd	nd	nd	nd	NA	nd	nd	nd	nd	nd	nd	nd	nd	nd	nd	nd	nd	nd	nd	nd	nd
WA_MillKent	38.56	28.3	nd	nd	1.29	nd	nd	nd	nd	nd	nd	nd	nd	nd	nd	nd	nd	nd	nd	nd	nd	nd	nd	nd	nd	nd	nd	nd	nd	nd	nd	nd	NA	nd	nd	nd	nd	nd	nd	nd	nd	nd	nd	nd	nd	nd	nd	nd	nd
WA_Minter	70.11	nd	nd	nd	nd	0.35	nd	nd	nd	nd	nd	nd	nd	nd	nd	nd	nd	27.06	nd	nd	nd	nd	nd	nd	nd	nd	nd	nd	nd	nd	nd	nd	NA	nd	nd	nd	nd	nd	nd	nd	nd	nd	nd	nd	nd	nd	nd	nd	nd
WA_NFIssaquah	12.79	1.08	21.11	nd	nd	nd	nd	nd	nd	nd	nd	nd	nd	nd	nd	nd	nd	nd	nd	nd	nd	nd	nd	nd	nd	nd	nd	nd	nd	nd	nd	nd	NA	nd	nd	nd	nd	nd	nd	nd	nd	nd	nd	nd	nd	nd	nd	nd	nd
WA_Nooky	39.59	0.95	nd	nd	nd	nd	nd	nd	nd	nd	nd	nd	nd	nd	nd	nd	nd	nd	nd	nd	nd	nd	nd	nd	nd	nd	nd	nd	nd	nd	nd	nd	NA	nd	nd	nd	nd	nd	nd	nd	nd	nd	nd	nd	nd	nd	nd	nd	nd
WA_Olalla	36.13	nd	nd	nd	nd	1.31	nd	nd	nd	nd	nd	nd	nd	nd	nd	nd	nd	nd	nd	nd	nd	nd	nd	nd	0.59	nd	nd	nd	nd	nd	nd	nd	NA	nd	nd	nd	nd	nd	nd	nd	nd	nd	nd	nd	nd	nd	nd	nd	nd
WA_Patterson	30.28	nd	nd	nd	nd	nd	nd	nd	nd	nd	nd	nd	nd	nd	nd	nd	nd	nd	nd	nd	nd	nd	nd	nd	nd	nd	nd	nd	nd	nd	nd	nd	NA	nd	nd	nd	nd	nd	nd	nd	nd	nd	nd	nd	nd	nd	nd	nd	nd
WA_Pipers	33.63	13.27	nd	1.04	nd	0.43	nd	nd	nd	nd	nd	nd	nd	nd	nd	nd	nd	nd	nd	nd	nd	nd	nd	nd	nd	nd	nd	nd	nd	nd	nd	nd	NA	nd	nd	nd	nd	nd	nd	nd	nd	nd	nd	nd	nd	nd	nd	nd	nd
WA_RockBattle	78.74	1.19	nd	nd	nd	6.82	nd	nd	nd	nd	nd	nd	nd	nd	nd	nd	nd	nd	nd	nd	nd	nd	nd	nd	nd	nd	nd	nd	nd	nd	nd	nd	NA	nd	nd	nd	nd	nd	nd	nd	nd	nd	nd	nd	nd	nd	nd	nd	nd
WA_Squalicum	52.77	6.52	12.04	nd	nd	1.91	nd	nd	nd	nd	nd	nd	nd	nd	nd	nd	nd	nd	nd	nd	nd	nd	nd	nd	nd	nd	nd	nd	nd	nd	nd	nd	NA	nd	nd	nd	nd	nd	nd	nd	nd	nd	nd	nd	nd	nd	nd	nd	nd
WA_Swamp	89.29	27.95	17.92	4.65	1.3	2.84	nd	nd	nd	nd	nd	nd	nd	nd	nd	nd	nd	nd	nd	nd	nd	32.66	1.28	nd	nd	nd	nd	nd	nd	nd	nd	nd	NA	nd	nd	nd	nd	nd	nd	nd	nd	nd	nd	nd	nd	nd	nd	nd	nd
WA_Swan	17.65	19.52	nd	nd	nd	6.41	nd	nd	nd	nd	nd	nd	nd	nd	nd	nd	nd	nd	nd	nd	nd	nd	nd	nd	nd	nd	nd	nd	nd	nd	nd	nd	NA	nd	nd	nd	nd	nd	nd	nd	nd	nd	nd	nd	nd	nd	nd	nd	nd
WA_Taylor	68.47	1.72	nd	nd	nd	0.38	nd	nd	nd	nd	nd	nd	nd	nd	nd	nd	nd	nd	nd	nd	nd	nd	nd	nd	nd	nd	nd	nd	nd	nd	nd	nd	NA	nd	nd	nd	nd	nd	nd	nd	nd	nd	nd	nd	nd	nd	nd	nd	nd
WA_Tenmile	81.05	10.59	nd	nd	nd	nd	nd	nd	nd	nd	nd	nd	nd	nd	nd	nd	nd	nd	nd	nd	nd	nd	nd	nd	nd	3.65	nd	nd	nd	nd	nd	nd	NA	nd	nd	nd	nd	nd	nd	nd	nd	nd	nd	nd	nd	nd	nd	nd	nd
WA_Thornton	23.82	7.69	10.62	1.09	nd	nd	nd	nd	nd	nd	nd	nd	nd	nd	nd	nd	nd	nd	nd	nd	nd	nd	nd	nd	nd	nd	nd	nd	nd	nd	nd	nd	NA	nd	nd	nd	nd	nd	nd	nd	nd	nd	nd	nd	nd	nd	nd	nd	nd
WA_Weaver	14.51	7.83	127.34	nd	2.01	1.73	nd	nd	nd	nd	nd	nd	nd	nd	nd	nd	nd	nd	nd	nd	nd	nd	nd	nd	nd	nd	nd	nd	nd	nd	nd	nd	NA	nd	nd	nd	nd	nd	nd	nd	nd	nd	nd	nd	nd	nd	nd	nd	nd
WA_Whipple	51.02	13.51	nd	nd	nd	nd	nd	nd	nd	nd	nd	nd	nd	nd	nd	nd	nd	nd	nd	nd	nd	nd	nd	nd	nd	nd	nd	nd	nd	nd	nd	nd	NA	nd	nd	nd	nd	nd	nd	nd	nd	nd	nd	nd	nd	nd	nd	nd	nd
WA_Woodland	59.24	nd	7.44	nd	nd	3.79	nd	nd	nd	0.74	9.15	nd	nd	nd	nd	nd	nd	nd	nd	nd	nd	nd	nd	nd	nd	nd	nd	nd	nd	nd	nd	nd	NA	nd	nd	nd	nd	nd	nd	nd	nd	nd	nd	nd	nd	nd	nd	nd	nd
WA_Prairie	nd	2.52	nd	nd	nd	nd	nd	nd	nd	nd	nd	nd	nd	nd	nd	nd	nd	nd	nd	nd	nd	nd	nd	nd	nd	nd	nd	nd	nd	nd	nd	nd	NA	nd	nd	nd	nd	nd	nd	nd	nd	nd	nd	nd	nd	nd	nd	nd	nd
CA_Alameda	nd	42.51	78.02	nd	nd	nd	nd	nd	nd	nd	nd	nd	nd	nd	nd	nd	nd	nd	nd	nd	nd	nd	nd	nd	nd	nd	nd	nd	nd	nd	nd	nd	nd	nd	nd	nd	nd	nd	nd	nd	nd	nd	nd	nd	nd	nd	nd	nd	nd
CA_Alamo	22.52	16.55	1109.53	nd	nd	nd	nd	nd	nd	nd	nd	nd	nd	nd	nd	nd	nd	nd	nd	nd	nd	nd	nd	nd	nd	nd	nd	nd	nd	nd	nd	nd	nd	nd	nd	nd	nd	nd	nd	nd	nd	nd	nd	nd	nd	nd	nd	nd	nd
CA_Alisal	76.66	121.65	565.03	nd	nd	nd	73.1	nd	nd	nd	nd	nd	nd	nd	nd	nd	nd	nd	nd	nd	nd	nd	nd	nd	nd	nd	nd	nd	nd	nd	nd	nd	91.79	nd	nd	nd	nd	nd	nd	nd	nd	nd	nd	nd	nd	nd	nd	nd	nd
CA_ArroyoDeLaLa	21.39	46.14	nd	1.52	nd	nd	nd	nd	nd	nd	nd	nd	nd	nd	1.33	nd	nd	nd	nd	nd	nd	nd	nd	nd	nd	nd	nd	nd	nd	nd	nd	nd	17.81	nd	nd	nd	nd	nd	nd	nd	nd	nd	nd	nd	nd	nd	nd	nd	nd
CA_ArroyoDig	39.24	nd	nd	nd	nd	nd	nd	nd	nd	nd	nd	nd	nd	nd	nd	nd	nd	nd	nd	nd	nd	nd	nd	nd	nd	nd	nd	nd	nd	nd	nd	nd	nd	nd	nd	nd	nd	nd	nd	nd	nd	nd	nd	nd	nd	nd	nd	nd	nd
CA_ArroyoMart	nd	3.57	nd	nd	nd	nd	nd	nd	nd	nd	nd	nd	nd	nd	nd	nd	nd	nd	nd	nd	nd	nd	nd	nd	nd	nd	nd	nd	nd	nd	nd	nd	nd	nd	nd	nd	nd	nd	nd	nd	nd	nd	nd	nd	nd	nd	nd	nd	nd
CA_Atascadero	814.3	18.51	1329.79	28.88	nd	nd	nd	nd	nd	nd	nd	nd	nd	nd	nd	nd	nd	nd	nd	nd	nd	nd	nd	nd	nd	nd	nd	nd	nd	nd	nd	nd	nd	nd	nd	nd	nd	nd	nd	nd	nd	nd	nd	nd	nd	nd	nd	nd	nd
CA_Castro	47.16	83.26	55.7	nd	1.9738	nd	nd	nd	nd	nd	nd	nd	nd	nd	nd	nd	nd	nd	nd	nd	nd	nd	nd	nd	nd	nd	nd	nd	nd	nd	nd	nd	nd	nd	nd	nd	nd	nd	nd	nd	nd	nd	nd	nd	nd	nd	nd	nd	nd
CA_Chorro	nd	8.81	nd	nd	3.05	29.53	nd	nd	10.19	nd	nd	21.66	nd	nd	nd	nd	10.55	nd	108.66	nd	nd	nd	nd	nd	nd	nd	nd	nd	nd	nd	nd	nd	16.89	nd	nd	nd	nd	nd	nd	nd	nd	nd	nd	nd	7.14	nd	nd	nd	nd
CA_Colgan	1212.19	119.07	1283.18	55.95	nd	nd	230.67	nd	nd	nd	nd	nd	nd	nd	nd	nd	nd	nd	nd	nd	nd	nd	nd	nd	5.46	nd	nd	nd	nd	nd	nd	nd	67.22	nd	nd	nd	nd	nd	nd	nd	nd	nd	nd	nd	nd	nd	nd	nd	nd
CA_ConnOak	nd	nd	nd	nd	nd	nd	nd	nd	nd	nd	nd	nd	nd	nd	nd	nd	nd	nd	nd	nd	0.82	nd	nd	nd	nd	nd	nd	nd	nd	nd	nd	nd	nd	nd	nd	nd	nd	nd	nd	nd	nd	nd	nd	nd	nd	nd	nd	nd	nd
CA_Copeland	38.7	nd	104.42	nd	nd	nd	nd	nd	nd	nd	nd	nd	nd	nd	nd	nd	nd	nd	nd	nd	nd	nd	nd	nd	nd	nd	nd	nd	nd	nd	nd	nd	nd	nd	nd	nd	nd	nd	nd	nd	nd	nd	nd	nd	nd	nd	nd	nd	nd
CA_Corralitos	16.23	nd	71.69	nd	nd	nd	nd	nd	nd	nd	nd	nd	nd	nd	nd	nd	nd	nd	nd	nd	nd	nd	nd	nd	nd	nd	nd	nd	nd	nd	nd	nd	nd	nd	nd	nd	nd	nd	nd	nd	nd	nd	nd	nd	nd	nd	nd	nd	nd
CA_Corte	50.32	1.49	nd	nd	nd	nd	nd	nd	nd	nd	nd	nd	nd	nd	nd	nd	nd	nd	nd	nd	nd	nd	nd	nd	nd	nd	nd	nd	nd	nd	nd	nd	nd	nd	nd	nd	nd	nd	nd	nd	nd	nd	nd	nd	nd	nd	nd	nd	nd
CA_CoyoteChar	24.1	13.87	nd	nd	nd	nd	nd	nd	nd	nd	nd	nd	nd	nd	nd	nd	nd	nd	nd	nd	nd	nd	nd	nd	nd	nd	nd	nd	nd	nd	nd	nd	12.5	nd	nd	nd	99.36	nd	nd	nd	nd	nd	nd	nd	nd	nd	nd	nd	nd
CA_CoyoteCoyote	nd	6.75	nd	nd	nd	nd	nd	nd	nd	nd	nd	nd	nd	nd	nd	nd	nd	nd	nd	nd	nd	nd	nd	nd	nd	nd	nd	nd	nd	nd	nd	nd	nd	nd	nd	nd	nd	nd	nd	nd	nd	nd	nd	nd	nd	nd	nd	nd	nd
CA_Crow	nd	105.24	35.63	nd	nd	nd	nd	nd	nd	nd	nd	nd	nd	nd	nd	nd	nd	nd	nd	nd	nd	nd	nd	nd	nd	nd	nd	nd	nd	nd	nd	nd	nd	nd	nd	nd	57.32	nd	nd	nd	nd	nd	nd	nd	nd	nd	nd	nd	nd
CA_DryMouth	nd	nd	nd	nd	nd	nd	nd	nd	nd	nd	nd	nd	nd	nd	nd	nd	nd	nd	nd	nd	nd	nd	nd	nd	nd	nd	nd	nd	nd	nd	nd	nd	nd	nd	nd	nd	nd	nd	nd	nd	nd	nd	nd	nd	nd	nd	nd	nd	nd
CA_GabilanEastL	nd	nd	nd	nd	1.98	nd	nd	nd	nd	nd	nd	nd	nd	nd	nd	nd	nd	nd	nd	nd	nd	nd	nd	nd	nd	nd	nd	nd	nd	nd	nd	nd	nd	nd	nd	nd	nd	nd	nd	nd	nd	nd	nd	nd	nd	nd	nd	nd	nd
CA_GabilanSal	nd	nd	nd	nd	nd	nd	nd	nd	nd	nd	nd	nd	nd	nd	nd	nd	nd	nd	nd	nd	nd	nd	nd	nd	nd	nd	nd	nd	nd	nd	nd	nd	nd	nd	nd	nd	nd	nd	nd	nd	nd	nd	nd	nd	nd	nd	nd	nd	nd
CA_Grayson	187.81	37.53	278.07	12.72	nd	nd	42.88	38.28	nd	nd	nd	nd	nd	nd	nd	nd	nd	nd	nd	nd	nd	nd	nd	nd	nd	nd	nd	nd	nd	nd	nd	nd	nd	nd	nd	nd	94.16	nd	nd	nd	nd	nd	nd	nd	nd	nd	nd	nd	nd
CA_Green	nd	nd	nd	nd	nd	nd	nd	nd	nd	nd	nd	nd	nd	nd	nd	nd	nd	nd	nd	nd	nd	nd	nd	nd	nd	nd	nd	nd	nd	nd	nd	nd	nd	nd	nd	nd	nd	nd	nd	nd	nd	nd	nd	nd	nd	nd	nd	nd	nd
CA_GuadalupeA	22.28	16.09	nd	nd	nd	nd	22.75	nd	nd	nd	nd	nd	nd	nd	nd	nd	nd	nd	nd	nd	nd	nd	nd	nd	nd	nd	nd	nd	nd	nd	nd	nd	17.36	nd	nd	nd	nd	nd	nd	nd	nd	nd	nd	nd	nd	nd	nd	nd	nd
CA_GuadalupeB	45.36	40.61	87.58	nd	nd	nd	70.11	nd	nd	nd	nd	nd	nd	nd	nd	nd	nd	nd	nd	nd	nd	nd	nd	nd	nd	nd	nd	nd	nd	nd	nd	nd	nd	nd	nd	nd	nd	nd	nd	nd	nd	nd	nd	nd	nd	nd	nd	nd	nd
CA_LasTrampas	14.09	nd	nd	nd	nd	nd	nd	nd	nd	nd	nd	nd	nd	nd	nd	nd	nd	nd	nd	nd	nd	nd	nd	nd	nd	nd	nd	nd	nd	nd	nd	nd	nd	nd	nd	nd	nd	nd	nd	nd	nd	nd	nd	nd	nd	nd	nd	nd	0.8
CA_Lichau	108.69	4.42	nd	8.03	nd	nd	nd	nd	7.14	nd	nd	nd	72.41	nd	nd	nd	nd	nd	nd	nd	nd	nd	nd	nd	nd	nd	nd	2.26	nd	nd	nd	nd	nd	nd	nd	nd	nd	nd	nd	nd	nd	nd	nd	nd	nd	nd	nd	nd	nd
CA_LlagasGilroy	nd	6.6	nd	nd	nd	3.94	nd	nd	nd	nd	nd	nd	nd	6.47	nd	nd	nd	nd	nd	nd	nd	nd	nd	nd	nd	nd	nd	nd	nd	nd	nd	nd	nd	nd	nd	nd	33.41	nd	nd	nd	nd	nd	nd	nd	nd	nd	nd	nd	nd
CA_LlagasMartin	nd	nd	11.72	nd	nd	nd	nd	nd	nd	nd	nd	nd	nd	nd	nd	nd	nd	nd	nd	nd	nd	nd	nd	nd	nd	nd	nd	nd	nd	nd	nd	nd	nd	nd	nd	nd	nd	nd	nd	nd	nd	nd	nd	nd	nd	nd	nd	nd	nd
CA_LosGatos	17.86	nd	8.71	nd	nd	nd	nd	nd	nd	nd	nd	nd	nd	nd	nd	nd	nd	nd	nd	nd	nd	nd	nd	nd	nd	nd	nd	nd	nd	nd	nd	nd	nd	nd	nd	nd	nd	nd	nd	nd	nd	nd	nd	nd	nd	nd	nd	nd	nd
CA_Maacama	nd	nd	nd	nd	nd	nd	nd	22.8	nd	nd	nd	nd	nd	nd	nd	nd	nd	nd	nd	nd	nd	nd	nd	nd	nd	nd	nd	nd	nd	nd	nd	nd	nd	nd	nd	nd	nd	nd	nd	nd	nd	nd	nd	nd	nd	nd	nd	nd	nd
CA_MarkWMir	9.54	63	24.54	nd	20.91	8.55	nd	76.81	17.33	21.22	nd	52.71	nd	23.11	nd	4.35	18.11	nd	nd	11.55	nd	25.97	4.37	5.4	nd	nd	nd	nd	nd	nd	3.28	nd	89.02	nd	nd	nd	nd	nd	nd	nd	nd	nd	nd	nd	nd	nd	nd	nd	nd
CA_Matadero	74.07	73.97	145.28	5.27	nd	nd	nd	nd	nd	nd	nd	nd	nd	nd	nd	nd	nd	nd	nd	nd	nd	nd	nd	nd	nd	nd	nd	nd	nd	nd	nd	nd	nd	nd	nd	nd	nd	nd	nd	nd	nd	nd	nd	nd	nd	nd	nd	nd	nd
CA_Matanzas	nd	nd	nd	nd	nd	nd	nd	nd	nd	nd	nd	nd	nd	nd	nd	nd	nd	nd	nd	nd	nd	nd	nd	nd	nd	nd	nd	nd	nd	nd	nd	nd	19	nd	nd	nd	nd	nd	nd	nd	nd	nd	nd	nd	nd	nd	nd	nd	nd
CA_Milliken	nd	nd	nd	nd	nd	nd	nd	nd	nd	nd	nd	nd	nd	nd	nd	nd	nd	nd	nd	nd	nd	nd	nd	nd	nd	nd	nd	nd	nd	nd	nd	nd	nd	nd	nd	nd	nd	nd	nd	nd	nd	nd	nd	nd	nd	nd	nd	nd	nd
CA_MtDiablo	nd	nd	nd	nd	nd	nd	nd	nd	nd	nd	nd	nd	nd	nd	nd	nd	nd	nd	nd	nd	nd	nd	nd	nd	nd	nd	nd	nd	nd	nd	nd	nd	nd	nd	nd	nd	nd	nd	nd	nd	nd	nd	nd	nd	nd	nd	nd	nd	nd
CA_NapaBale	nd	38.75	nd	nd	nd	nd	nd	nd	nd	nd	nd	nd	nd	nd	nd	nd	nd	nd	nd	nd	nd	nd	nd	nd	nd	nd	nd	nd	nd	nd	nd	nd	nd	nd	nd	nd	nd	nd	nd	nd	nd	nd	nd	nd	nd	nd	nd	nd	nd
CA_NapaNapa	nd	nd	nd	nd	nd	nd	nd	nd	nd	nd	nd	nd	nd	nd	nd	nd	nd	nd	nd	nd	nd	nd	nd	nd	nd	nd	nd	nd	nd	nd	nd	nd	nd	nd	nd	nd	nd	nd	nd	nd	nd	nd	nd	nd	nd	nd	nd	nd	nd
CA_Natividad	10.99	43.52	20.44	nd	nd	nd	nd	nd	30.56	nd	nd	nd	nd	nd	2.03	nd	nd	nd	nd	nd	nd	nd	nd	nd	nd	205.21	nd	nd	nd	nd	nd	nd	nd	nd	nd	nd	nd	nd	nd	nd	nd	nd	nd	nd	nd	nd	nd	nd	nd
CA_NoNameMonty	nd	19.31	nd	nd	nd	10.9	nd	nd	nd	nd	nd	nd	nd	nd	nd	nd	nd	nd	nd	nd	nd	nd	nd	nd	nd	nd	nd	nd	nd	nd	nd	nd	21.01	nd	nd	nd	nd	nd	nd	nd	nd	nd	nd	nd	nd	nd	nd	nd	nd
CA_NoNamePaul	20.62	6.3	nd	nd	nd	0.4	nd	nd	nd	nd	nd	nd	nd	nd	nd	nd	nd	nd	nd	nd	nd	nd	nd	nd	nd	nd	nd	nd	nd	nd	nd	nd	nd	nd	nd	nd	nd	nd	nd	nd	nd	nd	nd	nd	nd	nd	nd	nd	nd
CA_Novato	nd	nd	nd	nd	nd	nd	nd	nd	nd	nd	nd	nd	nd	nd	nd	nd	nd	nd	nd	nd	nd	nd	nd	nd	nd	nd	nd	nd	nd	nd	581.58	nd	2.74	nd	nd	nd	nd	nd	nd	nd	nd	nd	nd	nd	nd	nd	nd	nd	nd
CA_Orcutt	nd	nd	nd	5.09	nd	nd	nd	nd	nd	nd	nd	nd	nd	nd	nd	nd	nd	nd	nd	nd	nd	nd	nd	nd	nd	nd	nd	nd	nd	nd	nd	nd	nd	nd	nd	nd	nd	nd	nd	nd	nd	nd	nd	nd	nd	nd	nd	nd	nd
CA_Pacheco	21.4	nd	nd	nd	nd	nd	nd	nd	nd	nd	nd	nd	nd	nd	nd	nd	nd	nd	nd	nd	nd	nd	nd	nd	nd	nd	nd	nd	nd	nd	nd	nd	nd	nd	nd	nd	nd	nd	nd	nd	nd	nd	nd	nd	nd	nd	nd	nd	nd
CA_PajaroChit	nd	47.21	nd	nd	nd	3.13	nd	nd	nd	nd	nd	nd	nd	7.96	nd	nd	nd	nd	nd	nd	nd	nd	nd	nd	nd	nd	nd	nd	nd	nd	nd	nd	20.74	nd	nd	nd	nd	nd	nd	nd	nd	nd	nd	nd	nd	nd	nd	nd	nd
CA_PajaroWat	15.79	47.52	nd	nd	nd	2.57	nd	nd	nd	nd	nd	nd	nd	nd	nd	nd	nd	nd	nd	nd	nd	nd	nd	nd	nd	nd	nd	nd	nd	nd	nd	nd	14.63	nd	nd	nd	15.84	nd	nd	nd	nd	nd	nd	nd	nd	nd	nd	nd	nd
CA_Petaluma	nd	29.3	108.6	nd	nd	nd	nd	nd	nd	nd	nd	nd	nd	nd	nd	nd	nd	nd	nd	nd	nd	nd	nd	nd	nd	nd	nd	nd	nd	nd	nd	nd	nd	nd	nd	nd	nd	nd	nd	nd	nd	nd	nd	nd	nd	nd	nd	nd	nd
CA_Reclamation	87.11	103.65	360.5	21.97	nd	nd	65.45	nd	nd	nd	nd	nd	nd	nd	nd	nd	nd	nd	nd	nd	nd	nd	nd	nd	nd	nd	nd	nd	nd	nd	nd	nd	61.33	nd	nd	nd	nd	nd	nd	nd	nd	nd	nd	nd	nd	nd	nd	nd	nd
CA_Salinas	nd	12.82	nd	nd	3.86	5.98	nd	17.75	3.77	nd	nd	7.04	nd	11.61	nd	nd	nd	nd	14.23	7.47	nd	nd	nd	nd	nd	nd	nd	nd	nd	nd	nd	nd	nd	nd	nd	nd	nd	nd	nd	nd	nd	nd	nd	nd	nd	nd	nd	nd	nd
CA_SanFranPalo	nd	9	44.75	nd	nd	nd	nd	nd	nd	nd	nd	nd	nd	nd	7.85	nd	nd	nd	nd	nd	nd	nd	nd	nd	nd	nd	nd	nd	nd	nd	nd	nd	nd	nd	nd	nd	nd	nd	nd	nd	nd	nd	nd	nd	nd	nd	nd	nd	nd
CA_SanFranStan	16.46	4.61	nd	nd	nd	nd	nd	nd	nd	3.75	nd	nd	nd	nd	4.04	nd	nd	nd	nd	nd	nd	nd	nd	nd	nd	nd	nd	nd	nd	nd	nd	nd	nd	nd	nd	nd	nd	nd	nd	nd	nd	nd	nd	nd	nd	nd	nd	nd	nd
CA_SanLeandro	79.02	10.37	46.16	nd	nd	nd	nd	nd	nd	nd	nd	nd	nd	nd	nd	nd	nd	nd	nd	nd	nd	nd	nd	nd	nd	nd	nd	nd	nd	nd	nd	nd	nd	nd	nd	nd	nd	nd	nd	nd	nd	nd	nd	nd	nd	nd	nd	nd	nd
CA_SanLObispo	nd	nd	nd	9.93	nd	21.79	nd	nd	nd	49.82	nd	nd	30.9	nd	nd	26.69	nd	nd	146.11	80.08	4.2	nd	35.88	nd	20.25	46.74	55.93	2.52	nd	nd	nd	nd	nd	nd	nd	nd	nd	nd	17.42	nd	nd	nd	nd	nd	nd	0.95	nd	7.79	nd
CA_SanLorenzo	nd	45.89	nd	nd	nd	nd	nd	nd	nd	nd	nd	nd	nd	nd	nd	nd	nd	nd	nd	nd	nd	nd	nd	nd	nd	nd	nd	nd	nd	nd	nd	nd	nd	nd	nd	nd	nd	nd	nd	nd	nd	nd	nd	nd	nd	nd	nd	nd	nd
CA_SanPabloMor	nd	15.63	47.87	nd	nd	nd	nd	nd	nd	nd	nd	nd	1.96	nd	nd	nd	nd	nd	nd	nd	nd	106.1	nd	nd	nd	nd	nd	nd	nd	nd	nd	nd	nd	nd	nd	nd	nd	nd	nd	nd	nd	nd	nd	nd	nd	nd	nd	nd	nd
CA_SanPabloOr	25.4	8.98	nd	nd	nd	nd	nd	nd	nd	nd	nd	nd	nd	nd	nd	nd	nd	nd	nd	nd	nd	nd	nd	nd	nd	nd	nd	nd	nd	nd	nd	nd	nd	nd	nd	nd	nd	nd	nd	nd	nd	nd	nd	nd	nd	nd	nd	nd	nd
CA_SanPabloPort	38.98	38.06	64.62	7.94	2.35	2.47	nd	nd	nd	19.22	nd	nd	nd	nd	1.12	nd	nd	nd	nd	nd	nd	nd	nd	nd	nd	nd	nd	nd	nd	nd	nd	nd	nd	nd	nd	nd	nd	nd	nd	nd	nd	nd	nd	nd	nd	nd	nd	nd	nd
CA_SanRamonDan	nd	7.97	nd	nd	nd	nd	nd	nd	nd	nd	nd	nd	nd	nd	nd	nd	nd	nd	nd	nd	nd	nd	nd	nd	nd	nd	nd	nd	nd	nd	nd	nd	nd	nd	nd	nd	46.58	nd	nd	nd	nd	nd	nd	nd	nd	nd	nd	nd	nd
CA_SanRamonSan	nd	nd	nd	nd	nd	nd	nd	nd	nd	nd	nd	nd	nd	nd	nd	nd	nd	nd	nd	nd	nd	nd	nd	nd	nd	nd	nd	nd	nd	nd	nd	nd	nd	nd	nd	nd	nd	nd	nd	nd	nd	nd	nd	nd	nd	nd	nd	nd	nd
CA_SantaSanta	475.35	115.54	600.1	17.57	nd	nd	69.18	nd	nd	nd	nd	nd	nd	nd	nd	nd	nd	nd	nd	nd	nd	nd	nd	nd	nd	nd	nd	nd	nd	nd	nd	nd	nd	nd	nd	nd	50.19	nd	nd	nd	nd	nd	nd	nd	nd	nd	nd	nd	nd
CA_SantaWillow	16.56	5.22	nd	nd	nd	nd	nd	nd	nd	nd	nd	nd	nd	nd	nd	nd	nd	nd	nd	nd	nd	nd	nd	nd	nd	nd	nd	nd	nd	nd	nd	nd	nd	nd	nd	nd	nd	nd	nd	nd	nd	nd	nd	nd	nd	nd	nd	nd	nd
CA_SantaYnezLom	nd	2124.75	120.34	16.59	432.78	313.34	nd	708.12	622.59	764.08	nd	777.01	nd	388.79	nd	109.19	128.49	nd	243.91	225.98	8.82	165.7	49	41.74	68.24	178.17	27.86	2.19	39.45	26.47	10.67	11.03	211.28	46.19	6.28	18.07	nd	3.7	130.52	70.53	30.63	46.17	13.19	4.35	nd	nd	7.57	nd	nd
CA_SantaYnezSol	nd	nd	nd	nd	nd	nd	nd	nd	nd	nd	nd	nd	nd	nd	nd	nd	nd	nd	nd	nd	nd	nd	nd	nd	nd	nd	nd	nd	nd	nd	nd	nd	nd	nd	nd	nd	nd	nd	nd	nd	nd	nd	nd	nd	nd	nd	nd	nd	nd
CA_Saratoga	nd	nd	nd	nd	nd	nd	nd	nd	nd	nd	nd	nd	nd	nd	nd	nd	nd	nd	nd	nd	nd	nd	nd	nd	nd	nd	nd	nd	nd	nd	nd	nd	nd	nd	nd	nd	nd	nd	nd	nd	nd	nd	nd	nd	nd	nd	nd	nd	nd
CA_Sausal	52.03	85.42	44.88	nd	nd	nd	55.84	nd	nd	nd	nd	nd	nd	nd	nd	nd	nd	nd	nd	nd	nd	nd	nd	nd	nd	nd	nd	nd	nd	nd	nd	nd	nd	nd	nd	nd	nd	nd	nd	nd	nd	nd	nd	nd	nd	nd	nd	nd	nd
CA_SonomaAgua	nd	nd	nd	nd	nd	nd	nd	nd	nd	nd	nd	nd	nd	nd	nd	nd	nd	nd	nd	nd	nd	nd	nd	nd	nd	nd	nd	nd	nd	nd	nd	nd	nd	nd	nd	nd	nd	nd	nd	nd	nd	nd	nd	nd	nd	nd	nd	nd	nd
CA_SonomaWat	nd	nd	nd	nd	nd	nd	nd	nd	nd	nd	nd	nd	nd	nd	nd	nd	nd	nd	nd	nd	nd	nd	nd	nd	nd	nd	nd	nd	nd	nd	nd	nd	nd	nd	nd	nd	nd	nd	nd	nd	nd	nd	nd	nd	nd	nd	nd	nd	nd
CA_Stenner	10.72	nd	nd	nd	nd	nd	nd	nd	nd	nd	nd	nd	nd	nd	nd	nd	nd	nd	nd	nd	nd	nd	nd	nd	nd	nd	nd	nd	nd	nd	nd	nd	nd	nd	nd	nd	nd	nd	nd	nd	nd	nd	nd	nd	nd	nd	nd	nd	nd
CA_Suisan	nd	14.81	nd	nd	nd	nd	nd	nd	nd	nd	nd	nd	nd	nd	nd	nd	nd	nd	nd	nd	nd	nd	nd	nd	nd	nd	nd	nd	nd	nd	nd	nd	15.46	nd	nd	nd	nd	nd	nd	nd	nd	nd	nd	nd	nd	nd	nd	nd	nd
CA_Tequisquita	nd	nd	nd	nd	nd	nd	nd	nd	nd	nd	nd	nd	nd	nd	nd	nd	nd	nd	nd	nd	nd	nd	nd	nd	nd	nd	nd	nd	nd	nd	nd	nd	nd	nd	nd	nd	nd	nd	nd	nd	nd	nd	nd	nd	nd	nd	nd	nd	nd
CA_Ulatis	nd	nd	nd	nd	nd	nd	nd	nd	nd	nd	nd	nd	nd	nd	nd	nd	nd	nd	nd	nd	nd	nd	nd	nd	nd	nd	nd	nd	nd	nd	nd	nd	nd	nd	nd	nd	nd	nd	nd	nd	nd	nd	nd	nd	nd	nd	nd	nd	nd
CA_UvasMiller	25.59	nd	815.03	nd	nd	nd	19.27	nd	nd	nd	nd	nd	43.9	nd	nd	nd	nd	702.2	nd	nd	6.34	nd	nd	24.72	nd	nd	nd	nd	nd	nd	nd	nd	45.07	nd	nd	nd	nd	nd	nd	nd	nd	nd	nd	nd	nd	nd	nd	nd	nd
CA_Walnut	nd	28.67	119.3	nd	nd	nd	nd	nd	nd	nd	nd	nd	nd	nd	nd	nd	nd	nd	nd	nd	nd	43.55	nd	nd	nd	nd	nd	nd	nd	nd	nd	nd	nd	nd	nd	nd	nd	nd	nd	nd	nd	nd	nd	nd	nd	nd	nd	nd	nd
CA_Wilkie	69.79	12.98	88.11	nd	nd	nd	294.98	nd	nd	nd	nd	nd	20.44	nd	nd	nd	nd	nd	nd	nd	nd	nd	nd	nd	nd	nd	nd	nd	nd	nd	nd	nd	nd	nd	nd	nd	nd	nd	nd	nd	nd	nd	nd	nd	nd	nd	nd	nd	nd
CA_Windsor	20.55	7.56	23.31	nd	nd	nd	nd	nd	nd	nd	nd	nd	nd	nd	nd	nd	nd	nd	nd	nd	nd	nd	nd	nd	nd	nd	nd	nd	nd	nd	nd	nd	nd	nd	nd	nd	nd	nd	nd	nd	nd	nd	nd	nd	nd	nd	nd	nd	nd
CA_ArroyoNov	nd	nd	nd	nd	nd	nd	nd	nd	nd	nd	nd	nd	nd	nd	nd	nd	nd	nd	nd	nd	nd	nd	nd	nd	nd	nd	nd	nd	nd	nd	nd	nd	nd	nd	nd	nd	nd	nd	nd	nd	nd	nd	nd	nd	nd	nd	nd	nd	nd
CA_ArroyoSeco	nd	nd	nd	nd	nd	nd	nd	nd	nd	nd	nd	nd	nd	nd	nd	nd	nd	nd	nd	nd	nd	nd	nd	nd	nd	nd	nd	nd	nd	nd	nd	nd	nd	nd	nd	nd	nd	nd	nd	nd	nd	nd	nd	nd	nd	nd	nd	nd	nd
CA_ChuChuChu	nd	nd	nd	nd	nd	nd	nd	nd	nd	nd	nd	nd	nd	nd	nd	nd	nd	nd	nd	nd	nd	nd	nd	nd	nd	nd	nd	nd	nd	nd	nd	nd	nd	nd	nd	nd	nd	nd	nd	nd	nd	nd	nd	nd	nd	nd	nd	nd	nd
CA_CoyoteGil	6.46	nd	nd	nd	nd	nd	nd	nd	nd	nd	nd	nd	nd	nd	nd	nd	nd	nd	nd	nd	nd	nd	nd	nd	nd	nd	nd	nd	nd	nd	nd	nd	nd	nd	nd	nd	nd	nd	nd	nd	nd	nd	nd	nd	nd	nd	nd	nd	nd
CA_LlagasMorgan	nd	56.65	nd	nd	nd	nd	nd	nd	nd	nd	nd	nd	nd	nd	nd	nd	nd	nd	nd	nd	nd	nd	nd	nd	nd	nd	nd	nd	nd	nd	nd	nd	nd	nd	nd	nd	nd	nd	nd	nd	nd	nd	nd	nd	nd	nd	nd	nd	nd
CA_Lopez	nd	nd	nd	nd	nd	nd	nd	nd	nd	nd	nd	nd	nd	nd	nd	nd	nd	nd	nd	nd	nd	nd	nd	nd	nd	nd	nd	nd	nd	nd	nd	nd	nd	nd	nd	nd	nd	nd	nd	nd	nd	nd	nd	nd	nd	nd	nd	nd	nd
CA_MarkWTar	nd	nd	nd	nd	nd	nd	nd	nd	nd	nd	nd	nd	nd	nd	nd	nd	nd	nd	nd	nd	nd	nd	nd	nd	nd	nd	nd	nd	nd	nd	nd	nd	nd	nd	nd	nd	nd	nd	nd	nd	nd	nd	nd	nd	nd	nd	nd	nd	nd
CA_NaciBryson	nd	nd	nd	nd	nd	nd	nd	nd	nd	nd	nd	nd	nd	nd	nd	nd	nd	nd	nd	nd	nd	nd	nd	nd	nd	nd	nd	nd	nd	nd	nd	nd	nd	nd	nd	nd	nd	nd	nd	nd	nd	nd	nd	nd	nd	nd	nd	nd	nd
CA_Pinole	nd	nd	nd	nd	nd	nd	nd	nd	nd	nd	nd	nd	nd	nd	nd	nd	nd	nd	nd	nd	nd	nd	nd	nd	nd	nd	nd	nd	nd	nd	nd	nd	nd	nd	nd	nd	nd	nd	nd	nd	nd	nd	nd	nd	nd	nd	nd	nd	nd
CA_Ritchey	nd	nd	nd	nd	nd	nd	nd	nd	nd	nd	nd	nd	nd	nd	nd	nd	nd	nd	nd	nd	nd	nd	nd	nd	nd	nd	nd	nd	nd	nd	nd	nd	nd	nd	nd	nd	nd	nd	nd	nd	nd	nd	nd	nd	nd	nd	nd	nd	nd
CA_SonomaAdobe	nd	nd	nd	nd	nd	nd	nd	nd	nd	nd	nd	nd	nd	nd	nd	nd	nd	nd	nd	nd	nd	nd	nd	nd	nd	nd	nd	nd	nd	nd	nd	nd	nd	nd	nd	nd	nd	nd	nd	nd	nd	nd	nd	nd	nd	nd	nd	nd	nd
CT_Hockanum	47.64	425.97	71.54	10.52	55.13	84.37	nd	230.28	61.96	343.29	nd	139.11	nd	60.69	nd	41.14	47.36	nd	33.02	55.74	nd	nd	16.94	6.61	14.38	157.25	16.85	9.04	4.65	31.06	23.58	15.59	NA	35.66	6.61	6.09	nd	nd	nd	nd	nd	nd	nd	nd	nd	nd	nd	nd	nd
CT_MillFair	11.17	nd	21.83	nd	5.45	1.09	nd	nd	nd	nd	nd	nd	nd	nd	nd	nd	nd	nd	nd	nd	nd	nd	nd	nd	nd	nd	nd	nd	nd	nd	nd	nd	NA	nd	nd	nd	nd	nd	nd	nd	nd	nd	nd	nd	nd	nd	nd	nd	nd
CT_MillHamden	26.88	nd	nd	nd	4.55	0.89	nd	nd	nd	nd	nd	nd	nd	nd	nd	nd	nd	nd	nd	nd	nd	nd	nd	nd	nd	nd	nd	nd	nd	nd	nd	nd	NA	nd	nd	nd	nd	nd	nd	nd	nd	nd	nd	nd	nd	nd	nd	nd	nd
CT_Norwalk	35.96	17.33	76.22	nd	6.29	9.73	nd	15.58	3.65	5.87	nd	9.24	nd	nd	nd	nd	3.37	nd	9.06	4.36	nd	nd	nd	nd	nd	nd	nd	nd	nd	nd	nd	nd	NA	nd	nd	nd	nd	nd	nd	nd	nd	nd	nd	nd	nd	nd	nd	nd	nd
CT_Pequabuck	nd	3059.84	nd	15.89	227.6	152.61	5.28	798.48	364.9	807.58	11.28	545.56	4.46	265.94	1.25	140.17	250.62	nd	54.86	163.86	6.76	317.73	68.45	22.72	27.16	506.51	322.99	208.45	32.63	166.82	125.95	65.1	NA	169.04	67.47	72.43	nd	18.96	45.43	21.41	26.31	12.33	30.35	7.51	3.79	0.57	nd	10.31	nd
CT_Pootatuck	33.83	75.38	nd	nd	25.81	36.81	nd	23.12	17.21	18.27	nd	95.51	nd	17.07	nd	8.73	43.81	nd	nd	nd	1.14	nd	5.29	nd	nd	117.56	nd	nd	2.3	nd	5.31	2.7	NA	nd	nd	nd	nd	nd	nd	nd	nd	nd	nd	nd	nd	nd	nd	nd	nd
CT_Quinnipiac	42.98	12.55	114.62	9.99	nd	nd	nd	nd	nd	nd	nd	nd	nd	nd	nd	nd	nd	nd	nd	nd	nd	nd	nd	nd	nd	nd	nd	nd	nd	nd	nd	nd	NA	nd	nd	nd	nd	nd	nd	nd	nd	nd	nd	nd	nd	nd	nd	nd	nd
CT_Rippowam	15.54	13.59	107.85	4.34	3.99	7.37	nd	nd	nd	nd	nd	nd	nd	nd	nd	nd	nd	nd	nd	nd	nd	nd	nd	nd	nd	nd	nd	nd	nd	nd	nd	nd	NA	nd	nd	nd	nd	nd	nd	nd	nd	nd	nd	nd	nd	nd	nd	nd	nd
CT_Rooster	nd	102.12	nd	1.85	4.79	nd	nd	nd	1.99	nd	nd	nd	nd	nd	nd	nd	nd	nd	nd	nd	nd	nd	nd	nd	nd	nd	nd	nd	nd	nd	nd	nd	NA	nd	nd	nd	nd	nd	nd	nd	nd	nd	nd	nd	nd	nd	nd	nd	nd
MA_Assabet	36.14	183.14	41.43	10.97	334.19	277.48	nd	745.96	251.57	194.43	nd	842.6	nd	613.77	nd	104.62	328.24	nd	157.27	124.23	13.34	73.59	67.19	21.26	19.17	286.82	15.49	32.95	45.96	38.61	173.19	15.54	NA	88.62	20.31	33.04	nd	9.6	26.29	38.77	nd	nd	12.16	1.43	3.32	0.89	3.35	4.31	nd
MA_Charles	15.12	623.22	nd	15.93	37.75	65.73	nd	223.47	22.73	57.86	nd	24.97	2.71	86.06	nd	10.8	13.61	nd	39.04	36.27	nd	nd	2.6	1.18	4.33	19.01	nd	8.66	2.48	nd	4.94	1.11	NA	nd	0.59	2.62	nd	nd	nd	nd	nd	nd	nd	nd	nd	nd	nd	nd	nd
MA_FortPond	nd	nd	13.7	nd	7.16	7.37	nd	nd	nd	nd	nd	nd	nd	nd	nd	nd	nd	nd	6.01	nd	nd	nd	nd	nd	nd	nd	nd	nd	nd	nd	nd	nd	NA	nd	nd	nd	nd	nd	nd	nd	nd	nd	nd	nd	nd	nd	nd	nd	nd
MA_Ipswich	12.03	nd	nd	4.88	29.11	29.88	nd	nd	nd	nd	nd	nd	nd	nd	nd	nd	nd	nd	nd	5.09	nd	nd	nd	nd	nd	nd	nd	nd	nd	nd	nd	nd	NA	nd	nd	nd	nd	nd	nd	nd	nd	nd	nd	nd	nd	nd	nd	nd	nd
MA_MillSummer	15.64	22.31	nd	4.17	28.3	23.64	nd	85.68	10.05	16.94	nd	31.78	nd	nd	nd	4.9	12.98	nd	nd	nd	nd	nd	12.93	nd	nd	nd	nd	nd	nd	nd	nd	nd	NA	nd	nd	nd	nd	nd	nd	nd	nd	nd	nd	nd	nd	nd	nd	nd	nd
MA_Monatiquot	44.26	374.39	44.5	57.03	16.26	2.08	nd	21.08	3.84	nd	2.52	6.66	9.88	nd	nd	1.49	nd	nd	nd	nd	nd	nd	nd	nd	nd	nd	nd	nd	nd	nd	nd	nd	NA	nd	nd	nd	nd	nd	nd	nd	nd	nd	nd	nd	nd	nd	nd	nd	nd
MA_Neponset	45.98	15.88	113.89	nd	3.1	2.81	nd	nd	nd	nd	nd	nd	nd	nd	nd	nd	nd	nd	nd	nd	nd	nd	nd	nd	nd	nd	nd	nd	nd	nd	nd	nd	NA	nd	nd	nd	nd	nd	nd	nd	nd	nd	nd	nd	nd	nd	nd	nd	nd
MA_OldSwamp	27.44	nd	nd	3.22	6.68	9.71	nd	nd	nd	nd	nd	nd	nd	nd	nd	nd	nd	nd	nd	nd	nd	nd	nd	nd	nd	nd	nd	nd	nd	nd	nd	nd	NA	nd	nd	nd	nd	nd	nd	nd	nd	nd	nd	nd	nd	nd	nd	nd	nd
MA_Saugus	66.56	32.11	367.31	27.14	4.18	3.29	18.56	nd	2.05	nd	nd	nd	nd	nd	nd	nd	nd	nd	nd	nd	nd	nd	nd	nd	nd	nd	nd	nd	nd	nd	nd	nd	NA	nd	nd	nd	nd	nd	nd	nd	nd	nd	nd	nd	nd	nd	nd	nd	nd
MA_Shawsheen	nd	nd	nd	2.2	2.74	2.4	nd	nd	nd	nd	1.69	nd	nd	nd	nd	nd	nd	nd	nd	nd	nd	nd	nd	nd	nd	nd	nd	nd	nd	nd	nd	nd	NA	nd	nd	nd	nd	nd	nd	nd	nd	nd	nd	nd	nd	nd	nd	nd	nd
MA_Wading	12.77	9.25	nd	2.35	10.25	9.3	nd	nd	nd	nd	nd	nd	nd	nd	nd	nd	nd	nd	nd	3.19	nd	nd	nd	nd	nd	nd	nd	nd	nd	nd	nd	nd	NA	nd	nd	nd	nd	nd	nd	nd	nd	nd	nd	nd	nd	nd	nd	nd	nd
NH_Beaver	nd	18.67	nd	1.93	6.16	4.61	nd	nd	nd	nd	nd	nd	nd	nd	nd	nd	nd	nd	4.98	nd	nd	nd	nd	nd	nd	nd	nd	nd	nd	nd	nd	nd	NA	nd	nd	nd	nd	nd	nd	nd	nd	nd	nd	nd	nd	nd	nd	nd	nd
NJ_Hohokus	nd	1748.04	nd	9.95	244.37	157.38	nd	1765.4	193.2	46.41	11.74	660.27	nd	150.63	nd	177.98	219.51	nd	77.54	29.45	10.83	240.79	85.15	37.7	5.84	495.61	175.55	125.13	56.97	109.42	111.75	4.99	NA	113.2	51.23	54.31	nd	25.19	39.36	14.58	nd	13.9	nd	3.5	8.01	0.74	nd	13.17	nd
NJ_Saddle	28.63	16.12	51.11	nd	18.62	3.37	nd	nd	nd	nd	nd	nd	nd	nd	nd	nd	nd	nd	nd	nd	nd	nd	nd	nd	nd	nd	nd	nd	nd	nd	nd	nd	NA	nd	nd	nd	nd	nd	nd	nd	nd	nd	nd	nd	nd	nd	nd	nd	nd
NY_Allen	43.52	198.92	nd	5.54	8.81	5.16	nd	12.06	3.9	4.74	nd	2.37	nd	5.61	nd	nd	2.12	nd	3.64	nd	nd	nd	nd	0.76	nd	nd	nd	nd	0.4	nd	nd	nd	NA	nd	nd	nd	nd	nd	nd	nd	nd	nd	nd	nd	nd	nd	nd	nd	nd
NY_BlackMorgan	11.97	nd	nd	nd	11.53	nd	nd	nd	nd	nd	nd	nd	nd	nd	nd	nd	nd	nd	nd	nd	nd	nd	nd	nd	nd	nd	nd	nd	nd	nd	nd	nd	NA	nd	nd	nd	nd	nd	nd	nd	nd	nd	nd	nd	nd	nd	nd	nd	nd
NY_Bronx	168.37	267.95	339.43	32.04	6.32	1.5	673.18	3.29	3.28	nd	nd	1.32	3.68	nd	0.49	nd	nd	31.06	nd	nd	nd	nd	nd	nd	nd	nd	1.15	nd	nd	nd	nd	nd	NA	nd	nd	nd	nd	nd	nd	nd	nd	nd	nd	nd	nd	nd	nd	nd	nd
NY_Canajoharie	8.21	40.96	28.17	nd	4.13	nd	nd	nd	nd	nd	nd	nd	nd	nd	nd	nd	nd	nd	nd	nd	nd	nd	nd	nd	nd	nd	nd	nd	nd	nd	nd	nd	NA	nd	nd	nd	nd	nd	nd	nd	nd	nd	nd	nd	nd	nd	nd	nd	nd
NY_Cascadilla	35.16	20.31	nd	2.81	2.38	nd	27.18	nd	nd	nd	nd	nd	nd	nd	nd	nd	nd	nd	nd	nd	nd	nd	nd	nd	nd	nd	nd	nd	nd	nd	nd	nd	NA	nd	nd	nd	nd	nd	nd	nd	nd	nd	nd	nd	nd	nd	nd	nd	nd
NY_Casper	33.24	55.55	62.42	8.28	4.21	nd	nd	nd	nd	nd	3.09	nd	nd	nd	nd	nd	nd	nd	nd	nd	nd	nd	nd	nd	nd	nd	nd	3.16	nd	nd	nd	nd	NA	nd	nd	nd	nd	nd	nd	nd	nd	nd	nd	nd	nd	nd	nd	nd	nd
NY_Dwaas	nd	nd	nd	1.69	6.43	nd	10.53	nd	nd	nd	nd	nd	nd	nd	nd	nd	nd	nd	nd	nd	nd	nd	nd	nd	nd	nd	nd	nd	nd	nd	nd	nd	NA	nd	nd	nd	nd	nd	nd	nd	nd	nd	nd	nd	nd	nd	nd	nd	nd
NY_Geddes	25.27	nd	nd	nd	nd	nd	nd	nd	nd	nd	nd	nd	nd	nd	nd	nd	nd	nd	nd	nd	nd	nd	nd	nd	nd	nd	nd	nd	nd	nd	nd	nd	NA	nd	nd	nd	nd	nd	nd	nd	nd	nd	nd	nd	nd	nd	nd	nd	nd
NY_Gidneytown	123.99	67.99	51.45	nd	13.84	nd	nd	nd	nd	nd	nd	nd	nd	nd	nd	nd	nd	nd	nd	nd	nd	nd	nd	nd	nd	nd	nd	nd	nd	nd	nd	nd	NA	nd	nd	nd	nd	nd	nd	nd	nd	nd	nd	nd	nd	nd	nd	nd	nd
NY_Hallocks	11.47	nd	nd	5.37	6.47	nd	nd	nd	nd	nd	nd	nd	nd	nd	nd	nd	nd	nd	nd	nd	nd	nd	nd	nd	nd	nd	nd	nd	nd	nd	nd	nd	NA	nd	nd	nd	nd	nd	nd	nd	nd	nd	nd	nd	nd	nd	nd	nd	nd
NY_Harbor	49.72	56.62	136.68	2.45	33.11	nd	18.35	4.1	nd	nd	nd	nd	nd	nd	nd	nd	nd	nd	nd	nd	nd	nd	nd	nd	nd	nd	nd	nd	nd	nd	nd	nd	NA	nd	nd	nd	nd	nd	nd	nd	nd	nd	nd	nd	nd	nd	nd	nd	nd
NY_Hutchinson	56.61	1957.09	541.2	24	6.92	3.07	394.13	97.89	10.86	8.41	nd	7.6	78.43	57.85	3.55	7.16	1.07	nd	nd	nd	nd	63.23	nd	0.52	nd	19.72	22.42	5.55	0.39	8.08	nd	1.79	NA	10.96	2.44	nd	nd	nd	nd	nd	nd	nd	nd	nd	nd	nd	nd	nd	nd
NY_LeyCreek	86.49	110.23	nd	28.32	2.33	0.86	42.14	4.7	nd	nd	nd	nd	nd	nd	nd	nd	nd	nd	nd	nd	nd	nd	nd	nd	nd	nd	nd	nd	nd	nd	nd	nd	NA	nd	nd	nd	nd	nd	nd	nd	nd	nd	nd	nd	nd	nd	nd	nd	nd
NY_LishaKill	83.41	352.59	55.57	9.64	3.37	nd	43.58	nd	nd	nd	nd	12.48	5.51	nd	nd	nd	nd	nd	nd	nd	nd	nd	nd	nd	nd	nd	nd	nd	nd	nd	nd	nd	NA	nd	nd	nd	nd	nd	nd	nd	nd	nd	nd	nd	nd	nd	nd	nd	nd
NY_LittleChoco	51	24.21	nd	nd	3.76	22.79	nd	nd	nd	nd	nd	nd	nd	nd	nd	nd	nd	nd	nd	nd	nd	nd	nd	nd	nd	nd	nd	nd	nd	nd	nd	nd	NA	nd	nd	nd	nd	nd	nd	nd	nd	nd	nd	nd	nd	nd	nd	nd	nd
NY_Mamaroneck	36.74	56.55	nd	9	26.28	1.53	nd	3.45	nd	nd	nd	nd	0.98	nd	nd	nd	nd	nd	nd	nd	nd	nd	nd	nd	nd	nd	nd	nd	nd	nd	nd	nd	NA	nd	nd	nd	nd	nd	nd	nd	nd	nd	nd	nd	nd	nd	nd	nd	nd
NY_MillGreen	15.69	nd	nd	nd	5.87	nd	nd	nd	nd	nd	nd	nd	nd	nd	nd	nd	nd	136.49	nd	nd	nd	nd	nd	nd	nd	nd	nd	nd	nd	nd	nd	nd	NA	nd	nd	nd	nd	nd	nd	nd	nd	nd	nd	nd	nd	nd	nd	nd	nd
NY_MudCreek	44.55	nd	nd	34.28	2.81	nd	nd	nd	nd	nd	nd	nd	nd	nd	nd	nd	nd	nd	nd	nd	nd	nd	nd	nd	nd	nd	nd	nd	nd	nd	nd	nd	NA	nd	nd	nd	nd	nd	nd	nd	nd	nd	nd	nd	nd	nd	nd	nd	nd
NY_Mudlick	13.57	nd	nd	nd	nd	nd	nd	nd	nd	nd	nd	nd	nd	nd	nd	nd	nd	nd	nd	nd	nd	nd	nd	nd	nd	nd	nd	nd	nd	nd	nd	nd	NA	nd	nd	nd	nd	nd	nd	nd	nd	nd	nd	nd	nd	nd	nd	nd	nd
NY_Muscoot	nd	25.63	nd	5.35	16.33	3.65	nd	15.33	12.71	nd	nd	9.67	nd	nd	nd	2.01	2.53	nd	4.83	18.43	nd	nd	0.71	0.44	7.48	9.34	nd	nd	nd	nd	nd	nd	NA	nd	nd	nd	nd	nd	nd	nd	nd	nd	nd	nd	nd	nd	nd	nd	nd
NY_Northrup	16.24	452.68	nd	6.08	9.35	6.25	nd	37.58	7.36	15.14	nd	4.68	nd	5.55	nd	1.39	3.61	nd	nd	nd	nd	nd	nd	nd	nd	nd	nd	nd	nd	nd	nd	nd	NA	nd	nd	nd	nd	nd	nd	nd	nd	nd	nd	nd	nd	nd	nd	nd	nd
NY_Otsquago	78.03	nd	38.42	nd	4.01	nd	38.5	nd	nd	nd	nd	nd	nd	nd	nd	nd	nd	nd	nd	nd	nd	nd	nd	nd	nd	nd	nd	nd	nd	nd	nd	nd	NA	nd	nd	nd	nd	nd	nd	nd	nd	nd	nd	nd	nd	nd	nd	nd	nd
NY_Patroon	57.67	17.98	142.15	14.77	9.06	nd	nd	nd	nd	nd	nd	nd	nd	nd	nd	nd	nd	nd	nd	5.03	nd	nd	nd	nd	nd	nd	nd	nd	nd	nd	nd	nd	NA	nd	nd	nd	nd	nd	nd	nd	nd	nd	nd	nd	nd	nd	nd	nd	nd
NY_Ramapo	nd	3077.13	105.38	10.66	16.92	23.82	nd	40.35	nd	13.52	nd	59.83	9.29	156.34	nd	14.94	22.46	nd	6.49	nd	nd	nd	9.16	nd	nd	33.29	nd	2.99	nd	24.08	4.44	nd	NA	5.03	nd	nd	nd	nd	nd	nd	nd	nd	nd	nd	nd	nd	nd	nd	nd
NY_SawMill	354.56	200.29	396.62	16.66	5.4	2.94	98.92	nd	5.81	nd	nd	nd	nd	nd	nd	1.47	nd	17.79	nd	nd	18.62	nd	nd	nd	nd	nd	nd	nd	nd	nd	nd	nd	NA	nd	nd	nd	nd	nd	nd	nd	nd	nd	nd	nd	nd	nd	nd	nd	nd
NY_Shakers	14.52	51.01	nd	4.91	1.48	1.41	nd	nd	nd	nd	nd	nd	0.8	nd	nd	nd	nd	nd	nd	nd	nd	nd	nd	nd	nd	nd	nd	nd	nd	nd	nd	nd	NA	nd	nd	nd	nd	nd	nd	nd	nd	nd	nd	nd	nd	nd	nd	nd	nd
NY_Silver	11.85	nd	nd	4.05	3.38	nd	nd	nd	nd	nd	nd	nd	nd	nd	nd	nd	nd	nd	nd	nd	nd	nd	nd	nd	nd	nd	nd	nd	nd	nd	nd	nd	NA	nd	nd	nd	nd	nd	nd	nd	nd	nd	nd	nd	nd	nd	nd	nd	nd
NY_Slater	65.2	1443.03	112.36	20.45	6.41	nd	63.48	48.52	nd	82.93	nd	16.99	19.28	30.65	nd	5.59	3.67	nd	nd	4.36	nd	nd	nd	nd	nd	nd	nd	nd	nd	7.88	nd	nd	NA	nd	nd	nd	nd	nd	nd	nd	nd	nd	nd	nd	nd	nd	nd	nd	nd
NY_Spring	nd	nd	nd	nd	nd	13.47	nd	9.99	3.38	nd	nd	5.76	nd	6.75	nd	nd	3.26	nd	nd	nd	nd	nd	nd	nd	nd	nd	nd	nd	nd	nd	nd	nd	NA	nd	nd	nd	nd	nd	nd	nd	nd	nd	nd	nd	nd	nd	nd	nd	nd
NY_Steele	22.27	nd	nd	1.26	nd	nd	nd	nd	nd	nd	nd	nd	nd	nd	nd	nd	nd	nd	nd	nd	nd	nd	nd	nd	nd	nd	nd	nd	nd	nd	nd	nd	NA	nd	nd	nd	nd	nd	nd	nd	nd	nd	nd	nd	nd	nd	nd	nd	nd
NY_Thomas	24.67	125.85	nd	5.24	5.77	4.27	nd	12.99	3.18	2.93	3.95	1.77	0.56	5	nd	nd	1.58	nd	nd	nd	nd	nd	nd	0.51	nd	nd	nd	nd	0.48	nd	nd	nd	NA	nd	nd	nd	nd	nd	nd	nd	nd	nd	nd	nd	nd	nd	nd	nd	nd
NY_Wynants	62.55	nd	nd	2.92	4.6	nd	nd	nd	nd	nd	nd	nd	nd	nd	nd	nd	nd	nd	nd	nd	nd	nd	nd	nd	nd	nd	nd	nd	nd	nd	nd	nd	NA	nd	nd	nd	nd	nd	nd	nd	nd	nd	nd	nd	nd	nd	nd	nd	nd
PA_LMehoopany	nd	10.63	nd	nd	2.46	nd	nd	nd	nd	nd	nd	nd	nd	nd	nd	nd	nd	nd	nd	nd	nd	nd	nd	nd	nd	nd	nd	nd	nd	nd	nd	nd	NA	nd	nd	nd	nd	nd	nd	nd	nd	nd	nd	nd	nd	nd	nd	nd	nd
PA_SugarRun	17.27	nd	113.62	1.4	16.62	nd	nd	nd	nd	nd	nd	nd	nd	nd	nd	1.41	nd	nd	nd	nd	nd	nd	nd	nd	nd	nd	nd	nd	nd	nd	nd	nd	NA	nd	nd	nd	nd	nd	nd	nd	nd	nd	nd	nd	nd	nd	nd	nd	nd
RI_Moshassuck	83.45	161.13	752.03	17.16	11.15	3.15	24.35	10.11	nd	nd	nd	nd	7.43	20.03	nd	nd	nd	nd	nd	nd	nd	nd	nd	nd	nd	nd	nd	nd	nd	nd	0.82	nd	NA	nd	nd	nd	nd	nd	nd	nd	nd	nd	nd	nd	nd	nd	nd	nd	nd
RI_Woonasqua	32.69	147.03	29.86	11.05	0.58	63.6	nd	9.56	nd	93.11	nd	nd	nd	nd	nd	105.79	nd	nd	80.25	26.46	1.05	nd	44.49	nd	5.3	136.26	94.23	nd	2.8	nd	0.99	nd	NA	nd	nd	nd	nd	nd	23.22	nd	nd	nd	nd	nd	nd	nd	nd	nd	nd
CT_Eightmile	nd	nd	nd	nd	2.14	nd	nd	nd	nd	nd	nd	nd	nd	nd	nd	nd	nd	nd	nd	nd	nd	nd	nd	nd	nd	nd	nd	nd	nd	nd	nd	nd	NA	nd	nd	nd	nd	nd	nd	nd	nd	nd	nd	nd	nd	nd	nd	nd	nd
CT_Fenton	21.22	nd	nd	nd	nd	nd	nd	nd	nd	nd	nd	nd	NA	nd	nd	nd	nd	nd	nd	nd	nd	nd	nd	nd	nd	nd	nd	nd	nd	nd	nd	nd	NA	NA	nd	NA	nd	nd	nd	nd	nd	NA	nd	nd	nd	nd	nd	nd	nd
CT_Hope	29.77	nd	8.07	nd	0.83	4.89	nd	nd	nd	nd	nd	nd	NA	nd	nd	nd	nd	nd	nd	nd	nd	nd	nd	nd	nd	nd	nd	nd	nd	nd	nd	nd	NA	NA	nd	NA	nd	nd	nd	nd	nd	NA	nd	nd	nd	nd	nd	nd	nd
CT_Hubbard	17.28	nd	303.76	nd	8.27	nd	nd	nd	nd	nd	nd	nd	nd	nd	nd	nd	nd	nd	nd	nd	nd	nd	nd	nd	nd	nd	nd	nd	nd	nd	nd	nd	NA	nd	nd	nd	nd	nd	nd	nd	nd	nd	nd	nd	nd	nd	nd	nd	nd
CT_Lhanover	nd	nd	nd	nd	6.16	nd	nd	nd	nd	nd	nd	nd	nd	nd	nd	nd	nd	nd	nd	nd	nd	nd	nd	nd	1.95	nd	nd	nd	nd	nd	nd	nd	NA	nd	nd	nd	nd	nd	nd	nd	nd	nd	nd	nd	nd	nd	nd	nd	nd
CT_SalmonHam	nd	nd	nd	nd	nd	nd	nd	nd	nd	nd	nd	nd	nd	nd	nd	nd	nd	nd	nd	nd	nd	nd	nd	nd	nd	nd	nd	nd	nd	nd	nd	nd	NA	nd	nd	nd	nd	nd	nd	nd	nd	nd	nd	nd	nd	nd	nd	nd	nd
CT_SalmonLime	12.81	45.69	nd	nd	6.66	nd	nd	9.11	nd	nd	nd	3.46	nd	nd	2.23	nd	nd	nd	nd	nd	nd	nd	nd	nd	nd	nd	nd	nd	nd	nd	nd	nd	NA	nd	nd	nd	nd	nd	nd	nd	nd	nd	nd	nd	nd	nd	nd	nd	nd
MA_Green	101.41	nd	nd	nd	nd	nd	nd	nd	nd	nd	nd	nd	nd	nd	nd	nd	nd	nd	nd	nd	nd	nd	nd	nd	nd	nd	nd	nd	nd	nd	nd	nd	NA	nd	nd	nd	nd	nd	nd	nd	nd	nd	nd	nd	nd	nd	nd	nd	nd
MA_Stillwater	nd	nd	nd	nd	nd	nd	nd	nd	nd	nd	nd	nd	nd	nd	nd	nd	nd	nd	nd	nd	nd	nd	nd	nd	nd	nd	nd	nd	nd	nd	nd	nd	NA	nd	nd	nd	nd	nd	nd	nd	nd	nd	nd	nd	nd	nd	nd	nd	nd
MA_WBSwift	nd	nd	nd	nd	nd	6.39	nd	nd	nd	nd	nd	nd	nd	nd	nd	nd	nd	nd	nd	nd	nd	nd	nd	nd	nd	nd	nd	nd	nd	nd	nd	nd	NA	nd	nd	nd	nd	nd	nd	nd	nd	nd	nd	nd	nd	nd	nd	nd	nd
NH_Cold	27.29	nd	nd	nd	nd	nd	nd	nd	nd	nd	nd	nd	nd	nd	nd	nd	nd	nd	nd	nd	nd	nd	nd	nd	nd	nd	nd	nd	nd	nd	nd	nd	NA	nd	nd	nd	nd	nd	nd	nd	nd	nd	nd	nd	nd	nd	nd	nd	nd
NH_Lamprey	nd	nd	nd	nd	6.2	1.24	nd	nd	nd	nd	nd	nd	nd	nd	nd	nd	nd	nd	nd	nd	nd	nd	nd	nd	nd	nd	nd	nd	nd	nd	nd	nd	NA	nd	nd	nd	nd	nd	nd	nd	nd	nd	nd	nd	nd	nd	nd	nd	nd
NY_Apalachin	8.02	nd	nd	nd	1	nd	nd	nd	nd	nd	nd	nd	nd	nd	nd	nd	nd	nd	nd	nd	nd	nd	nd	nd	nd	nd	nd	nd	nd	nd	nd	nd	NA	nd	nd	nd	nd	nd	nd	nd	nd	nd	nd	nd	nd	nd	nd	nd	nd
NY_BlackEsopus	nd	8.95	nd	nd	nd	nd	nd	nd	nd	nd	nd	nd	nd	nd	nd	nd	nd	nd	nd	nd	nd	nd	nd	nd	nd	nd	nd	nd	nd	nd	nd	nd	NA	nd	nd	nd	nd	nd	nd	nd	nd	nd	nd	nd	nd	nd	nd	nd	nd
NY_Cross	nd	nd	nd	nd	3.44	nd	nd	nd	nd	nd	nd	nd	nd	nd	nd	nd	nd	nd	nd	nd	nd	nd	nd	nd	nd	nd	nd	nd	nd	nd	nd	nd	NA	nd	nd	nd	nd	nd	nd	nd	nd	nd	nd	nd	nd	nd	nd	nd	nd
NY_Crum	nd	13.95	28.28	nd	1.53	nd	nd	4.1	3.82	18.45	nd	1.96	nd	nd	nd	nd	nd	nd	nd	nd	nd	nd	1.23	nd	nd	nd	nd	nd	nd	nd	nd	nd	NA	nd	nd	nd	nd	nd	nd	nd	nd	nd	nd	nd	nd	nd	nd	nd	nd
NY_Esopus	nd	nd	nd	nd	nd	1.26	nd	nd	4.79	nd	nd	nd	nd	nd	nd	nd	nd	nd	nd	nd	nd	nd	nd	nd	nd	nd	nd	nd	nd	nd	nd	nd	NA	nd	nd	nd	nd	nd	nd	nd	nd	nd	nd	nd	nd	nd	nd	nd	nd
NY_LBeaver	nd	nd	nd	1.41	nd	nd	nd	nd	nd	nd	nd	nd	nd	nd	nd	nd	nd	nd	nd	nd	nd	nd	nd	nd	nd	nd	nd	nd	nd	nd	nd	nd	NA	nd	nd	nd	nd	nd	nd	nd	nd	nd	nd	nd	nd	nd	nd	nd	nd
NY_MillBrook	nd	nd	nd	nd	nd	nd	nd	nd	nd	nd	nd	nd	nd	nd	nd	5.25	nd	nd	nd	nd	nd	nd	nd	nd	0.68	nd	6.66	nd	nd	8.07	nd	nd	NA	nd	nd	nd	nd	nd	nd	nd	nd	nd	nd	nd	nd	nd	nd	nd	3.24
NY_Nanticoke	nd	15.62	nd	nd	1.03	1.3	nd	nd	nd	nd	nd	nd	nd	nd	nd	nd	nd	nd	nd	nd	nd	nd	nd	nd	nd	nd	nd	nd	nd	nd	nd	nd	NA	nd	nd	nd	nd	nd	nd	nd	nd	nd	nd	nd	nd	nd	nd	nd	nd
NY_Peekskill	nd	38.72	55.81	nd	nd	nd	nd	nd	4.82	nd	nd	nd	nd	nd	nd	nd	nd	nd	nd	nd	nd	nd	nd	nd	nd	nd	nd	nd	nd	nd	nd	nd	NA	nd	nd	nd	nd	nd	nd	nd	nd	nd	nd	nd	nd	nd	nd	nd	nd
NY_Poesten	44.32	nd	nd	nd	nd	nd	nd	nd	nd	nd	nd	nd	nd	nd	nd	nd	nd	nd	nd	nd	nd	nd	nd	nd	nd	nd	nd	nd	nd	nd	nd	nd	NA	nd	nd	nd	nd	nd	nd	nd	nd	nd	nd	nd	nd	nd	nd	nd	nd
NY_Sangerfield	53.82	nd	nd	nd	nd	nd	nd	nd	nd	nd	nd	nd	nd	nd	nd	nd	nd	nd	nd	nd	nd	nd	nd	nd	nd	nd	nd	nd	nd	nd	nd	nd	NA	nd	nd	nd	nd	nd	nd	nd	nd	nd	nd	nd	nd	nd	nd	nd	nd
NY_Scriba	20.88	nd	nd	nd	nd	nd	nd	nd	nd	nd	nd	nd	nd	nd	nd	nd	nd	nd	nd	nd	nd	nd	nd	nd	nd	nd	nd	nd	nd	nd	nd	nd	NA	nd	nd	nd	nd	nd	nd	nd	nd	nd	nd	nd	nd	nd	nd	nd	nd
NY_Sixmile	nd	nd	nd	nd	nd	nd	nd	nd	nd	nd	nd	nd	nd	nd	nd	nd	nd	nd	nd	nd	nd	nd	nd	nd	nd	nd	nd	nd	nd	nd	nd	nd	NA	nd	nd	nd	nd	nd	nd	nd	nd	nd	nd	nd	nd	nd	nd	nd	nd
NY_Trout	10.36	nd	nd	nd	1.03	nd	nd	nd	nd	nd	nd	nd	nd	nd	nd	nd	nd	nd	nd	nd	nd	nd	nd	nd	nd	nd	nd	nd	nd	nd	nd	nd	NA	nd	nd	nd	nd	nd	nd	nd	nd	nd	nd	nd	nd	nd	nd	nd	nd
NY_WBCroton	nd	nd	nd	nd	nd	nd	nd	nd	nd	nd	nd	nd	nd	nd	nd	nd	nd	nd	nd	nd	nd	nd	nd	nd	nd	nd	nd	nd	nd	nd	nd	nd	NA	nd	nd	nd	nd	nd	nd	nd	nd	nd	nd	nd	nd	nd	nd	nd	nd
NY_WBDelaware	64.5	159.37	nd	nd	nd	47.93	nd	3.19	nd	nd	nd	nd	nd	nd	nd	5.53	nd	nd	nd	10.01	nd	nd	nd	nd	nd	nd	nd	nd	nd	nd	nd	nd	NA	nd	nd	nd	nd	nd	nd	nd	nd	nd	nd	nd	nd	nd	nd	nd	nd
PA_Choconut	nd	nd	nd	nd	1.33	nd	nd	nd	nd	nd	nd	nd	nd	nd	nd	nd	nd	nd	nd	nd	nd	nd	nd	nd	nd	nd	nd	nd	nd	nd	nd	nd	NA	nd	nd	nd	nd	nd	nd	nd	nd	nd	nd	nd	nd	nd	nd	nd	nd
PA_Hammond	18.45	11.83	nd	nd	1.15	2.57	19.15	nd	2.15	nd	nd	1.81	nd	nd	nd	nd	2.66	nd	6.69	nd	nd	nd	nd	nd	nd	nd	nd	nd	0.54	nd	nd	nd	NA	nd	nd	nd	nd	nd	nd	nd	nd	nd	nd	nd	nd	nd	nd	nd	nd
PA_NBSugar	21.24	nd	nd	nd	4.2	nd	nd	nd	nd	nd	nd	nd	nd	nd	nd	nd	nd	nd	nd	nd	nd	nd	nd	nd	nd	nd	nd	nd	nd	nd	nd	nd	NA	nd	nd	nd	nd	nd	nd	nd	nd	nd	nd	nd	nd	nd	nd	nd	nd
RI_Hunting	nd	nd	nd	nd	nd	nd	nd	nd	nd	nd	nd	nd	nd	nd	nd	nd	nd	nd	nd	nd	nd	nd	nd	nd	nd	nd	nd	nd	nd	nd	nd	nd	NA	nd	nd	nd	nd	nd	nd	nd	nd	nd	nd	nd	nd	nd	nd	nd	nd
RI_Rush	nd	nd	nd	nd	nd	nd	nd	nd	nd	nd	nd	nd	nd	nd	nd	nd	nd	nd	nd	nd	nd	nd	nd	nd	nd	nd	nd	nd	nd	nd	nd	nd	NA	nd	nd	nd	nd	nd	nd	nd	nd	nd	nd	nd	nd	nd	nd	nd	nd
RI_Wood	nd	nd	nd	nd	0.68	nd	nd	nd	nd	nd	nd	nd	nd	nd	nd	nd	nd	nd	nd	nd	nd	nd	nd	nd	nd	nd	nd	nd	nd	nd	nd	nd	NA	nd	nd	nd	nd	nd	nd	nd	nd	nd	nd	nd	nd	nd	nd	nd	nd
VT_Saxtons	24.74	nd	nd	nd	8.06	nd	nd	nd	nd	nd	nd	nd	nd	nd	nd	nd	nd	nd	nd	nd	nd	nd	nd	nd	nd	nd	nd	nd	nd	nd	nd	nd	NA	nd	nd	nd	nd	nd	nd	nd	nd	nd	nd	nd	nd	nd	nd	nd	nd
GA_Beaverdam	nd	8.02	5.57	nd	nd	nd	7.7	nd	nd	nd	3.67	nd	nd	nd	nd	nd	nd	nd	nd	nd	nd	nd	nd	nd	nd	nd	nd	nd	nd	nd	nd	nd	NA	nd	nd	nd	12.24	nd	nd	nd	nd	nd	nd	nd	nd	nd	nd	nd	nd
GA_Big	33.14	192.8	65.25	6.89	71.73	17.65	40.56	290.23	76.54	83.06	3.5	100.31	1.22	64.29	nd	17.39	30.05	nd	23.05	34.41	1.09	19.13	15.08	5.72	19.18	26.84	22.85	8.14	15.92	17.78	8.28	0.84	NA	24.9	2.16	4.49	nd	9.11	nd	nd	13.46	4.03	4.72	nd	nd	nd	nd	nd	nd
GA_Carlan	nd	2.95	nd	nd	nd	nd	15.82	nd	nd	nd	4.33	nd	nd	nd	nd	nd	nd	nd	nd	nd	nd	nd	nd	nd	nd	nd	nd	nd	nd	nd	nd	nd	NA	nd	nd	nd	nd	nd	nd	nd	nd	nd	nd	nd	nd	nd	nd	nd	nd
GA_Coldwater	13.92	3.61	nd	nd	nd	nd	nd	nd	nd	nd	nd	nd	nd	nd	nd	nd	nd	nd	nd	nd	nd	nd	nd	nd	nd	nd	nd	nd	nd	nd	nd	nd	NA	nd	nd	nd	10.76	nd	nd	nd	nd	nd	nd	nd	nd	nd	nd	nd	nd
GA_Dog	45.29	13.68	157.8	nd	nd	0.21	nd	nd	nd	nd	2.01	nd	nd	nd	nd	nd	nd	118.47	nd	nd	nd	nd	nd	nd	nd	nd	nd	nd	nd	nd	nd	1.8	NA	nd	nd	nd	nd	nd	nd	nd	nd	nd	nd	nd	nd	nd	nd	nd	nd
GA_Doolittle	19.64	202.79	120.25	14.69	1.48	nd	12.46	4.26	nd	nd	3.78	nd	2.38	nd	nd	nd	nd	nd	nd	nd	nd	nd	nd	nd	nd	nd	nd	nd	nd	nd	nd	nd	NA	nd	nd	nd	nd	nd	nd	nd	nd	nd	nd	nd	nd	nd	nd	nd	nd
GA_Honey	10.79	207.47	628.59	2.19	5.46	3.41	353.05	34.77	15.47	9.29	3.34	7.95	nd	nd	nd	2.53	3.22	342.75	3.71	4.35	nd	nd	nd	nd	1.02	6.07	1.66	nd	nd	nd	nd	nd	NA	nd	nd	nd	nd	nd	nd	nd	nd	nd	nd	nd	nd	nd	nd	nd	nd
GA_L.Haynes	19.68	119.69	431.78	2.48	0.45	0.75	21.87	nd	nd	nd	2.9	nd	nd	nd	nd	nd	nd	224.39	nd	nd	nd	nd	nd	nd	nd	nd	nd	nd	nd	nd	nd	nd	NA	nd	nd	nd	nd	nd	nd	nd	nd	nd	nd	nd	nd	nd	nd	nd	nd
GA_Mill	3.55	nd	107.99	nd	nd	nd	nd	nd	nd	nd	nd	nd	nd	nd	nd	nd	nd	124.56	nd	nd	nd	nd	nd	nd	nd	nd	nd	nd	nd	nd	nd	nd	NA	nd	nd	nd	nd	nd	nd	nd	nd	nd	nd	nd	nd	nd	nd	nd	nd
GA_N.F.Peach	69.39	949.18	1182.73	41.36	6.8	1.25	1635.4	49.69	3.38	6.09	3.56	4.44	35.41	nd	7.3	nd	nd	596.9	nd	nd	1.8	180.34	1.65	nd	nd	nd	nd	nd	nd	nd	nd	nd	NA	nd	nd	nd	nd	5.18	nd	nd	nd	nd	nd	nd	nd	nd	nd	nd	1.09
GA_Nancy	84.76	152.96	192.2	19.31	7.06	1.39	58.72	3.65	nd	nd	2.87	nd	2.94	nd	0.21	nd	nd	nd	nd	nd	nd	nd	nd	nd	nd	nd	nd	nd	nd	nd	nd	nd	NA	nd	nd	nd	nd	nd	nd	nd	nd	nd	nd	nd	nd	nd	nd	nd	nd
GA_Pole	156.26	2333.2	678.01	83.77	7.48	10.66	4120.51	44.67	25.25	22.16	3.4	4.76	30.5	67.66	1.8	50.26	15.11	289.19	nd	nd	nd	299.94	107.15	nd	6.75	7.58	48.91	6.8	nd	17.49	nd	nd	NA	13.2	3	nd	nd	10.4	nd	39.11	nd	nd	nd	nd	nd	nd	nd	nd	2.43
GA_Proctor	765.96	490.35	509	103.57	10.12	0.33	227.3	9.87	6.96	3.26	nd	nd	3.03	7.77	1.85	nd	nd	196.7	nd	nd	nd	5.59	nd	nd	nd	nd	2.42	nd	nd	10.98	nd	nd	NA	nd	nd	nd	nd	nd	nd	nd	nd	nd	nd	nd	nd	nd	nd	nd	nd
GA_Rottenwood	180.33	2635.5	2386.05	89.81	12.52	2.02	1573.34	82.13	13.12	19.93	nd	21.55	77.66	28.06	5.39	2.32	4.9	674.9	9.36	3.71	3	41.23	nd	nd	nd	nd	22.39	6.28	nd	27.15	nd	0.47	NA	nd	nd	nd	nd	8.62	nd	nd	nd	nd	nd	nd	nd	0.34	nd	nd	nd
GA_S.F.Peach	149.49	2399.83	4599.08	71.16	9.93	12.46	1624.14	66.11	23.01	53.16	3.64	34.99	82.47	61.73	nd	8.38	9.28	444.33	nd	nd	0.98	90.47	5.63	nd	nd	13.84	25.48	17.28	6.13	27.7	3.59	1.62	NA	14.05	1.95	6.92	nd	15.07	nd	nd	nd	nd	nd	nd	nd	nd	nd	nd	15.36
GA_Shoal.Atlanta	40.26	82.33	97.44	11.14	2.01	1.59	nd	nd	nd	nd	2.62	nd	1.26	nd	nd	nd	nd	nd	nd	nd	nd	nd	nd	nd	nd	nd	nd	nd	nd	nd	nd	nd	NA	nd	nd	nd	nd	nd	nd	nd	nd	nd	nd	nd	nd	nd	nd	5.85	nd
GA_Shoal.Sharpsburg	12.46	6.98	166.19	1.59	nd	0.52	nd	nd	nd	nd	2.6	nd	nd	nd	nd	nd	nd	155.82	nd	nd	nd	nd	nd	0.51	nd	nd	nd	nd	nd	nd	nd	nd	NA	nd	nd	nd	nd	nd	nd	nd	nd	nd	nd	nd	nd	nd	nd	nd	nd
GA_ShoalCAFO	19.53	nd	nd	nd	nd	nd	nd	nd	nd	nd	nd	nd	nd	nd	nd	nd	nd	nd	nd	nd	nd	nd	nd	nd	nd	nd	nd	nd	nd	nd	nd	nd	NA	nd	nd	nd	16.77	nd	nd	nd	nd	nd	nd	nd	nd	nd	nd	nd	nd
GA_Sope	85	105.38	147.62	9.98	0.84	3.54	265.13	11.23	4.63	nd	nd	1.67	8.46	nd	151.98	nd	nd	19.16	nd	nd	115.32	20	nd	nd	nd	nd	nd	nd	nd	nd	nd	nd	NA	nd	nd	nd	nd	nd	nd	nd	nd	nd	nd	nd	nd	nd	nd	nd	nd
GA_YelJack	3.14	17.22	20.15	nd	nd	nd	nd	nd	nd	nd	nd	nd	nd	nd	nd	nd	nd	nd	nd	nd	nd	nd	nd	nd	nd	nd	nd	nd	nd	nd	nd	nd	NA	nd	nd	nd	nd	nd	nd	nd	nd	nd	nd	nd	nd	nd	nd	nd	nd
NC_Bolin	nd	5.47	nd	nd	nd	nd	nd	nd	nd	nd	nd	nd	nd	nd	nd	nd	nd	nd	nd	nd	nd	nd	nd	nd	nd	nd	nd	nd	nd	nd	nd	nd	NA	nd	nd	nd	nd	nd	nd	nd	nd	nd	nd	nd	nd	nd	nd	nd	0.57
NC_Briar	136.99	121.07	219.24	16.08	1.81	nd	149.48	12	nd	3.1	3.22	nd	0.75	nd	1.54	nd	nd	83.82	nd	nd	nd	nd	nd	nd	nd	nd	nd	nd	nd	nd	nd	nd	NA	nd	nd	nd	nd	nd	nd	nd	nd	nd	nd	nd	nd	nd	nd	nd	nd
NC_Campbell	692.31	346.04	416.58	49.03	3.14	nd	130.63	2.24	2.83	nd	nd	nd	nd	nd	11.31	nd	nd	nd	nd	nd	4.29	nd	nd	nd	2.57	nd	nd	nd	nd	nd	nd	nd	NA	nd	nd	nd	nd	nd	nd	nd	nd	nd	nd	nd	nd	nd	nd	nd	nd
NC_Clear	nd	23.31	18.72	nd	nd	nd	nd	nd	nd	nd	nd	nd	nd	nd	nd	nd	nd	nd	nd	nd	nd	nd	nd	nd	nd	nd	nd	nd	nd	nd	nd	nd	NA	nd	nd	nd	nd	nd	nd	nd	4.22	nd	nd	nd	nd	nd	nd	nd	nd
NC_Ellerbe	246.8	844.28	188.85	34.67	438.03	333.64	66.64	3893.84	1257.22	2491.76	11.95	1017.97	nd	1455.57	1.73	415.78	360.48	nd	469.09	137.45	18.92	786.69	139.23	57.18	12.8	183.89	248.85	31.07	181.61	92.72	85.75	36.51	NA	294.68	62.5	74.39	20.21	85.98	75	148.88	177.83	27.19	54.61	4.69	12.84	2.79	10.97	nd	nd
NC_Eno	17.49	4.94	nd	5.03	nd	0.43	nd	nd	nd	nd	nd	nd	nd	nd	nd	nd	nd	nd	nd	nd	4.53	nd	nd	nd	nd	nd	nd	nd	nd	nd	nd	nd	NA	nd	nd	nd	nd	nd	nd	nd	nd	nd	nd	nd	nd	nd	nd	nd	nd
NC_Flat	170.9	18.02	22.39	9.16	nd	nd	nd	nd	nd	nd	nd	nd	nd	nd	nd	nd	nd	nd	nd	nd	nd	nd	nd	nd	nd	nd	nd	nd	nd	nd	nd	nd	NA	nd	nd	nd	nd	nd	nd	nd	nd	nd	nd	nd	nd	nd	nd	nd	nd
NC_Goose	nd	1458.99	128.54	5.37	78.5	86.24	nd	626.66	269.21	57.41	3.98	215.12	14.01	52.75	nd	21.48	90.08	nd	34.43	42.63	30.07	nd	15.93	14.37	9.53	34.08	7.42	17.76	30.79	18.04	22.65	0.44	NA	16.62	3.91	3.87	20.53	6.94	nd	21.83	11.35	10.69	1.99	nd	nd	nd	nd	nd	nd
NC_Irvins	72.05	15.49	55.73	5.58	nd	nd	33.04	29.28	nd	nd	2.92	nd	nd	nd	7.62	nd	nd	nd	nd	nd	nd	nd	nd	nd	nd	nd	nd	nd	nd	nd	nd	nd	NA	nd	nd	nd	nd	nd	nd	nd	nd	nd	nd	nd	nd	nd	nd	nd	nd
NC_L.Hope	154.25	39.96	138.67	19.55	2.31	0.53	78.18	nd	nd	nd	2.74	nd	nd	nd	0.7	nd	nd	nd	nd	nd	nd	181.5	nd	nd	nd	nd	nd	nd	nd	nd	nd	nd	NA	nd	nd	nd	nd	nd	nd	nd	nd	nd	nd	nd	nd	nd	nd	nd	nd
NC_L.Sugar	1714.05	177.84	1459.58	197.15	9.34	4.98	457.06	31.49	33.61	nd	2.73	1.26	24.54	nd	0.24	nd	nd	nd	nd	nd	nd	10.73	nd	nd	9.42	nd	nd	nd	nd	nd	nd	nd	NA	nd	nd	nd	nd	nd	nd	nd	nd	nd	nd	nd	nd	nd	nd	nd	nd
NC_Marsh	26.26	53.79	64.77	12.82	0.85	nd	nd	nd	nd	nd	nd	nd	nd	nd	nd	nd	nd	nd	nd	nd	nd	nd	nd	nd	nd	nd	nd	nd	nd	nd	nd	nd	NA	nd	nd	nd	nd	nd	nd	nd	nd	nd	nd	nd	nd	nd	nd	nd	nd
NC_McAlpine	435.13	76.51	380.45	32.07	2.07	nd	60.77	nd	nd	nd	nd	nd	nd	nd	8.17	nd	nd	nd	nd	nd	nd	nd	nd	nd	nd	nd	nd	nd	nd	nd	nd	nd	NA	nd	nd	nd	nd	nd	nd	nd	nd	nd	nd	nd	nd	nd	nd	nd	nd
NC_McKee	147.32	14.19	97.48	9.86	nd	nd	54.83	nd	nd	nd	nd	nd	nd	nd	nd	nd	nd	nd	nd	nd	nd	nd	nd	nd	nd	nd	nd	nd	nd	nd	nd	nd	NA	nd	nd	nd	nd	nd	nd	nd	nd	nd	nd	nd	nd	nd	nd	nd	nd
NC_McMullen	338.95	30.69	392.45	39.82	3.83	0.54	133.22	nd	nd	3.16	4.36	nd	0.89	nd	1.56	nd	nd	nd	nd	nd	nd	nd	nd	nd	nd	nd	nd	nd	nd	nd	nd	nd	NA	nd	nd	nd	nd	nd	nd	nd	nd	nd	nd	nd	nd	nd	nd	nd	nd
NC_Middle	nd	707.47	30.03	10.57	116.32	103.23	nd	832.24	187.16	145.69	3.27	160.7	2.34	167.51	nd	56.34	58.13	nd	108.83	63.47	5.22	26.48	34.33	7.8	6.62	62.9	41.07	nd	11.62	12.93	1.09	1.39	NA	10.45	5.31	10.08	nd	nd	24.72	nd	30.39	4.54	8.15	nd	nd	nd	nd	nd	nd
NC_Morgan.Chapel	35.39	579.19	130.82	14.91	365.31	278.34	86.37	3226.21	314.38	360.65	8.15	615.78	4.74	330.09	nd	122.75	260.39	112.19	481.65	49.28	11.15	181.39	147.94	33.63	9.18	109.99	84.52	27.08	101.36	35.62	93.97	6.77	NA	132	23.76	33.04	nd	34.11	44.03	80.49	73.71	12.03	36.09	nd	6.46	0.61	nd	7.84	nd
NC_Mountain	nd	17.33	10.67	nd	nd	nd	nd	nd	nd	nd	nd	nd	nd	nd	nd	nd	nd	nd	nd	nd	nd	nd	nd	nd	nd	nd	nd	nd	nd	nd	nd	nd	NA	nd	nd	nd	nd	nd	nd	nd	nd	nd	nd	nd	nd	nd	nd	nd	nd
NC_N.Buffalo	490.24	39.38	1131.81	67.33	4.26	1.55	468.57	nd	4.97	nd	nd	nd	10.16	nd	8.7	nd	nd	111.74	nd	3.54	nd	nd	nd	nd	nd	nd	nd	nd	nd	nd	nd	0.63	NA	nd	nd	nd	nd	nd	nd	nd	nd	nd	nd	nd	nd	nd	nd	nd	nd
NC_ReedyFk	12.4	18.79	nd	5.01	nd	0.51	5.55	nd	10.64	nd	nd	nd	nd	nd	nd	nd	nd	nd	nd	nd	nd	nd	nd	nd	nd	nd	nd	nd	nd	nd	nd	nd	NA	nd	nd	nd	nd	nd	nd	nd	nd	nd	nd	nd	nd	nd	nd	nd	nd
NC_Rocky	7.06	4.93	21.69	nd	nd	nd	nd	nd	nd	nd	2.45	nd	nd	nd	nd	nd	nd	nd	nd	nd	nd	nd	nd	nd	nd	nd	nd	nd	nd	nd	nd	nd	NA	nd	nd	nd	nd	nd	nd	nd	nd	nd	nd	nd	nd	nd	nd	nd	nd
NC_S.Buffalo	334.12	165.52	313.4	67.84	2.32	0.35	483.33	13.32	0.96	nd	nd	4.44	4.11	nd	7.83	nd	nd	nd	nd	nd	1.97	31.19	nd	1.72	nd	nd	nd	nd	nd	8.14	nd	nd	NA	nd	nd	nd	nd	nd	nd	nd	nd	nd	nd	nd	nd	nd	nd	nd	nd
NC_Sandy	517.76	66.79	882.13	72.69	5.42	2.16	153.34	5.59	nd	15.05	nd	nd	nd	nd	2.48	nd	nd	nd	nd	nd	nd	13.42	nd	nd	nd	nd	nd	nd	nd	nd	nd	nd	NA	nd	nd	nd	nd	nd	nd	nd	nd	nd	nd	nd	nd	nd	nd	nd	nd
NC_Stewart	615.89	101.36	161.56	22.65	0.38	nd	79.8	nd	2.68	nd	2.12	nd	nd	nd	0.1	nd	nd	nd	nd	nd	nd	nd	nd	nd	nd	nd	nd	nd	nd	nd	nd	nd	NA	nd	nd	nd	nd	nd	nd	nd	nd	nd	nd	nd	nd	nd	nd	nd	nd
NC_SwiftApex	48.88	20.28	193.37	11.65	nd	nd	4.78	nd	nd	nd	3.46	nd	nd	nd	nd	nd	nd	nd	nd	nd	nd	nd	nd	nd	nd	nd	nd	nd	nd	nd	nd	nd	NA	nd	nd	nd	nd	nd	nd	nd	nd	nd	nd	nd	nd	nd	nd	nd	nd
NC_ThirdFk	138.58	37.62	331.77	70.67	5.71	nd	52.92	nd	nd	nd	nd	nd	nd	nd	nd	nd	nd	nd	3.73	nd	2.4	nd	nd	nd	nd	nd	nd	nd	nd	nd	nd	nd	NA	nd	nd	nd	nd	nd	nd	nd	nd	nd	nd	nd	nd	nd	nd	nd	nd
NC_Torrence	223.63	267.48	512.82	10.9	1.5	nd	26.1	18.8	nd	nd	2.57	3.2	10.62	13.09	nd	nd	nd	96.98	nd	nd	nd	nd	nd	1.74	nd	nd	nd	nd	nd	nd	nd	nd	NA	nd	nd	nd	nd	nd	nd	nd	nd	nd	nd	nd	nd	nd	nd	nd	nd
SC_Durbin	9.91	4.81	5.84	nd	nd	0.79	nd	nd	nd	nd	4.4	nd	nd	nd	nd	nd	nd	nd	nd	nd	nd	nd	nd	nd	nd	nd	nd	nd	nd	nd	nd	nd	NA	nd	nd	nd	33.96	nd	nd	nd	nd	nd	nd	nd	nd	nd	nd	nd	nd
SC_Enoree	nd	83.18	18.97	1.27	16.4	11.86	nd	251.57	54.31	22.45	3.88	54.43	nd	51.86	nd	13.23	18.32	nd	13.82	12.66	nd	nd	4.36	2.78	nd	20.92	10.11	5.53	9.76	nd	15.73	0.43	NA	23.83	3.53	3.92	nd	nd	10.07	nd	3.41	4.84	3.32	nd	nd	nd	nd	nd	nd
SC_Manchester	65.12	41.3	87.2	11.64	nd	nd	104.22	nd	nd	nd	3.75	nd	nd	nd	nd	nd	nd	nd	nd	nd	nd	nd	nd	nd	nd	nd	nd	nd	nd	nd	nd	nd	NA	nd	nd	nd	nd	nd	nd	nd	nd	nd	nd	nd	nd	nd	nd	nd	nd
SC_Reedy	49.2	42.95	158.64	6.37	nd	nd	6.28	nd	nd	nd	4.1	nd	nd	nd	0.16	nd	nd	137.19	nd	nd	nd	nd	nd	nd	nd	nd	nd	nd	nd	nd	nd	nd	NA	nd	nd	1.5	nd	nd	nd	nd	nd	nd	nd	nd	nd	nd	nd	nd	nd
SC_S.Rabon	21.53	6.09	595.38	nd	nd	nd	12.37	nd	nd	nd	2.38	nd	nd	nd	nd	nd	nd	237.91	nd	nd	2.4	nd	nd	nd	nd	nd	nd	nd	nd	nd	nd	nd	NA	nd	nd	nd	nd	nd	nd	nd	nd	nd	nd	nd	nd	nd	nd	nd	nd
SC_Tools	44.01	396.51	257.65	9.27	5.93	nd	7.33	14	20.06	46.36	7	2.98	7.83	nd	nd	nd	1.39	107.8	15.01	nd	nd	6.2	nd	nd	nd	nd	nd	nd	nd	nd	nd	nd	NA	nd	nd	nd	nd	nd	nd	nd	nd	nd	nd	nd	nd	nd	nd	nd	nd
SC_Twelvemile	nd	31.99	47.96	nd	nd	3	52.93	nd	5.02	nd	2.61	nd	nd	nd	nd	nd	nd	nd	nd	nd	nd	nd	nd	nd	nd	nd	nd	nd	nd	nd	nd	nd	NA	nd	nd	nd	nd	nd	nd	nd	nd	nd	nd	nd	nd	nd	nd	nd	nd
SC_Wildcat	83.91	101.19	42.84	11.66	1.29	0.77	12.98	nd	0.86	7.92	2.74	nd	nd	nd	nd	nd	nd	nd	nd	nd	nd	nd	nd	nd	nd	nd	nd	nd	nd	nd	nd	nd	NA	nd	nd	nd	nd	nd	nd	nd	nd	nd	nd	nd	nd	nd	nd	nd	nd
VA_Accotink	90.4	19.73	148.07	24.17	0.54	nd	12.85	nd	nd	nd	nd	nd	nd	nd	nd	nd	nd	nd	nd	nd	13.56	nd	nd	nd	23.15	nd	nd	nd	nd	nd	nd	nd	NA	nd	nd	nd	nd	nd	nd	nd	nd	nd	nd	nd	nd	nd	nd	nd	nd
VA_Difficult.Falls	51.44	68.31	54.3	7.58	nd	6.61	83.05	nd	nd	nd	3.48	nd	4.73	nd	nd	nd	nd	nd	nd	nd	nd	nd	nd	nd	nd	nd	nd	nd	nd	nd	nd	nd	NA	nd	nd	nd	nd	nd	nd	nd	nd	nd	nd	nd	nd	nd	nd	nd	nd
VA_Difficult.Fox	151.37	26.49	148.55	24.43	0.42	5.86	13.94	nd	nd	nd	nd	nd	0.66	nd	nd	nd	nd	nd	nd	nd	nd	nd	nd	nd	nd	nd	nd	nd	nd	nd	nd	nd	NA	nd	nd	nd	nd	nd	nd	nd	nd	nd	nd	nd	nd	nd	nd	nd	nd
VA_S.F.Difficult	54.88	4.8	80.04	67.68	nd	28.45	nd	nd	nd	nd	nd	nd	nd	15.68	nd	nd	nd	33.17	1.39	nd	nd	nd	nd	nd	nd	nd	nd	nd	nd	nd	nd	nd	NA	nd	nd	nd	nd	nd	nd	nd	nd	nd	nd	nd	nd	nd	nd	nd	nd
		96.03
SDETECTS BY SITES ALL SITES	216	208	146	128	128	126	80	65	52	46	44	43	41	35	34	33	32	31	30	29	26	26	24	24	24	23	22	21	21	20	20	18	16	15	15	14	13	13	10	9	9	9	9	8	8	7	6	6	6
SDETECTS BY SITES PNSQA	67	58	34	28	17	40	16	11	1	8	3	1	2	4	6	2	1	8	2	3	1	3	1	3	2	1	1	2	2	1	1	0	0	0	0	0	0	1	0	1	0	0	0	3	2	0	3	0	0
SDETECTS BY SITES CSQA	36	46	29	12	7	11	10	5	6	5	0	4	5	5	5	3	3	1	4	4	4	4	3	3	3	3	2	3	1	1	3	1	16	1	1	1	7	1	2	1	1	1	1	1	1	1	1	1	1
SDETECTS BY SITES NESQA	63	47	30	43	70	43	14	26	23	16	6	22	12	14	4	18	17	3	13	13	6	4	11	9	9	10	8	8	11	8	9	7	0	6	6	5	0	3	4	3	1	2	2	3	3	3	1	3	1
SDETECTS BY SITES SESQA	50	57	53	45	34	32	40	23	22	17	35	16	22	12	19	10	11	19	11	9	15	15	9	9	10	9	11	8	7	10	7	10	0	8	8	8	6	8	4	4	7	6	6	1	2	3	1	2	4
%DETECTS BY SITE ALL SITES	70.1299	67.5325	47.4026	41.5584	41.5584	40.9091	25.974	21.1039	16.8831	14.9351	14.2857	13.961	13.3117	11.3636	11.039	10.7143	10.3896	10.0649	9.74026	9.41558	8.44156	8.44156	7.79221	7.79221	7.79221	7.46753	7.14286	6.81818	6.81818	6.49351	6.49351	5.84416	5.19481	4.87013	4.87013	4.54545	4.22078	4.22078	3.24675	2.92208	2.92208	2.92208	2.92208	2.5974	2.5974	2.27273	1.94805	1.94805	1.94805
%DETECTS BY SITE PNSQA	95.7143	82.8571	48.5714	40	24.2857	57.1429	22.8571	15.7143	1.42857	11.4286	4.28571	1.42857	2.85714	5.71429	8.57143	2.85714	1.42857	11.4286	2.85714	4.28571	1.42857	4.28571	1.42857	4.28571	2.85714	1.42857	1.42857	2.85714	2.85714	1.42857	1.42857	0	0	0	0	0	0	1.42857	0	1.42857	0	0	0	4.28571	2.85714	0	4.28571	0	0
%DETECTS BY SITE CSQA	42.3529	54.1176	34.1176	14.1176	8.23529	12.9412	11.7647	5.88235	7.05882	5.88235	0	4.70588	5.88235	5.88235	5.88235	3.52941	3.52941	1.17647	4.70588	4.70588	4.70588	4.70588	3.52941	3.52941	3.52941	3.52941	2.35294	3.52941	1.17647	1.17647	3.52941	1.17647	18.8235	1.17647	1.17647	1.17647	8.23529	1.17647	2.35294	1.17647	1.17647	1.17647	1.17647	1.17647	1.17647	1.17647	1.17647	1.17647	1.17647
%DETECTS BY SITE NESQA	67.0213	50	31.9149	45.7447	74.4681	45.7447	14.8936	27.6596	24.4681	17.0213	6.38298	23.4043	12.766	14.8936	4.25532	19.1489	18.0851	3.19149	13.8298	13.8298	6.38298	4.25532	11.7021	9.57447	9.57447	10.6383	8.51064	8.51064	11.7021	8.51064	9.57447	7.44681	0	6.38298	6.38298	5.31915	0	3.19149	4.25532	3.19149	1.06383	2.12766	2.12766	3.19149	3.19149	3.19149	1.06383	3.19149	1.06383
%DETECTS BY SITE SESQA	84.7458	96.6102	89.8305	76.2712	57.6271	54.2373	67.7966	38.9831	37.2881	28.8136	59.322	27.1186	37.2881	20.339	32.2034	16.9492	18.6441	32.2034	18.6441	15.2542	25.4237	25.4237	15.2542	15.2542	16.9492	15.2542	18.6441	13.5593	11.8644	16.9492	11.8644	16.9492	0	13.5593	13.5593	13.5593	10.1695	13.5593	6.77966	6.77966	11.8644	10.1695	10.1695	1.69492	3.38983	5.08475	1.69492	3.38983	6.77966
COMPOUND	Nicotine	Metformin	Caffeine	Cotinine	Lidocaine	Carbamazepine	Acetaminophen	Fexofenadine	Tramadol	Methocarbamol	Desmethyldiltiazem	Desvenlafaxine	Pseudoephed.Ephedrin	Sulfamethoxazole	Piperonyl.butoxide	Metoprolol	Venlafaxine	Dimethylxanthine	Fluconazole	Meprobamate	Thiabendazole	Acyclovir	Bupropion	Dextromethorphan	Carisoprodol	Sitagliptin	Atenolol	Diphenhydramine	Triamterene	Trimethoprim	Citalopram	Methadone	Hexamethylenetetramine	Ranitidine	Diltiazem	Oxycodone	Methotrexate	Famotidine	Temazepam	Cimetidine	Metaxalone	Hydrocodone	Propranolol	Albuterol	Chlorpheniramine	Loratadine	Dehydronifedipine	Fluoxetine	Abacavir
SITE DETECTION FREQUENCY RANK	1	2	3	4	5	6	7	8	9	10	11	12	13	14	15	16	17	18	19	20	21	22	23	24	25	26	27	28	29	30	31	32	33	34	35	36	37	38	39	40	41	42	43	44	45	46	47	48	49
#Table S4. Maximum detected concentration (nanograms per liter, ng/L) of pharmaceuticals detected at least once during the USGS Regional Stream Quality Assessment (RSQA) synoptic samplings in the Pacific Northwest (PNSQA, 2015), Northeast (NESQA, 2016), California (CaSQA, 2017), and Southeast (SESQA, 2014) regions.
#[nd, not detected (see Table S2 for reporting limits); NA, not analyzed (hexamethylenetetramin, gabapentin, and guanylurea only analyzed in 2017 CaSQA.]
[truncated: 53 more columns]
