# Supplementary material for: Multi-region assessment of pharmaceutical exposures and predicted effects in USA wadeable urban-gradient streams
Source: PLoS One. 2020 Jan 30;15(1):e0228214. doi: 10.1371/journal.pone.0228214 (PMC6992211; doi:10.1371/journal.pone.0228214)
Supplement: S6 Table — (XLSX) [file pone.0228214.s010.xlsx]

## Sheet: TABLE S6-GIS-IONS
SHORT_NAME.pharm	BasinGIS_km2	Elev_atQWsite	DevelopedHigh2011	DevelopedLow2011	DevelopedMed2011	DevelopedOpen2011	BarrenLand2011	EvergreenForest2011	DeciduousForest2011	MixedForest2011	GrasslandHerb2011	ShrubScrub2011	CultivatedCrops2011	PastureHay2011	EmerHerbWetlands2011	WoodyWetlands2011	OpenWater2011	SumAreaNLCD2011	Canopy2011	Imperviousness2001	Imperviousness2006	Imperviousness2011	Dev_CommServices2012	Dev_IndusMilitary2012	Dev_MajorTransp2012	Dev_Other2012	Dev_Recreation2012	Dev_ResidHigh2012	Dev_ResidLowMed2012	SemiDev_AnthroOth2012	SemiDev_UrbHigh2012	SemiDev_UrbLowMed2012	Prod_Crops2012	Prod_GrazingPot2012	Prod_Mining2012	Prod_PastureHay2012	LowUse2012	VeryLowUse_Conserv2012	Water2012	Wetlands2012	SumAreaNWALT2012	Dense_Urban	Total_Urban	CSQA_Total_Urban	Extended_Urban	Crops	Total_Ag	Total_Developed	Total_Low_Use
OR_Amazon	50.2403	118	6.54674	30.8023	18.9057	7.83495	0	18.4398	0.650374	3.76608	1.634	1.40287	0.202458	7.9532	1.0535	0.808041	0						11.3181	3.61748	1.04585	1.21777	6.31805	29.8926	9.38395	0	12.2923	5.40831	0.186246	0.558739	0	6.45415	8.15186	4.1404	0	0.0143266	50256000	15.9814	75.086	62.7937	80.4943	0.186246	7.19914	87.6934	12.3066
OR_Ames	30.0107	161	0.149903	2.11662	0.809474	1.19023	1.96672	30.1724	0.359766	1.46905	15.5659	37.8654	1.14526	7.15635	0	0	0.0329786						0.28777	0	0.0839329	0.491607	0.107914	0	2.98561	0	0	2.0024	1.15108	0.431655	0	7.09832	85.3357	0	0.0239808	0	30024000	0.371703	3.95683	3.95683	5.95923	1.15108	8.68106	14.6403	85.3597
OR_Battle	29.5728	95	1.33293	15.6208	10.566	10.213	0.0943396	8.42666	1.5916	7.43761	3.82228	1.15642	13.9227	25.3804	0.0973828	0.295192	0.042605						1.94742	0.0486855	1.41188	0.292113	2.2517	18.9508	10.3335	0	1.25365	16.5774	14.3257	1.35102	0	26.3997	4.80769	0	0.0365141	0.0121714	29577600	3.40798	36.4898	35.2361	53.0672	14.3257	42.0764	95.1436	4.85638
OR_Beaver	28.3321	60	4.3948	21.7579	18.1099	12.0404	0	3.84188	0.413105	2.22441	1.23614	1.29651	25.0755	7.55664	0.0285996	1.93206	0.0921542						10.664	0.406246	1.43456	0.825187	2.6279	21.4676	15.8055	0	2.94528	6.39838	26.8376	0.406246	0	7.94719	2.14549	0	0.0761711	0.0126952	28357200	12.5048	56.1762	53.2309	62.5746	26.8376	35.1911	97.7656	2.23435
OR_Beaverton	96.3994	46	8.79915	38.5889	30.6869	9.8596	0.0364064	4.77391	1.45252	2.87144	0.807475	0.550764	0	0.632911	0.127889	0.762668	0.0494754						15.0558	4.02061	3.00146	1.12368	4.37526	56.2176	3.98328	0	9.00063	1.90764	0	0.182925	0	0.601038	0.447978	0	0.048531	0.0335984	96433200	22.0779	96.7783	87.7777	98.6859	0	0.783962	99.4699	0.530108
OR_Brush	14.3703	44	0.225493	8.12402	2.61196	6.50799	0.0689007	9.37676	2.1046	8.11149	0.582524	3.35108	27.886	30.2599	0	0.375822	0.413404						1.00025	0	0	1.47537	0.150038	2.25056	11.2278	0	0.725181	5.87647	28.2571	1.45036	0	30.4326	16.6542	0	0.475119	0.0250063	14396400	1.00025	16.8292	16.104	22.7057	28.2571	60.14	82.8457	17.1543
OR_Claggett	23.8639	38	21.9654	33.3685	37.524	6.44821	0	0	0	0	0.0716467	0	0.25642	0.105585	0.0678759	0.113126	0.0791885						29.251	4.36424	7.88281	0.226518	3.20145	53.3072	1.35911	0	0.226518	0	0	0	0	0.0604047	0	0	0.0906071	0.0302024	23839200	41.498	99.8188	99.5923	99.8188	0	0.0604047	99.8792	0.120809
OR_Croisan	11.0233	54	0.171359	11.2036	2.49694	8.42921	0	13.4394	3.14973	18.3599	5.98123	1.46879	4.03101	31.2199	0.0489596	0	0						1.30676	0	0	0.0980072	2.02548	0.784057	14.309	0	4.01829	29.4348	4.21431	1.53545	0	32.4077	9.86606	0	0	0	11019600	1.30676	22.5417	18.5234	51.9765	4.21431	38.1575	90.1339	9.86606
OR_Dixon	10.8872	68	2.31539	34.4993	18.6885	10.9237	0	6.71463	2.05904	10.0637	2.34847	4.87886	0.272885	6.4004	0.0413462	0.793848	0						3.92351	0.626442	0	0.758325	0.0659413	38.9713	21.7277	0	6.59413	7.02275	0.164853	0.626442	0	6.42928	13.0894	0	0	0	10918800	4.54995	72.6673	66.0732	79.6901	0.164853	7.22057	86.9106	13.0894
OR_Fanno	80.8719	39	7.75146	45.2478	25.6527	10.5326	0	6.47384	0.422908	1.232	0.504151	0.789058	0.215906	0.208115	0.0678879	0.869188	0.0322746						14.1344	2.93371	3.6549	0.730089	4.95036	55.2241	7.78614	0	8.73436	1.04171	0.195878	0.106842	0	0.200329	0.262654	0	0.0311624	0.0133553	80866800	20.723	98.1481	89.4137	99.1898	0.195878	0.503049	99.6928	0.307172
OR_Glenn	9.72888	44	0.675738	24.197	17.4674	12.0059	0.0647968	3.28612	3.70268	2.49931	2.78626	2.93437	13.6166	16.7639	0	0	0						0.780379	0.0371609	0.0743218	0.260126	0.40877	35.4143	16.4251	0	1.26347	1.00334	13.7495	0.743218	0	16.6109	13.2293	0	0	0	9687600	0.891862	54.6637	53.4002	55.667	13.7495	31.1037	86.7707	13.2293
OR_Hess	6.01935	44	2.42225	17.5837	8.32835	8.92644	0	5.33792	0.448565	6.16029	3.37919	1.27093	5.06878	40.9988	0	0.0747608	0						6.44007	3.45856	1.07335	0.238521	0.119261	1.01371	21.1091	0	0	11.9857	5.42636	1.25224	0	43.3512	4.5319	0	0	0	6037200	10.972	33.4526	33.4526	45.4383	5.42636	50.0298	95.4681	4.5319
OR_Iler	12.7345	86	0	0.183681	0	2.0982	0.247262	41.3352	1.80855	25.8495	1.53303	19.8093	4.01272	1.87213	0	1.25044	0						0	0	0	0.19774	0	0	0	0	0	0	4.18079	0.254237	0	1.75141	93.6158	0	0	0	12744000	0	0.19774	0.19774	0.19774	4.18079	6.18644	6.38418	93.6158
OR_Johnson	54.6934	83	2.09677	19.5293	11.0171	13.6323	0	8.44799	2.39138	9.78769	1.76761	0.966096	14.0635	14.5704	0.223831	1.47959	0.0263331						5.24584	1.12552	2.67228	0.408083	2.45508	9.96512	22.1484	0	8.27355	13.2166	14.454	0.710854	0	15.6783	3.59376	0	0.0263279	0.0263279	54694800	9.04364	52.2938	44.0203	65.5104	14.454	30.8432	96.3536	3.64642
OR_Kelley	12.6751	75	0.212993	18.289	5.47391	15.4633	0.0354988	10.0745	3.65637	13.7238	2.09443	2.14412	3.14519	25.0763	0.156195	0.454384	0						5.19296	0	0.397276	0.482406	0	0	30.3348	0	3.74574	26.3337	3.26334	0.595914	0	26.8729	2.78093	0	0	0	12686400	5.59024	40.1532	36.4075	66.4869	3.26334	30.7321	97.2191	2.78093
OR_Kellogg	37.9631	14	9.97037	37.1957	29.8518	12.3101	0	6.35534	0.192011	0.765675	0.848643	0.997985	0.104302	0.599739	0.163565	0.561811	0.0829679						15.3263	6.34484	4.50493	0.720789	3.87898	38.5432	20.2011	0	8.64947	0.739757	0.0853566	0.0284522	0	0.398331	0.483687	0	0.0758725	0.0189681	37958400	26.176	98.1696	89.5201	98.9093	0.0853566	0.51214	99.4215	0.578528
OR_Milk	90.2687	142	0.0319046	0.20738	0.105684	2.13262	0.152544	61.9089	0.156532	1.79364	9.78275	13.6173	2.92426	7.18153	0	0	0.00498509						0.0757969	0	0.275262	0.502653	0	0	0.562493	0	0	5.61296	2.91618	1.7912	0	7.16879	81.0907	0	0.00398931	0	90241200	0.351059	1.4162	1.4162	7.02916	2.91618	11.8762	18.9053	81.0947
OR_NFDeep	24.567	156	0.714207	6.47914	2.35505	8.33974	0.091565	5.79424	2.97037	1.4101	5.95539	3.61132	30.6633	29.8978	0	0.274695	1.44306						1.46499	0.0585995	1.93378	0	0	0	12.174	0	0	12.9944	31.0724	2.25608	0	30.8966	5.80135	0	1.34779	0	24573600	3.45737	15.6314	15.6314	28.6258	31.0724	64.225	92.8509	7.14914
OR_Oak	77.5587	78	0.234453	2.74728	1.3394	3.33341	0.0197312	16.8771	0.711484	1.02022	6.697	5.78588	6.46603	53.8487	0.0568723	0.862369	0						0.204451	0.0650527	0.566888	0.720227	0.111519	1.06872	2.51382	0	0.00929325	0.441429	6.65397	0.887505	0	55.6573	31.0999	0	0	0	77475600	0.836392	5.25998	5.25069	5.70141	6.65397	63.1987	68.9001	31.0999
OR_Periwinkle	15.6072	64	6.23378	18.4649	25.5003	5.24768	0	0	0	0	0.0865002	0	5.50718	38.902	0	0	0.0576668						6.85121	1.13033	4.52134	1.33795	1.36101	35.5709	2.65283	0	0	0	5.85928	0	0	40.5306	0.11534	0	0.0692042	0	15606000	12.5029	53.4256	53.4256	53.4256	5.85928	46.3899	99.8155	0.184544
OR_Pringle	27.2029	47	12.3685	40.5433	26.7752	13.4637	0.165442	1.09192	0	0.271326	2.52465	0.363973	0.0628681	1.58163	0.0529416	0.0198531	0.714711						21.4616	8.10096	8.94674	0.290736	2.74878	47.3239	4.1496	0	3.01308	0.277521	0.0660764	0.832562	0	1.33474	0.753271	0	0.70041	0	27241200	38.5093	96.0354	93.0223	96.3129	0.0660764	2.23338	98.5463	1.45368
OR_RockMouth	23.8624	27	0.829813	20.5907	5.15616	16.3171	0.0226313	11.4024	2.27444	11.6966	2.02927	1.37296	2.58751	25.5507	0	0.158419	0.0113156						2.47659	0.0302024	0.785261	0.120809	3.06554	2.94473	32.4071	0	1.05708	23.8297	2.64271	0.724857	0	26.0948	3.8055	0	0.0151012	0	23839200	3.29206	42.8873	41.8303	66.717	2.64271	29.4624	96.1794	3.8206
OR_RockOrenco	66.023	45	3.0988	11.8526	10.4688	6.59568	0.00681654	7.51864	4.9379	13.4954	2.78796	6.80563	5.81451	25.3575	0.144511	1.04975	0.0654388						5.8182	1.16691	1.11784	1.85943	3.04815	11.1129	5.40924	0	2.01756	10.4313	5.93816	1.25416	0	26.3537	24.3906	0	0.07634	0.00545286	66020400	8.10295	31.5502	29.5327	41.9816	5.93816	33.546	75.5276	24.4724
OR_Silver	124.616	66	0.224602	1.44005	0.818968	1.86543	0.25349	57.21	0.332931	1.16129	6.00504	19.687	1.53538	8.83315	0.0389985	0.436927	0.156716						0.369803	0.03178	0.1589	0.433363	0.0635599	0.993846	0.970734	0	0.12712	0.358247	1.52544	1.36076	0.00577818	9.10063	84.3354	0	0.161789	0.00288909	124606800	0.560483	3.14911	3.02199	3.50735	1.52544	11.9868	15.4942	84.5
OR_Tickle	33.2503	113	1.08246	6.40273	3.80754	7.69897	0.127189	20.9645	1.95925	5.98328	10.2644	6.16729	22.074	12.8488	0	0.0351798	0.584526						2.86952	0.346508	2.54467	0.357336	0.086627	1.03952	9.92962	0	0.184082	35.8419	22.5772	2.44721	0	13.1348	7.99134	0	0.649702	0	33246000	5.76069	17.3579	17.1738	53.1998	22.5772	38.1592	91.359	8.64104
OR_WFPalmer	19.8793	28	0.0724211	3.44906	0.638211	1.73358	0.113158	1.54348	0.230842	2.28579	0.475264	1.10895	58.7607	26.9814	0.0226316	2.58453	0						0.198951	0	0	0.922409	0	0	0.325556	0	0	0	62.1451	0.235124	0.108519	27.817	8.22934	0	0	0.0180865	19904400	0.198951	1.44692	1.44692	1.44692	62.1451	90.1971	91.6441	8.24742
OR_Zollner	39.2145	38	0.376268	3.62272	0.708943	2.36085	0.0229431	1.47066	0.0298261	0.222549	0.252375	0.571284	51.8882	35.9634	0.112421	2.2186	0.178957						0.742983	0.00917263	0.34856	0.935608	0.0275179	0.321042	0	0	0	0	54.9624	0.376078	0	37.0758	5.03577	0	0.165107	0	39247200	1.10072	2.38488	2.38488	2.38488	54.9624	92.4142	94.7991	5.20088
WA_BearRed	120.192	15	0.957622	22.205	4.74394	24.0394	0.573525	16.332	4.66607	17.2814	0.909704	1.24513	0.154238	0.949386	0.962863	4.40476	0.575022						2.9514	1.04872	1.06969	0.407503	1.93564	4.51549	39.2551	0	16.6147	25.0135	0.167795	0.086894	0.395517	0.919878	4.43759	0	0.584287	0.596273	120146400	5.06981	67.7983	51.1836	92.8118	0.167795	1.17457	93.9863	5.61815
WA_BearWood	40.0348	9	4.48456	21.2853	9.74464	29.7554	0	15.5667	3.36061	12.8827	0.283235	0.521512	0	0.0337185	0.161849	1.90622	0.0134874						6.62472	4.01798	3.84719	0.125843	0.51236	8.87191	41.0966	0	26.1843	8.34157	0	0	0	0.0179775	0.0808989	0	0.00898876	0.269663	40050000	14.4899	91.2809	65.0966	99.6225	0	0.0179775	99.6404	0.359551
WA_Bertrand	72.5709	28	0.0632542	0.835948	0.199685	19.6667	1.43116	3.47995	10.7536	0.866955	21.5088	1.36049	8.7632	36.7538	0.215809	0.968649	0.094253						0.0396648	0.049581	0.223115	0.327235	0.00991621	0	0	0	0	0	1.82954	0.173534	0	16.2527	3.91194	0	0	0.0446229	72608400	0.312361	0.649512	0.649512	0.649512	1.82954	18.2557	18.9053	3.95657
WA_BigSoos	186.062	22	1.143	24.1632	8.92346	21.7683	1.13865	8.20805	3.84548	15.6402	1.68186	3.87644	0	2.57333	0.414538	3.2839	3.33952						3.81758	0.64626	1.68724	0.959715	3.18486	12.6214	31.1211	0	11.654	14.8969	0	0.0309586	0.795248	2.62567	12.2577	0	3.35126	0.350219	186055200	6.15108	65.6921	54.0382	80.589	0	2.65663	83.2456	15.9591
WA_Burnt	67.5342	13	9.38783	39.0677	36.376	10.6631	0.00932786	0.529023	0.065295	0.0559672	0.389105	0.445072	0.571665	2.10143	0.0439742	0.287831	0.00666276						15.8529	2.8838	4.57356	0.362473	5.03198	52.58	14.5416	0	1.78038	0.00533049	0.533049	0.010661	0	1.79104	0.021322	0	0.00533049	0.0266525	67536000	23.3102	97.6066	95.8262	97.6119	0.533049	2.33475	99.9467	0.0533049
WA_Church	29.7199	11	0.623864	9.71835	3.14052	10.8904	0.211993	10.7511	16.0206	14.8819	1.12356	7.76802	0.545124	16.7868	1.51726	5.9782	0.0423985						2.43518	0.436152	2.4473	0.133269	0.0848074	0.654228	12.0426	0	0.351345	38.2845	0.54519	0.944996	0.145384	17.5672	23.2493	0	0.0484614	0.629998	29714400	5.31863	18.5849	18.2336	56.8694	0.54519	19.0574	75.9268	23.9278
WA_Coal	17.6753	14	2.04747	30.0499	12.896	15.2592	0	1.36498	11.0217	25.6698	0.718142	0.830193	0	0.0967709	0	0.0458389	0						3.46373	0.224124	0.651997	0.611247	11.6137	22.6161	20.7213	0	12.1434	5.17522	0	0	0	0.101874	22.6773	0	0	0	17668800	4.33985	72.0456	59.9022	77.2209	0	0.101874	77.3227	22.6773
WA_Cottage	30.387	35	1.26777	24.6712	3.67891	26.4751	0.0118483	23.125	4.12915	9.51718	0.216232	0.657583	0	0.0622038	0.494668	4.28021	1.41291						3.83477	1.55048	1.37294	0.556279	0.958693	0	47.8281	0	23.0205	13.3744	0	0	0	0.0473429	5.23139	0	1.44396	0.781158	30416400	6.7582	79.1218	56.1013	92.4962	0	0.0473429	92.5435	7.4565
WA_Crescent	12.7404	19	0.077733	9.2361	1.11653	15.907	0	38.1316	7.99237	23.2916	0.508798	0.94693	0	0	0.0353332	1.38506	1.37093						0.648801	0.141044	0	0	0.592384	0	22.426	0	0	74.4993	0	0	0	0	0.310296	0	1.32581	0.0564175	12762000	0.789845	23.8082	23.8082	98.3075	0	0	98.3075	1.69252
WA_Dogfish	15.3011	10	0.235349	7.46058	2.05931	11.9969	0.470699	25.1647	10.6613	20.5225	9.09626	3.01247	0.100024	2.51236	2.03577	4.67169	0						0.446429	0.281955	0.681391	0.0469925	0.281955	0.37594	15.2491	0	0.117481	73.2848	0.117481	0.328947	0	2.72556	5.70959	0	0	0.352444	15321600	1.40977	17.4812	17.3637	90.766	0.117481	3.17199	93.938	6.06203
WA_Dubuque	33.2453	40	0.0189538	8.07159	0.333045	13.6765	0	24.4639	9.31171	30.0038	1.44049	5.41265	0	0.0351998	0.506336	3.74472	2.98115						0.346283	0	0	0.0541067	0.129856	0	14.3816	0	0	74.6348	0	0	0	0.0216427	7.22865	0	3.05162	0.151499	33267600	0.346283	14.9118	14.9118	89.5466	0	0.0216427	89.5682	10.4318
WA_EFIssaquah	24.1505	34	0.573856	3.99091	4.4567	3.92011	0.495603	35.3629	5.83172	40.7885	1.42719	2.67178	0	0	0.0782531	0.216128	0.186317						0.95309	0.238273	5.06329	0.774386	0.595681	0.268057	3.72301	0.0297841	7.68429	20.0894	0	0	0.0297841	0	60.3723	0	0.178704	0	24174000	6.25465	19.3001	11.6158	39.4192	0	0	39.4192	60.551
WA_Fishtrap	54.7033	34	0.0444298	0.849103	0.223795	37.2713	1.60754	0.674613	4.79638	0.0394932	13.8201	0.483747	30.3619	14.4623	0.702649	0.40642	0.636765						0.0789941	0	0	0.269897	0	0.177737	0.0329142	0	0	0	13.1723	0.0394971	0	10.2363	1.63913	0	0	0.0263314	54687600	0.0789941	0.559542	0.559542	0.559542	13.1723	23.4481	24.0076	1.66546
WA_Gee	30.707	21	0.354828	14.6946	3.24331	15.9057	0.973578	3.54828	4.54239	2.66268	0.994106	7.04965	6.14058	36.6939	0.284449	2.89434	0.0175948						2.07698	0.633654	3.39122	0.211218	0.293358	0	22.6942	0	0	17.4724	6.31307	1.22037	0	40.0728	5.55034	0	0.0234687	0.0469373	30679200	6.10185	29.3006	29.3006	46.7731	6.31307	47.6062	94.3793	5.62075
WA_Gibbons	18.711	14	0.20202	5.24291	3.53535	9.22078	0.19721	14.5695	14.2424	8.98028	3.23713	12.4483	2.19817	24.6657	0	1.26022	0						0.749568	0.0384394	0	2.36402	1.55679	0.057659	10.9937	0	0.0192197	26.158	2.30636	0.980204	0.192197	24.7357	29.8482	0	0	0	18730800	0.788007	15.7794	15.7601	41.9373	2.30636	28.0223	69.9596	29.8482
WA_Harris	19.8368	90	0.0136085	8.52347	0.254026	7.99728	0	21.5105	3.81039	41.6693	2.77614	6.84055	0	0	0.408256	4.30029	1.89612						0.0727537	0	0	3.74682	0	0	6.47508	0	0	16.2786	0	0	0	0	71.0804	0	1.94616	0.400146	19792800	0.0727537	10.2947	10.2947	26.5733	0	0	26.5733	73.4267
WA_Huge	16.8822	26	0.0159898	6.15073	0.218527	11.1822	0	51.7589	2.86217	9.95629	7.33397	5.6817	0	0	0.229187	4.17333	0.437054						0.0639795	0	0	0	0	0	15.5257	0	0	81.1047	0	0	0	0	2.4952	0	0.42653	0.383877	16880400	0.0639795	15.5897	15.5897	96.6944	0	0	96.6944	3.30561
WA_Issaquah	46.4229	93	0.0368338	5.81781	0.455576	8.77033	0	24.0525	10.3426	37.3999	1.13409	6.4498	0	4.43557	0.0756063	1.01002	0.0193862						0.318274	0.0155255	1.08679	0.659835	0	0	9.58702	0	0	16.853	0	0.0698649	0	4.68095	66.6511	0	0.0155255	0.0621022	46375200	1.42059	11.6674	11.6674	28.5204	0	4.75082	33.2712	66.7288
WA_Jenkins	46.1134	108	2.09968	28.8784	11.076	23.7209	0.431253	5.94778	3.55345	15.1309	0.140499	2.15627	0	1.33669	0.165867	3.76029	1.60208						4.57705	1.16379	2.83527	0.913848	3.35078	10.2476	40.8186	0	17.4647	14.5044	0	0	0.406155	1.26533	0.609232	0	1.58557	0.257752	46090800	8.57611	81.3716	63.9069	95.876	0	1.26533	97.1413	2.45255
WA_Juanita	16.8056	10	8.70147	41.0228	28.0696	10.7416	0	4.04284	3.43775	2.43641	0	0.460509	0	0	0.0321285	1.00669	0.0481928						17.0017	0.342173	4.25577	0.384944	2.03165	57.7203	6.80068	0	11.3986	0	0	0	0	0	0	0	0.0213858	0.0427716	16833600	21.5997	99.9358	88.5372	99.9358	0	0	99.9358	0.0641574
WA_LittleSoos	20.0391	103	1.22575	14.6776	4.82669	18.1304	0	13.3396	2.79723	22.975	0.0853089	1.9621	0	2.3213	0.561243	1.98455	15.1131						4.28212	0.161929	1.07953	0.827636	0.0359842	5.6855	24.0554	0	4.78589	10.4174	0	0.0179921	0	2.28499	31.0184	0	15.1134	0.233897	20008800	5.52357	40.914	36.1281	51.3314	0	2.30299	53.6344	46.3656
WA_Longfellow	9.05225	12	7.98131	31.4879	40.5526	12.9609	0	0.298181	4.75102	1.07345	0	0	0	0	0	0.894543	0						16.4542	0.0398406	0.0398406	0.438247	10.1594	63.7849	1.99203	0	7.01195	0	0	0	0	0	0	0	0	0.0796813	9036000	16.5339	99.9203	92.9084	99.9203	0	0	99.9203	0.0796813
WA_May	33.4875	29	0.903202	21.9564	9.35728	18.6742	0.0188167	5.35738	10.3008	28.8111	0.548372	1.69888	0	0.395151	0.21236	1.18008	0.586006						3.14952	0.0429969	1.09642	0.881436	3.14952	11.4157	29.8828	0	13.587	21.7672	0	0.118241	0.0107492	0.472966	13.7913	0	0.569709	0.0644953	33490800	4.28894	63.2054	49.6184	84.9726	0	0.591207	85.5638	14.4255
WA_Mercer	32.1162	11	12.4702	35.1189	24.3325	13.8094	0	7.44123	2.62516	2.70921	0	0.0588351	0	0	0.123273	1.28036	0.0308184						25.3979	3.18314	3.77718	0.930285	7.3302	32.0668	12.7102	0	14.4474	0	0	0	0	0	0.0112082	0	0.0224165	0.123291	32119200	32.3582	99.8431	85.3957	99.8431	0	0	99.8431	0.156915
WA_MillAuburn	7.10084	33	0.608596	35.8058	12.0325	29.0605	0.126791	8.64714	3.0937	8.72322	0.13947	0	0	0	0	0.722708	1.03969						5.79268	0.203252	3.86179	0.660569	0.457317	3.35366	62.8049	0	21.8496	0	0	0	0	0	0.050813	0	0.914634	0.050813	7084800	9.85772	98.9837	77.1341	98.9837	0	0	98.9837	1.01626
WA_MillKent	6.69068	27	9.36617	31.3013	24.8823	21.7198	0	1.91091	3.05477	5.31557	0.148029	1.43991	0	0	0.0403714	0.820885	0						19.3566	0	1.6622	0.589812	5.8445	41.3405	18.7131	0	12.4397	0	0	0	0	0	0	0	0	0.0536193	6714000	21.0188	99.9464	87.5067	99.9464	0	0	99.9464	0.0536193
WA_Minter	14.2593	28	0.694094	9.7741	2.37254	17.8635	0.832913	37.1971	2.92781	11.2822	4.97855	6.32256	0.113579	0.113579	0.0630994	5.34452	0.119889						0.201715	4.13515	2.824	0	1.86586	0	18.9107	0	0	60.1109	0.126072	0	0.907716	0.126072	9.70751	0	0.1765	0.907716	14277600	7.16087	27.9375	27.9375	88.0484	0.126072	0.252143	88.3006	10.7917
WA_NFIssaquah	12.1448	24	3.17131	19.3168	15.7084	8.73592	1.33373	7.87641	2.92679	33.0913	1.19295	2.63041	0	0.148192	0.459395	3.21577	0.19265						3.58412	1.12559	0	0.0592417	0.325829	16.0841	23.1931	0	6.3981	30.7761	0	0	0.859005	0.207346	17.0616	0	0.148104	0.177725	12153600	4.70972	50.7701	44.372	81.5462	0	0.207346	81.7536	17.3874
WA_Nooky	91.9374	15	0.0558063	1.41768	0.184063	3.69105	0.428827	42.2424	7.89904	12.9245	5.19782	15.6796	1.10536	3.5344	2.0619	2.51618	1.0613						0.0861293	0.00391497	0.160514	0.880868	0	0	0.692949	0	0	1.06879	1.16666	0.493286	0.0234898	3.57436	90.3105	0	1.05704	0.481541	91954800	0.250558	1.82437	1.82437	2.89316	1.16666	5.23431	8.12747	91.849
WA_Olalla	12.8949	17	0.0139587	8.01228	0.551368	12.5	0	28.1477	11.502	23.4506	4.10385	2.75684	0	1.56337	2.03099	5.36711	0						0.307091	0	0	0.0279174	0	0	19.0117	0	0	75.2094	0	0.781686	0	1.4517	2.7359	0	0	0.474595	12895200	0.307091	19.3467	19.3467	94.5561	0	2.23339	96.7895	3.2105
WA_Patterson	27.3312	29	0.0461118	12.7894	1.99598	12.1406	0.0197622	5.62234	11.3369	41.135	2.29241	2.70083	0.167979	3.15207	1.12645	5.45107	0.0230559						0.197316	0.0263089	1.90739	2.11786	0.381479	1.02605	19.4028	0	0.23678	45.2644	0.144699	0.131544	0	3.28861	25.1644	0	0.0131544	0.697185	27367200	2.13102	25.296	25.0592	70.5604	0.144699	3.56485	74.1252	25.8748
WA_Pipers	6.099	11	8.53388	42.2855	34.9476	4.48841	0	1.01875	3.67636	2.5395	0	0	0	0	0	2.50997	0						8.61357	0.353982	0	0.0589971	3.48083	74.1593	3.89381	0	9.20354	0	0	0	0	0	0	0	0	0.235988	6102000	8.96755	99.764	90.5605	99.764	0	0	99.764	0.235988
WA_RockBattle	27.9866	111	0.0128621	3.66893	0.173639	8.98421	0.263674	16.6179	16.769	11.7367	4.89405	20.0424	3.05798	7.64976	0.138268	5.41175	0.578797						0.0772002	0	0	0.334534	0	0	8.42769	0	0	59.1482	3.12661	0.141534	0.218734	7.86155	19.9048	0	0.579002	0.180134	27979200	0.0772002	8.83942	8.83942	67.9876	3.12661	11.1297	79.1173	20.6639
WA_Squalicum	57.8162	13	4.09323	9.83372	6.17332	12.1863	0	8.72361	12.4214	19.792	1.75313	4.46223	0.356542	14.011	1.73756	3.99047	0.465529						5.64345	3.50069	1.48873	1.28317	1.10876	5.53756	10.9568	0	3.1394	33.8483	0.323907	1.58216	0	14.6381	16.3386	0	0.460944	0.149495	57794400	10.6329	32.6585	29.5191	66.5068	0.323907	16.5442	83.051	16.949
WA_Swamp	52.243	49	13.4076	31.1134	27.9057	17.2354	0	2.76835	1.88978	2.35318	0.177436	0.118865	0	0	0.0878568	2.41003	0.532309						15.0941	1.70928	8.9186	0.60652	3.30829	44.6206	15.3353	0	9.66297	0	0	0	0	0	0	0	0.530705	0.21366	52232400	25.722	99.2556	89.5927	99.2556	0	0	99.2556	0.744366
WA_Swan	9.26266	11	3.10921	28.6728	10.4742	34.522	0	5.68403	1.86553	1.89468	0.466382	1.34085	0	10.7559	0.612126	0.60241	0						6.23296	2.02571	1.98675	0.506428	3.31126	4.59681	58.0055	0	11.9984	0	0	0	0	11.3362	0	0	0	0	9241200	10.2454	88.6638	76.6654	88.6638	0	11.3362	100	0
WA_Taylor	11.406	103	0.410127	20.4906	2.22415	26.8949	0	3.74635	5.53671	28.1962	0.646739	4.56661	0	5.74966	0.244499	1.29348	0						1.22873	0	2.615	0.882168	1.0397	0	39.3195	0	0	44.959	0	0.126024	0	6.52174	3.11909	0	0.031506	0.15753	11426400	3.84373	45.0851	45.0851	90.0441	0	6.64776	96.6919	3.30813
WA_Tenmile	35.1781	20	0.204625	5.15398	0.465521	9.33855	0.424596	5.55556	10.4844	10.6916	0.404133	4.74217	1.35308	42.7972	2.75732	5.51975	0.107428						0.194473	0.317298	0	0.0614125	1.6479	0	7.88127	0	0	32.0164	1.40225	2.86592	0.460594	44.9539	7.8915	0	0.102354	0.204708	35172000	0.511771	10.1024	10.1024	42.1187	1.40225	49.2221	91.3408	8.19857
WA_Thornton	31.0691	9	10.0165	48.0115	28.2478	9.87458	0	2.64461	0.0550358	0.405527	0	0.21435	0	0	0	0.408423	0.121658						15.9393	0.196782	5.15106	0.196782	7.61662	65.4474	1.4122	0	3.83146	0	0	0	0	0	0	0	0.173631	0.0347262	31100400	21.2872	99.7916	95.9602	99.7916	0	0	99.7916	0.208357
WA_Weaver	17.425	78	1.04317	19.2677	7.30737	20.6879	0	16.3706	5.95435	5.07127	1.1981	8.98058	0.397645	11.289	0.242718	1.58025	0.609378						2.53713	0.0825083	0.35066	0.598185	0.433168	10.2929	31.0437	0	0	30.198	0.412541	0.144389	0	12.2937	10.8911	0	0.618812	0.103135	17452800	2.9703	45.3383	45.3383	75.5363	0.412541	12.8507	88.387	11.613
WA_Whipple	22.3709	25	1.97546	19.8833	10.0463	17.3768	0	4.62684	9.57554	4.07162	0.30175	3.69342	1.35586	23.0658	0.0321867	3.99517	0						2.49356	0.852638	1.9305	0.19305	0.852638	8.88031	31.5315	0	0.852638	18.0502	1.31918	0.788288	0	24.3404	7.80245	0	0	0.112613	22377600	5.27671	47.5869	46.7342	65.6371	1.31918	26.4479	92.0849	7.91506
WA_Woodland	47.0486	20	7.38354	30.1327	19.4753	18.4732	0.181672	8.29572	1.6733	2.90293	1.04796	0.671231	0	0.522068	0.745812	2.90102	5.59359						16.9165	1.20067	4.51973	1.11655	3.86204	20.2432	27.2484	0	13.3145	3.9691	0	0	0.0152952	0.458856	0.168247	0	5.56745	1.39951	47073600	22.6369	88.4215	75.1071	92.3906	0	0.458856	92.8495	7.13521
WA_Prairie	19.594	46	1.48383	9.67016	4.47905	10.4879	0.119441	21.3708	6.96435	5.9491	6.03179	6.39471	1.85134	20.1994	1.47005	3.2387	0.289416						2.48071	0.183756	3.47299	1.30467	0.0367512	0	15.1415	0	0	0.643146	1.89269	1.01066	0	20.6909	52.2234	0	0.312385	0.606395	19591200	6.13745	22.6204	22.6204	23.2635	1.89269	23.5943	46.8578	53.1422
CA_Alameda	1654.36	15.08	0.855484	3.26837	5.40642	5.14128	0.119515	1.44512	0.0190398	23.1665	34.31	23.6274	0.943883	0.303875	0.322479	0.194695	0.875992	1.65434e+09	17.3112	4.92907	5.54454	5.66404	2.7678	0.877479	0.768447	1.17367	1.12296	3.4825	2.18064	0.00609361	1.85072	3.31209	1.0098	0.41023	0.0424376	0.381939	79.6032	0.0813932	0.881179	0.0474431	1654192800	4.41373	14.2242	12.3735	17.5424	1.0098	1.80197	19.3444	80.6132
CA_Alamo	55.8634	34.64	1.76264	3.56073	7.36474	3.73151	0.185287	3.61228	0.733091	17.2236	37.6535	17.2961	6.21274	0	0	0.0531692	0.61064	5.58562e+07	18.1885	7.25385	7.63789	7.73842	3.38339	0.186892	1.45002	0.515564	0.908681	6.16743	2.52626	0	2.13314	2.04937	6.36721	1.84958	0	0.0193336	71.8309	0	0.612232	0	55861200	5.0203	17.2714	15.1382	19.3207	6.36721	8.23613	27.5569	72.4431
CA_Alisal	105.154	13.9	0.69511	3.9712	4.44888	7.28239	0.0830366	16.3616	0	0.178058	17.7356	17.7664	30.8263	0.259382	0.0616354	0.215724	0.11471	1.05128e+08	12.0652	4.87186	4.98413	5.2105	1.68749	0.57847	2.91289	1.54373	0.68458	1.87575	0.0034229	0	0.0753038	0	34.2119	2.00582	0	0.865993	53.4691	0	0.0855725	0	105174000	5.17885	9.36163	9.28633	9.36163	34.2119	37.0837	46.4453	53.5547
CA_ArroyoDeLaLa	1045.6	81.8	1.28186	4.68124	8.07175	6.35644	0.151743	0.41099	0.00232392	16.4182	34.8962	24.8445	1.40055	0.480793	0.264497	0.183676	0.555245	1.04559e+09	12.3694	7.1965	8.16012	8.3458	4.25327	1.13632	0.957261	1.58051	1.52921	5.22947	3.3115	0.00791978	2.18035	4.82315	1.50579	0.615677	0.0475187	0.598804	71.6341	0	0.561616	0.0275471	1045483200	6.34685	20.1779	17.9975	25.009	1.50579	2.72027	27.7292	72.2233
CA_ArroyoDig	14.0503	4.82	0.767607	8.86586	8.16862	13.1964	0	39.7045	4.06192	9.72302	4.75916	10.6633	0	0	0	0	0.0895541	1.40689e+07	50.5367	8.47556	9.399	9.47332	4.98976	0	0.716479	0.204708	6.09007	10.8751	7.39509	0	41.172	0.818833	0	0	0	0	27.6612	0	0.0767656	0	14068800	5.70624	71.4432	30.2712	72.262	0	0	72.262	27.738
CA_ArroyoMart	37.9792	17.09	0.161095	5.83734	2.10135	13.6647	0	3.17216	0	34.4578	39.7621	0.634906	0.0521191	0	0.0402739	0.0971311	0.0189524	3.79877e+07	33.301	4.1973	4.25418	4.26543	1.47825	0.161092	2.99441	3.61982	0.805458	2.75751	6.7848	0	25.9358	0	0.0568559	0	0	0	55.3871	0	0.018952	0	37990800	4.63375	44.5371	18.6013	44.5371	0.0568559	0.0568559	44.594	55.406
CA_Atascadero	50.0059	256.96	0.178173	4.07098	1.65395	19.5144	0	9.79951	0	18.4904	14.5256	30.3776	0	0	0.685696	0.370744	0.332949	5.00047e+07	22.2399	3.17333	3.27587	3.37283	2.42533	0.0719683	2.15185	0.518172	0.165527	0.287873	16.8406	0	0.00719683	12.3714	0	0.0287873	0	0	64.8003	0	0.331054	0	50022000	4.64915	22.4685	22.4613	34.8399	0	0.0287873	34.8687	65.1313
CA_Castro	14.3601	34.52	7.46521	23.1917	49.1726	9.71543	0	0.319669	0	8.09201	1.71744	0.325937	0	0	0	0	0	1.43578e+07	10.6709	46.124	46.2669	46.437	15.0589	0.375846	2.80631	0.175395	2.12979	58.4565	11.2503	0	1.70383	0.876973	0	0	0	0	7.16612	0	0	0	14367600	18.241	91.9569	90.2531	92.8339	0	0	92.8339	7.16612
CA_Chorro	105.013	10.22	0.128559	2.00038	1.12532	6.0457	0.0128559	4.17731	0	5.31634	49.5149	26.4137	2.87372	0.765354	0.962478	0.542519	0.120845	1.05004e+08	8.10829	1.71201	1.76918	1.83817	0.637445	2.59776	1.18921	0.27417	0.267316	0.181637	0.0102814	0.291305	0.640872	0.2022	3.14953	0.394119	0.00342712	0.987011	89.0606	0	0.109668	0.00342712	105044400	4.42441	5.79869	5.15782	6.2922	3.14953	4.53066	10.8229	89.1737
CA_Colgan	9.04408	32.21	8.53184	13.4656	29.2136	10.8641	0	2.9403	0.358816	7.92385	18.6285	7.43546	0	0.637895	0	0	0	9.02918e+06	10.3601	25.7686	30.3575	32.0992	17.4432	2.62843	2.74791	1.19474	2.90721	18.3194	15.452	0	2.03106	10.5137	0	2.03106	0	0.438072	24.2931	0	0	0	9039600	22.8196	62.724	60.693	73.2378	0	2.46914	75.7069	24.2931
CA_ConnOak	146.061	37.35	0.0400429	0.481747	0.130601	2.86153	0.0868622	25.71	2.95701	13.6257	12.5217	32.0897	6.75739	0	0.409053	0.379483	1.94916	1.46085e+08	37.7767	0.38958	0.413997	0.417615	0.226679	0.118267	0.401616	0.298132	0.172473	0	1.01513	0	0	3.76485	6.94328	0.0221751	0	0.00985562	85.0515	0	1.96373	0.0123195	146109600	0.746563	2.2323	2.2323	5.99714	6.94328	6.97531	12.9725	87.0275
CA_Copeland	14.8864	31.21	0.918818	8.1666	12.9541	8.9222	0	8.32376	1.62607	6.09321	38.1068	10.9533	2.40585	0.797921	0.477543	0.217615	0.0362691	1.48878e+07	15.528	11.2058	12.2788	12.6354	9.74371	0.0725338	0	3.11896	0.918762	12.3549	2.49033	0	0.580271	0.604449	2.49033	11.0493	0	0.435203	56.117	0	0.0241779	0	14889600	9.81625	29.2795	28.6992	29.8839	2.49033	13.9749	43.8588	56.1412
CA_Corralitos	70.7899	28.37	0.208471	3.64062	1.35379	15.4269	0	39.7277	0	19.8836	4.57492	8.62994	5.9427	0.289826	0.147455	0.160167	0.0139828	7.07972e+07	51.941	3.06233	3.14569	3.2384	0.858914	0.0101647	0	1.71783	0.147388	0.203293	12.8176	0	3.72535	19.4145	6.27668	0.015247	0	0.660703	54.137	0	0.015247	0	70833600	0.869079	19.4806	15.7552	38.8951	6.27668	6.95263	45.8477	54.1523
CA_Corte	46.6964	8.03	0.271697	6.73848	2.65916	26.7227	0.0134885	25.1638	8.6789	8.57677	10.4825	10.5634	0	0	0	0.0192693	0.109835	4.67037e+07	51.8686	5.43768	5.62727	5.6742	3.14548	0	0.809498	0.848046	2.01989	17.809	9.61375	0	19.0733	3.59263	0	0	0	0	42.9805	0	0.107933	0	46695600	3.95498	53.3189	34.2456	56.9116	0	0	56.9116	43.0884
CA_CoyoteChar	809.655	11.92	1.18242	3.81268	7.69761	5.95633	0.00600212	1.27367	0.0479058	34.1584	22.6225	20.0422	1.55188	0.283433	0.267872	0.227858	0.869196	8.09668e+08	23.9511	7.33672	7.5569	7.63912	2.63632	0.569149	1.08583	0.661192	2.57585	6.01787	3.28328	0.00266789	1.52203	2.62387	1.69366	0.0822599	0	0.390846	75.7196	0.260119	0.867953	0.00755902	809629200	4.2913	18.3515	16.8295	20.978	1.69366	2.16677	23.1448	76.8552
CA_CoyoteCoyote	594.39	58.8	0.29114	1.38348	1.24692	4.17391	0.00726713	1.32625	0.0644958	40.1941	21.8677	25.2481	2.11383	0.386066	0.346249	0.261011	1.08946	5.94423e+08	27.6786	1.56596	1.72861	1.80043	0.94547	0.407624	0.581455	0.600837	1.16049	0.064808	1.52995	0.0036341	0.9273	1.18593	2.30704	0.0847956	0	0.532395	88.5793	0	1.08659	0.00242273	594370800	1.93455	6.21794	5.29064	7.4075	2.30704	2.92424	10.3317	89.6683
CA_Crow	27.2464	96.52	0.0297619	3.05886	1.4881	6.40873	0	1.3922	0	32.0569	52.9828	2.4041	0	0	0	0.135582	0.0429894	2.72144e+07	26.4718	2.35523	2.39261	2.40304	0.475813	0.251123	1.33492	0.634417	0.105736	2.0222	4.82421	0	8.6968	27.2932	0	0	0	0	54.2823	0	0.0528681	0.026434	27237600	2.06186	18.3452	9.64843	45.6384	0	0	45.6384	54.3616
CA_DryMouth	564.993	25.16	0.0855334	0.654641	0.501254	2.69199	0.0511289	31.0029	3.91893	15.3269	14.9124	24.9448	4.16963	0	0.003982	0.0573408	1.67849	5.6501e+08	42.289	0.708909	0.737026	0.745947	0.239574	0.16184	0.300742	0.295645	0.0630794	0.273981	0.46768	0.011469	0.0197521	1.7229	4.29832	0.0471503	0	0.00446016	90.4005	0	1.68722	0.00573449	565002000	0.702157	1.82229	1.80254	3.55666	4.29832	4.34993	7.90659	92.0934
CA_GabilanEastL	107.734	12.76	0.192097	2.19743	1.71969	5.94165	0.50697	27.5969	0.00501123	0.699902	28.2091	22.9389	7.62543	0.339093	0.652296	1.25865	0.116929	1.07752e+08	25.1244	2.02019	2.22017	2.25153	0.554516	1.13576	0	0.808391	0.260556	1.7337	0.811732	0.00334046	0.0167023	2.44856	8.13736	0.43426	0.447622	0.567878	82.5394	0	0.100214	0	107769600	1.69027	5.32135	5.30465	7.77325	8.13736	9.1395	16.9127	82.6396
CA_GabilanSal	95.0501	58.23	0.0141997	0.29914	0.106971	5.41009	0.110758	31.281	0.00567988	0.79329	31.3066	25.975	2.3704	0.048279	0.728918	1.4266	0.123064	9.5067e+07	28.3883	0.321619	0.330622	0.333378	0.0302927	0.261275	0	0.742171	0	0	0.109811	0.00378659	0	2.54459	2.55973	0.193116	0.128744	0.121171	93.1993	0	0.106024	0	95072400	0.291567	1.14355	1.14355	3.69192	2.55973	2.87402	6.56594	93.3053
CA_Grayson	36.4496	7.36	4.57192	32.5463	17.8781	25.7143	0	0.700716	0	9.47693	8.54676	0.404639	0.120898	0	0.0394769	0	0	3.64749e+07	22.1384	28.2136	28.4431	28.5959	13.3478	0.296179	3.6825	0.760194	3.85033	41.1887	18.136	0	14.1574	0	0.138217	0	0	0	4.44269	0	0	0	36464400	17.3265	95.4191	81.2617	95.4191	0.138217	0.138217	95.5573	4.44269
CA_Green	25.6715	31.56	0	0.291177	0.0175408	6.65497	0.0912121	44.8588	1.64533	7.525	23.5117	13.7414	1.31205	0	0	0.206981	0.143834	2.5653e+07	46.2827	0.409242	0.409242	0.41089	0.140311	0	0	0.280623	0	0	3.8305	0	0	53.0518	1.2628	5.14943	0	0	36.1302	0	0.154343	0	25657200	0.140311	4.25144	4.25144	57.3032	1.2628	6.41224	63.7154	36.2846
CA_GuadalupeA	406.431	13.94	4.75755	12.3805	21.0501	9.17879	0.0046495	20.1405	0	19.5045	4.97785	6.6406	0.172474	0.112252	0.225833	0.0726208	0.781781	4.06472e+08	34.0056	22.1259	22.364	22.4459	8.30676	1.27108	4.40405	1.43495	2.98062	22.8998	4.18704	0	5.23845	4.12149	0.170068	0.019487	0	0.14881	44.0414	0	0.775935	0	406425600	13.9819	50.7228	45.4843	54.8443	0.170068	0.338365	55.1826	44.8174
CA_GuadalupeB	218.98	39.99	2.78031	12.2677	21.8821	9.74054	0.0086294	14.8639	0	22.6583	8.50941	5.83841	0.29792	0.208338	0.106018	0.07561	0.762675	2.19006e+08	30.1103	20.807	21.0486	21.1071	6.65253	0.886236	2.70146	1.74123	3.60249	24.198	4.93431	0	8.9791	0.761275	0.29596	0.0361729	0	0.276229	44.1737	0	0.761275	0	218948400	10.2402	53.6954	44.7163	54.4567	0.29596	0.608363	55.065	44.935
CA_LasTrampas	20.4192	96.54	0.070466	6.46085	1.13626	17.9996	0	3.38677	0	36.9682	32.3219	0.713468	0	0	0.0220206	0.889633	0.0308289	2.04342e+07	39.4438	3.83524	3.85261	3.87015	3.15864	0.123522	0	0.811717	0.935239	0.582319	18.246	0	34.1803	0.529381	0	0	0	0	41.4329	0	0	0	20401200	3.28216	58.0378	23.8574	58.5671	0	0	58.5671	41.4329
CA_Lichau	19.9605	17.95	0.185152	5.76228	1.49025	12.0936	0	4.39848	0.25289	4.84104	62.211	4.58363	3.73916	0	0.117413	0.045159	0.279986	1.99285e+07	8.0861	3.70613	3.82392	3.86377	0.685797	0.324851	0.433135	2.18372	0	0.0541419	13.1023	0	0.559466	24.9413	3.53727	22.4508	0	0.0360946	31.4023	0	0.288757	0	19947600	1.44378	17.3434	16.784	42.2848	3.53727	26.0242	68.309	31.691
CA_LlagasGilroy	218.846	48.38	2.04561	9.49107	9.23115	18.0116	0.0139829	3.4735	0.0020563	15.5777	24.143	6.60936	10.2856	0.535461	0.175197	0.0592215	0.345459	2.18827e+08	14.7078	11.383	11.9744	12.2862	4.39515	1.02603	2.49272	2.74923	0.99972	6.32225	16.1896	0	1.5522	9.12081	11.2929	0.172649	0	1.23814	42.0918	0	0.356808	0	218941200	7.91391	35.7269	34.1747	44.8477	11.2929	12.7037	57.5513	42.4487
CA_LlagasMartin	72.9803	88.16	0.210882	2.85492	1.27886	8.9964	0	10.3899	0.00616614	38.182	19.6774	15.6583	1.1432	0.0789266	0.439029	0.171419	0.912589	7.2975e+07	36.3772	2.47056	2.53319	2.54941	0.532203	0.182329	0.206968	2.45405	0.655398	1.65574	4.10979	0	1.365	7.24881	1.13832	0.0640615	0	0.108412	79.3328	0	0.946139	0	73054800	0.9215	11.1615	9.79648	18.4103	1.13832	1.3108	19.7211	80.2789
CA_LosGatos	119.117	52.65	1.3053	2.93995	3.57901	10.6539	0	41.389	0	24.8899	1.34685	11.9184	0.035503	0	0.575603	0.102732	1.26376	1.19138e+08	58.7374	4.79852	4.84583	4.86879	2.95415	0.259772	2.42252	1.31698	1.25657	2.95113	4.50976	0	1.35625	12.6563	0.0332266	0	0	0	69.0358	0	1.24751	0	119181600	5.63644	17.0271	15.6709	29.6834	0.0332266	0.0332266	29.7167	70.2833
CA_Maacama	117.971	50.44	0	0.183842	0.0122053	2.27094	0.0709431	28.262	1.77129	10.8131	22.9352	28.4634	5.04077	0	0	0.0648405	0.111373	1.17975e+08	34.9899	0.182471	0.182791	0.183402	0.0396414	0	0.55498	0.213454	0	0	0	0	0	0	5.36684	0.155516	0	0.0518388	93.5141	0	0.103678	0	118058400	0.594621	0.808075	0.808075	0.808075	5.36684	5.57419	6.38227	93.6177
CA_MarkWMir	651.983	15.4	1.63367	8.6828	8.89841	11.9227	0.0405828	12.9824	0.704816	6.20283	22.1557	12.531	9.97551	3.45382	0.0967639	0.381396	0.337638	6.51962e+08	20.4795	9.79595	10.6716	10.922	4.73387	1.18775	1.15186	0.892882	1.64937	9.13147	9.90729	0.188847	2.71067	14.6428	10.3385	6.37276	0.00110437	3.66153	33.0571	0	0.341802	0.0303701	651956400	7.07348	31.3652	28.6545	46.1968	10.3385	20.3728	66.5697	33.4292
CA_Matadero	16.149	14.41	1.01387	14.8738	6.62916	37.218	0	1.50967	0	9.43123	25.525	3.66553	0	0	0	0.0891315	0.0445658	1.6155e+07	26.9937	12.5318	12.5723	12.6724	5.65702	4.58797	6.39198	2.58352	5.36748	1.22494	32.3163	0	6.9265	0.91314	0	0	0	0	34.0089	0	0.0222717	0	16164000	16.637	65.0557	58.1292	65.9688	0	0	65.9688	34.0312
CA_Matanzas	56.9584	49.87	0.502441	7.7199	4.96911	12.1407	0.01422	11.662	2.26572	11.2117	28.5617	17.7592	1.84544	0	0.278081	0.346021	0.723642	5.69586e+07	26.3164	6.37584	6.85574	6.98551	2.48435	0.0442506	0.151716	0.316076	2.77514	9.98799	7.14963	0	2.94582	37.6383	1.84588	5.22789	0	0	28.6491	0	0.726974	0.0568936	56948400	2.68032	25.855	22.9092	63.4933	1.84588	7.07377	70.567	29.433
CA_Milliken	45.0025	13.99	0.0100048	3.05547	0.804386	5.27853	0.0680327	3.02145	1.14255	8.09188	12.9922	61.0693	3.09749	0	0.294141	0.186089	0.888426	4.49758e+07	16.0444	1.85377	1.88022	1.88698	0.448179	0.0080032	0.168067	1.68868	3.30532	0	2.03281	0	0.040016	0.920368	3.0012	3.29732	0	0.0240096	84.1937	0	0.872349	0	44982000	0.62425	7.69108	7.65106	8.61144	3.0012	6.32253	14.934	85.066
CA_MtDiablo	42.6787	99.85	0.41128	5.55755	4.62953	6.21981	0.0232004	1.91298	0	36.7684	27.9923	16.3795	0.0928016	0	0	0	0.0126548	4.26693e+07	27.2631	5.20417	5.47984	5.51666	1.0211	0.725738	0.7173	0.734177	1.08861	2.80169	7.5443	0.0253165	4.59072	2.81013	0.101266	0.0759494	0	0.00843882	77.73	0	0.0253165	0	42660000	2.46414	19.2236	14.6329	22.0591	0.101266	0.185654	22.2447	77.7553
CA_NapaBale	116.496	80.95	0.129782	1.32872	0.626506	4.79034	0.288147	37.6715	1.33567	6.02327	9.5297	26.3743	11.6634	0	0.0254929	0.136734	0.0764786	1.16497e+08	42.2731	1.17362	1.21633	1.23905	0.469904	0.0340062	1.39116	1.42826	0.244227	0	1.58593	0	0	1.94763	11.8775	0.00309148	0	0.0340062	80.9132	0	0.071104	0	116449200	1.89508	5.15349	5.15349	7.10112	11.8775	11.9146	19.0157	80.9843
CA_NapaNapa	38.9409	13.02	0.0392746	6.4803	2.61985	6.13145	0.0485157	23.7704	8.64965	16.2574	19.9307	14.5478	1.08583	0	0	0.328058	0.110893	3.89543e+07	42.1793	4.1183	4.18297	4.30756	0.526608	0.14782	0.0739098	0.702143	0.674427	7.65891	3.50148	0	3.92646	1.35809	1.07169	0.249446	0	0.0184775	79.9704	0	0.120103	0	38966400	0.748337	17.2118	13.2853	18.5698	1.07169	1.33962	19.9095	80.0905
CA_Natividad	25.9328	18.63	0.107661	2.85476	5.44905	7.62659	0.0312565	9.13385	0	0.145864	43.6098	10.6897	15.2497	4.00431	0.722373	0.191012	0.184066	2.59131e+07	7.741	4.66331	4.75902	4.76947	0.403506	0.041742	0	2.6854	1.21052	4.67511	0.125226	0	0	0.041742	17.7682	16.4742	0	4.52205	51.8436	0	0.20871	0	25873200	0.445248	9.14151	9.14151	9.18325	17.7682	38.7644	47.9477	52.0523
CA_NoNameMonty	14.8529	45.29	0	0.472957	0.0181906	8.29493	0.0545719	26.2006	3.15304	7.74921	30.4511	23.0718	0.533592	0	0	0	0	1.4842e+07	36.7851	0.55596	0.55596	0.55596	0.0968523	0	0.605327	0.290557	0	0	6.87651	0	0	67.6029	0.62954	11.6223	0	0	12.276	0	0	0	14868000	0.702179	7.86925	7.86925	75.4722	0.62954	12.2518	87.724	12.276
CA_NoNamePaul	42.7815	18.99	0.486183	3.36119	1.6164	16.6796	0.143119	14.4003	0	24.6964	18.8664	13.3711	6.07623	0	0.0378844	0.204155	0.0610359	4.27593e+07	37.9607	3.53305	3.65869	3.72845	1.21972	0.243943	0.378533	3.64233	1.4889	0.698183	7.08277	0	7.84825	33.9838	6.35935	0	0	0.462651	36.5242	0	0.0672948	0	42796800	1.84219	22.6026	14.7544	56.5865	6.35935	6.82201	63.4085	36.5915
CA_Novato	46.515	8.29	0.0619099	3.99319	3.70492	4.17892	0.187664	13.922	3.06261	10.664	44.9098	12.9334	0	0	0.622969	0.381133	1.3775	4.65165e+07	22.1199	3.87267	3.9887	4.01325	1.26856	0	0	0.131498	2.25866	4.09963	3.99134	0	5.3914	0.76578	0	0.0232054	0.123762	0	80.4301	0	1.4078	0.108292	46540800	1.26856	17.1411	11.7497	17.9069	0	0.0232054	17.9301	81.9462
CA_Orcutt	49.2912	50.13	0.0419716	6.02201	1.52193	11.2721	0.49271	4.8687	0	3.3705	33.9933	31.913	4.90885	1.50003	0.0602201	0.0346722	0	4.93163e+07	9.76683	3.12084	3.24695	3.61207	1.23376	1.24106	3.16105	0.584027	0.182508	1.56227	8.20558	0	2.78873	9.96496	4.94963	1.55497	0	1.47467	63.0968	0	0	0	49312800	5.63586	18.959	16.1702	28.9239	4.94963	7.97927	36.9032	63.0968
CA_Pacheco	395.309	48.38	0.00796882	0.188747	0.114751	2.06415	0.0125224	0.491334	0.0011384	34.0357	33.5774	26.4389	2.4783	0.0503174	0.231096	0.0737685	0.233828	3.95268e+08	20.9287	0.197135	0.201366	0.202452	0.049179	0	0.377039	0.172126	0.0118394	0	0	0	0	0	2.66477	0.0428039	0	0.0637505	96.3762	0	0.242252	0	395290800	0.426218	0.610184	0.610184	0.610184	2.66477	2.77133	3.38151	96.6185
CA_PajaroChit	3071.5	29.02	0.245186	1.56749	1.25394	5.16754	0.192035	6.208	0.00342815	14.2054	35.6571	26.3809	6.86325	1.25916	0.347562	0.382429	0.266575	3.07145e+09	15.3532	1.71766	1.79594	1.83911	0.654598	0.228787	0.501878	1.02204	0.192687	0.763365	1.5919	0.00210971	0.134553	1.58135	7.40475	1.56049	0.0214488	1.54326	82.5245	0	0.269809	0.00246133	3071505600	1.38526	5.0898	4.95525	6.67326	7.40475	10.5085	17.1817	82.7968
CA_PajaroWat	3284.61	7.29	0.272922	1.80124	1.33847	5.77014	0.190561	6.98948	0.00339749	14.2607	34.4206	25.2949	7.4488	1.20027	0.35238	0.379423	0.276758	3.28459e+09	16.3777	1.8993	1.98855	2.03959	0.689829	0.234437	0.506247	1.17043	0.229833	0.747918	2.13043	0.00197282	0.460763	2.58056	8.04932	1.47205	0.0274003	1.5103	79.9062	0	0.280031	0.00230162	3284640000	1.43051	6.16988	5.70912	8.75241	8.04932	11.0317	19.7841	80.1885
CA_Petaluma	87.1329	3.55	1.11599	7.64867	4.95893	11.0586	0	1.48385	0.103332	1.78455	65.9416	3.28391	1.55515	0.262464	0.622061	0.0702661	0.110566	8.70925e+07	3.99354	7.13817	7.44878	7.57106	3.46978	0.665042	1.28052	2.29254	0.0867446	1.87534	12.1938	0	0.169359	24.9453	1.5201	27.6344	0	0.276757	23.4665	0	0.11979	0.0041307	87152400	5.41534	22.0331	21.8638	46.9784	1.5201	29.4312	76.4096	23.5904
CA_Reclamation	274.574	9.51	1.84123	4.62553	8.03362	7.14201	0.244208	17.9573	0.00196677	0.356642	22.0216	16.8146	19.2685	0.6156	0.34943	0.608061	0.119645	2.74546e+08	15.2552	8.26432	8.55866	8.72011	3.53355	1.5052	1.6822	1.30066	1.19708	6.96351	0.555927	0.00131115	0.0996473	0.965005	20.644	2.49118	0.175694	1.00827	57.7718	0	0.104892	0	274568400	6.72095	16.8378	16.7381	17.8041	20.644	24.1435	41.9476	57.8767
CA_Salinas	6570.41	139.66	0.0239559	0.420769	0.1924	4.74072	2.28466	3.87069	0.010122	9.94766	42.8973	29.1958	3.17765	1.5552	0.554889	0.410975	0.71717	6.57046e+09	10.683	0.392601	0.419336	0.444214	0.152871	0.158295	0.317412	0.355986	0.0752299	0.158021	0.644413	0.0419709	0.0166021	0.936017	3.29072	1.42427	0.0112324	1.61999	86.1431	3.93338	0.720245	0.000273962	6570262800	0.628578	1.87883	1.86223	2.85682	3.29072	6.33498	9.1918	90.797
CA_SanFranPalo	99.8513	8.75	0.222611	4.64779	1.8593	26.7926	0	32.6715	0	19.3248	10.0166	2.96334	0.36501	0.0135189	0.135189	0.774181	0.213598	9.98547e+07	56.2262	4.09091	4.12806	4.23032	3.22941	0.043251	2.63471	2.64552	2.49414	0.764102	19.4774	0	22.5734	4.75401	0.378447	0	0	0.0180213	40.4325	0	0.216255	0.3388	99882000	5.90737	53.862	31.2885	58.616	0.378447	0.396468	59.0124	40.9876
CA_SanFranStan	97.4018	37.75	0.174631	3.97771	1.47374	26.4137	0	33.495	0	19.8119	10.076	3.03803	0.37421	0.0138596	0.138596	0.793695	0.218982	9.73996e+07	57.0132	3.56802	3.59441	3.67689	2.59064	0.0369563	2.59433	2.52781	2.13607	0.110869	19.7901	0	22.924	4.86345	0.388041	0	0	0.0184781	41.4539	0	0.221738	0.343693	97412400	5.22192	52.7107	29.7868	57.5742	0.388041	0.406519	57.9807	42.0193
CA_SanLeandro	114.784	9.05	0.620305	6.24382	3.42226	13.8882	0	10.6299	0	40.2241	17.774	2.84666	0.0478364	0	0.329365	0.948101	3.02546	1.1476e+08	44.8318	5.48906	5.57194	5.60381	2.62399	0.153615	0.551759	0.479654	4.32002	3.96263	9.83447	0	11.4741	1.2007	0.0470249	0	0	0	62.2296	0	3.019	0.103455	114832800	3.32936	33.4002	21.9261	34.6009	0.0470249	0.0470249	34.6479	65.3521
CA_SanLObispo	107.186	30.01	0.539842	7.78866	4.92154	9.45688	0	4.44551	0	10.7952	32.8875	23.6682	2.98466	0.910091	0.95039	0.279576	0.371928	1.07192e+08	11.8967	6.24291	6.50627	6.86347	6.34068	0.194788	2.4147	1.25605	1.23254	6.63286	1.518	0	5.58168	14.1792	3.05951	1.49785	0	0.910129	54.4801	0.235089	0.362708	0.104111	107193600	8.95016	25.1713	19.5896	39.3505	3.05951	5.46749	44.818	55.182
CA_SanLorenzo	97.801	46.03	0.345075	3.89337	3.67712	8.12905	0.0837382	4.54395	0.0055212	36.1583	40.8532	1.78611	0.0386484	0	0.004601	0.350596	0.130668	9.77992e+07	31.9295	4.1934	4.24259	4.37995	0.824317	0.11408	1.64127	1.3432	1.20336	3.14639	5.47582	0	8.55965	16.6299	0.0441599	0	0	0	60.8596	0	0.14352	0.01472	97826400	2.57967	22.3081	13.7484	38.938	0.0441599	0.0441599	38.9821	61.0179
CA_SanPabloMor	4.42794	163.56	0.122026	12.3246	0.976205	49.2577	0	2.33882	0	32.3368	2.09477	0.447427	0	0	0	0.101688	0	4.42505e+06	53.2913	7.65684	7.81765	7.87091	1.29976	0.0812348	1.46223	0.0812348	1.13729	0	60.4387	0	35.4996	0	0	0	0	0	0	0	0	0	4431600	2.84322	100	64.5004	100	0	0	100	0
CA_SanPabloOr	20.8749	122.84	0.582248	8.15578	3.43742	27.7883	0.297593	3.98085	0	38.9977	15.1083	1.60873	0	0	0	0.0215647	0.0215647	2.08662e+07	45.7076	6.23406	6.33762	7.09071	2.48276	0.0172414	4.96552	0.241379	1.91379	0	28.9828	0	39.931	5.36207	0	0	0.258621	0	15.8103	0	0.0344828	0	20880000	7.46552	78.5345	38.6034	83.8966	0	0	83.8966	15.8448
CA_SanPabloPort	104.019	19.1	0.441245	6.08918	4.30171	18.887	0.112474	6.1186	0.0112474	36.1596	20.0446	1.76065	0.0553719	0	0.375491	0.400581	5.24217	1.04018e+08	42.097	5.84715	5.92548	6.10524	2.22153	0.121111	1.76131	0.671304	1.50524	5.29776	16.3881	0	24.5303	1.31838	0.0519049	0	0.0519049	0	40.6831	0	5.2597	0.138413	104036400	4.10395	52.4966	27.9664	53.815	0.0519049	0.0519049	53.8669	46.0812
CA_SanRamonDan	87.5363	98.02	1.01772	13.2643	7.99889	22.0095	0	0.803898	0	17.9952	30.4073	6.45791	0	0	0.00822402	0.017476	0.0195321	8.75434e+07	21.7551	11.5424	11.8076	11.8793	5.03659	0.341255	1.46781	1.42258	3.63046	9.20977	22.3008	0	10.4186	13.4158	0	0	0	0	32.7317	0	0.024669	0	87559200	6.84565	53.8278	43.4093	67.2436	0	0	67.2436	32.7564
CA_SanRamonSan	15.5497	173.97	0.017337	1.58345	0.99399	5.96394	0	2.16135	0	39.4417	41.3835	8.31022	0	0	0.0462321	0.0982432	0	1.55727e+07	32.218	1.53647	1.54839	1.55829	0.647249	0	0.184928	2.56588	1.06334	0.508553	0.970874	0	1.59501	2.14979	0	0	0	0	90.3144	0	0	0	15573600	0.832178	7.53583	5.94082	9.68562	0	0	9.68562	90.3144
CA_SantaSanta	144.64	42.36	0.611031	7.68331	5.81039	12.2418	0.00871124	22.9081	1.41184	9.662	19.6121	18.466	0.990592	0	0.109513	0.154936	0.329782	1.44633e+08	34.094	6.93757	7.50472	7.65495	3.00398	0.10453	0.470383	0.644599	1.98606	10.0821	8.01394	0	3.88751	20.1568	1.01543	3.79542	0	0.0149328	46.4709	0	0.33101	0.0223992	144648000	3.57889	28.1931	24.3056	48.3499	1.01543	4.82578	53.1757	46.8243
CA_SantaWillow	197.461	19.25	1.69593	11.5556	11.645	14.7055	0.00638081	17.034	1.05557	7.45415	16.5623	14.0063	3.69677	0	0.0925217	0.129439	0.360516	1.97456e+08	27.3459	12.6718	13.6164	13.9046	6.51064	0.69809	0.749125	0.72543	2.27654	15.6715	11.1767	0	4.31613	15.5566	3.75656	3.53602	0	0.0929571	34.5582	0	0.35907	0.0164042	197510400	7.95786	42.1242	37.808	57.6808	3.75656	7.38554	65.0663	34.9337
CA_SantaYnezLom	2283.16	10.05	0.0539218	0.968347	0.653448	3.98474	0.26551	16.0019	0.00232558	13.5381	15.7639	41.2462	4.16704	1.77497	0.593732	0.42156	0.564327	2.28317e+09	18.7517	0.885005	0.923736	0.945405	0.353339	0.365794	0.388026	0.427128	0.200241	0.516685	0.734742	0.0457243	0.857725	0.932776	4.39079	0.337098	0.157039	1.91616	77.802	9.99376	0.564932	0.0160823	2283249600	1.10716	3.84368	2.98595	4.82218	4.39079	6.64406	11.4662	88.3767
CA_SantaYnezSol	1498.91	115.64	0.00528351	0.274802	0.042208	2.70119	0.130286	18.1841	0.00240159	17.6513	10.6424	45.8246	1.44426	1.48611	0.425202	0.359579	0.826208	1.49892e+09	20.0039	0.205788	0.21031	0.211941	0.0958282	0.00432308	0.187574	0.26683	0.11216	0.00120086	0.574249	0.0273795	0	0.327113	1.50875	0.272594	0.00792564	1.5957	78.9574	15.223	0.827149	0.0108077	1498932000	0.287725	1.24216	1.24216	1.59666	1.50875	3.37704	4.9737	95.0184
CA_Saratoga	26.1903	105.66	0.195802	4.14963	1.42901	11.9302	0	57.6517	0	18.1718	1.50802	4.82635	0.120229	0	0	0	0.0171756	2.61984e+07	68.1765	3.04227	3.08107	3.08406	1.52535	0	1.8689	0.206129	1.78645	2.22619	8.38258	0	3.10568	4.56232	0.109935	0	0	0	76.199	0	0.0274839	0	26197200	3.39426	19.1013	15.9956	23.6636	0.109935	0.109935	23.7735	76.2265
CA_Sausal	10.1999	22.59	3.20648	14.7727	18.1554	37.6057	0	20.0758	0	5.17089	0.123326	0.836857	0	0	0	0.0528541	0	1.02162e+07	46.3923	21.039	21.5651	21.7082	5.54183	0	5.47123	0.352983	10.6601	46.0642	4.72997	0	27.0032	0	0	0	0	0	0.141193	0	0	0.0352983	10198800	11.0131	99.8235	72.8203	99.8235	0	0	99.8235	0.176491
CA_SonomaAgua	150.476	35.39	0.0316993	2.50126	0.722505	7.60903	0.0909113	30.0085	2.94385	13.7898	11.8065	25.1232	4.90921	0	0.101677	0.211728	0.150123	1.50468e+08	43.1085	1.72102	1.76808	1.78611	0.368412	0.174637	0.33492	1.03347	0.459319	0.650702	4.0334	0	1.14591	20.7985	5.21758	1.32772	0	0.150714	64.1348	0.00956915	0.157891	0.00239229	150483600	0.877969	8.20076	7.05486	28.9993	5.21758	6.69601	35.6953	64.3047
CA_SonomaWat	188.031	12.82	0.0808783	3.93097	1.79751	9.24357	0.0866211	25.7155	3.16574	13.1607	12.6022	24.7689	4.99196	0.0186642	0.0885354	0.198128	0.150271	1.8805e+08	39.6202	3.00375	3.09917	3.1318	0.894019	0.151237	0.359905	0.947622	0.890191	2.90987	5.44452	0	1.0242	19.6914	5.32391	1.18501	0	0.183781	60.8335	0.00765755	0.151237	0.00191439	188049600	1.40516	12.6216	11.5974	32.313	5.32391	6.6927	39.0057	60.9943
CA_Stenner	23.2041	68.73	0.449473	4.79696	2.4876	9.50093	0	1.3058	0	8.94296	33.4121	31.5019	3.06494	3.35167	0.309981	0.623838	0.25186	2.32259e+07	7.69637	3.43156	3.56293	4.14805	8.88785	0.0775555	2.17155	1.59764	0.0310222	1.6752	0.217155	0	4.12595	28.3077	2.99364	0.263689	0	3.33488	46.0834	0	0.217155	0.0155111	23209200	11.137	18.7839	14.658	47.0917	2.99364	6.59221	53.6839	46.3161
CA_Suisan	125.487	13.21	0.00071682	0.361994	0.0301064	1.97771	0.0265223	7.09079	5.75822	31.7343	23.0314	22.8443	5.38045	0.140497	0.252321	0.274542	1.09602	1.25547e+08	32.0736	0.262668	0.263134	0.263134	0.0143464	0.0258235	0.0774704	0.206588	0.12051	0	0.100425	0	0	2.4561	5.78733	1.5408	0	0.149202	88.411	0	1.08459	0.0258235	125467200	0.11764	0.545162	0.545162	3.00126	5.78733	7.47733	10.4786	89.5214
CA_Tequisquita	301.588	47.3	0.412683	2.11176	1.98732	7.23314	0.447297	0.219322	0.00179038	9.75669	55.1014	6.16578	12.7708	3.69654	0.0313317	0.0134279	0.0507275	3.01594e+08	6.13961	2.6147	2.73244	2.8159	0.710227	0.994318	0.583699	2.28944	0.134883	1.39658	1.17456	0.0179049	0.0919118	0.180243	13.4812	3.74093	0	4.69824	70.4557	0	0.0501337	0	301593600	2.28824	7.37562	7.28371	7.57377	13.4812	21.9204	29.4941	70.5059
CA_Ulatis	27.8497	67.11	0	0.827167	0.216485	4.93392	0.0161556	3.18266	0.394197	24.7924	37.0125	18.7502	9.70306	0	0	0.171249	0	2.78525e+07	23.7656	0.568088	0.586273	0.595187	0.129333	0	0	0.620797	0	0.142266	1.30626	0	0.129333	12.4677	10.2431	0.918262	0	0	74.0041	0	0	0.0387998	27835200	0.129333	2.32799	2.19865	14.7957	10.2431	11.1614	25.9571	74.0429
CA_UvasMiller	178.623	61.4	0.0594497	1.26658	0.567292	5.71121	0.0130991	26.9176	0.00654955	36.8538	12.2204	12.8885	1.60817	0.263997	0.384912	0.694252	0.544116	1.78628e+08	49.8143	1.0126	1.10843	1.1447	0.344751	0.112901	0.197577	1.57053	1.00603	0.0544344	1.54634	0	0.0120965	5.61481	1.71972	0.0322574	0	0.393137	86.8591	0	0.53628	0	178563600	0.655229	4.84466	4.83256	10.4595	1.71972	2.14512	12.6046	87.3954
CA_Walnut	204.418	37.36	1.28731	14.5659	7.13833	28.6607	0.0132077	1.39297	0	21.7632	21.4128	3.37237	0.00704411	0	0.00836489	0.140442	0.237299	2.04414e+08	29.8906	12.132	12.3364	12.4074	5.359	0.324041	2.27885	0.958033	3.40067	7.91786	30.8966	0	20.2772	6.19376	0.00704436	0	0	0	22.1492	0	0.235986	0.00176109	204418800	7.96189	71.4122	51.135	77.606	0.00704436	0.00704436	77.613	22.387
CA_Wilkie	3.18924	45.14	1.44353	27.5686	21.1718	32.6068	0	0.820832	0	11.8879	3.84942	0.651005	0	0	0	0	0	3.17952e+06	24.3138	24.7967	25.1517	25.2955	8.05902	0	0	3.29171	3.0647	13.5074	53.462	0	18.5017	0	0	0	0	0	0.113507	0	0	0	3171600	8.05902	99.8865	81.3848	99.8865	0	0	99.8865	0.113507
CA_Windsor	65.1295	17.55	2.62831	9.6233	12.0733	10.6873	0.0317829	4.56015	0.312301	8.5109	23.623	13.5948	13.6597	0.221098	0.0110549	0.0456015	0.417323	6.51257e+07	13.0346	11.9684	13.8048	14.1556	4.37956	3.01924	2.8257	2.00177	2.31144	9.2568	8.82548	0.398142	5.26432	2.0073	13.9018	2.70405	0	0.315196	42.3524	0	0.43685	0	65102400	10.2245	37.8843	32.62	40.2898	13.9018	16.921	57.2108	42.7892
CA_ArroyoNov	2.30994	64.37	0	0	0	1.12928	0	49.4548	7.71028	15.9657	3.30997	22.1573	0	0	0	0	0.272586	2.31107e+06	60.4905	0.0545384	0.0545384	0.0545384	0	0	0	0	0	0	0	0	24.3411	0.465116	0	0	0	0	74.8837	0	0.310078	0	2322000	0	24.3411	0	24.8062	0	0	24.8062	75.1938
CA_ArroyoSeco	625.424	108	0	0.0342468	0.00316567	1.55506	1.27303	24.4405	0.00705081	21.1753	8.03518	42.4094	0.28491	0.25757	0.0185623	0.447942	0.0579893	6.25425e+08	19.9195	0.0534274	0.0534274	0.0534936	0.0161175	0.00287813	0	0.23428	0	0	0	0	0	0	0.28551	0.0621676	0	0.268817	36.672	62.3984	0.0592894	0.000575626	625406400	0.0189956	0.253275	0.253275	0.253275	0.28551	0.616495	0.86977	99.1302
CA_ChuChuChu	58.5613	161.43	0	0.00307423	0	1.66931	0	29.7831	0.00768557	1.64779	24.6461	41.6327	0.224419	0	0.106061	0.178305	0.101449	5.8548e+07	21.7599	0.0310007	0.0310007	0.0310007	0	0	0	0.264258	0	0	0	0	0	0	0.221239	0.0491642	0	0	99.324	0	0.141347	0	58579200	0	0.264258	0.264258	0.264258	0.221239	0.270403	0.534661	99.4653
CA_CoyoteGil	282.455	249.11	0.000318634	0.0152944	0.0019118	1.07634	0.0019118	1.90893	0.0755162	47.1715	12.2572	37.1709	0.0640454	0	0.0605404	0.133826	0.0618149	2.8244e+08	32.2618	0.0293262	0.0293262	0.0293262	0	0	0	0.0509742	0.0318589	0	0	0	0	0	0.0649922	0	0	0	99.7948	0	0.0560717	0.00127436	282495600	0	0.0828331	0.0828331	0.0828331	0.0649922	0.0649922	0.147825	99.8522
CA_LlagasMorgan	24.9145	205.44	0	0.0144462	0	2.14526	0	26.0609	0.0180577	48.9292	6.25158	16.4939	0.0577847	0	0	0.0288923	0	2.49187e+07	54.0676	0.049294	0.049294	0.049294	0	0	0	0.34647	0.505269	0	0	0	0	0	0.0433088	0	0	0	99.105	0	0	0	24937200	0	0.85174	0.85174	0.85174	0.0433088	0.0433088	0.895048	99.105
CA_Lopez	54.0737	176.8	0	0.0366191	0	1.27334	0	55.7226	0	14.3963	0.822264	27.5575	0	0	0	0.183095	0.00832251	5.40671e+07	44.9778	0.046726	0.046726	0.046726	0	0	0	0.0332845	0	0	0	0	0	0	0	0	0	0	28.1986	71.7481	0.0199707	0	54079200	0	0.0332845	0.0332845	0.0332845	0	0	0.0332845	99.9667
CA_MarkWTar	10.4477	311.06	0	0	0	4.81523	0.137824	63.6833	0.051684	4.59127	4.93583	21.7848	0	0	0	0	0	1.04475e+07	62.0418	0.100034	0.100034	0.100034	0.0344709	0	0	1.20648	0	0	0	0	0	0	0	0	0	0	98.759	0	0	0	10443600	0.0344709	1.24095	1.24095	1.24095	0	0	1.24095	98.759
CA_NaciBryson	403.272	251.37	0	0.010488	0.00200834	3.47174	0.598484	11.5508	0.0319102	21.7155	19.9499	40.9109	0.0569029	0	0.623477	0.774325	0.303482	4.03296e+08	22.8297	0.0738648	0.0739875	0.073992	0	0.170534	0	0.00803564	0	0	0	0	0	0	0.0562495	0	0	0	90.0001	9.45706	0.308033	0	403203600	0.170534	0.17857	0.17857	0.17857	0.0562495	0.0562495	0.234819	99.7652
CA_Pinole	13.3812	87.36	0	0.424071	0.0605816	5.66774	0	1.78379	0	30.136	58.9997	0.390415	0.107701	0.148088	0.141357	2.14055	0	1.33696e+07	26.1424	0.420982	0.420982	0.420982	0.0269397	0	0	0.700431	0.080819	0	0	0	0	0	0.161638	1.50862	0	0.161638	97.3599	0	0	0	13363200	0.0269397	0.80819	0.80819	0.80819	0.161638	1.8319	2.64009	97.3599
CA_Ritchey	6.37	109.57	0	0.0422773	0	0.0563698	0.155017	77.3253	0.380496	5.031	2.2407	14.6843	0	0	0	0	0.0845547	6.38603e+06	69.1397	0.0185028	0.0185028	0.0185028	0	0	0	0	0	0	0	0	0	0	0	0	0	0	99.8866	0	0.113379	0	6350400	0	0	0	0	0	0	0	100
CA_SonomaAdobe	10.2947	197.74	0	0.0262559	0	1.69788	0	45.3877	2.17049	12.0077	7.19412	31.3758	0	0	0	0.140032	0	1.02828e+07	53.3702	0.0612388	0.0612388	0.0612388	0	0	0	0	0.0348554	0	0	0	0	0	0	0	0	0	99.9651	0	0	0	10328400	0	0.0348554	0.0348554	0.0348554	0	0	0.0348554	99.9651
CT_Hockanum	190.792	17	1.98987	16.6788	9.84889	16.2689	0.228748	2.26814	33.8608	3.14634	0.270252	0.827265	1.79319	4.73578	0.611723	5.8017	1.66962	1.9081e+08	52.2588	13.6472	14.3483	14.8114	5.07681	1.75518	3.94633	0.360473	1.51549	9.54969	21.9114	0.00566187	11.8767	26.4466	1.79481	0.2227	0.177405	4.71445	7.12075	0	1.6627	1.86276	190749600	10.7783	55.9921	44.1154	82.4444	1.79481	6.73197	89.1764	10.6462
CT_MillFair	74.0203	2	0.433948	9.22351	2.76414	17.9827	0	2.01901	49.4421	0.582243	0.28079	1.21068	0.0595614	4.08907	0.229737	5.77746	5.90509	7.40365e+07	60.5533	5.9983	6.23972	6.36147	1.77051	0.0194562	1.54677	0.223746	2.04776	0.787976	21.8639	0	12.9092	43.7764	0.0680967	0.248067	0	4.11012	3.75018	0	5.90982	0.967946	74012400	3.33674	41.1693	28.2601	84.9458	0.0680967	4.42629	89.3721	10.6279
CT_MillHamden	63.5827	31	0.581708	13.0368	4.11442	16.411	0.0226456	1.44082	53.6799	0.942622	1.31769	1.50027	0.0339684	1.72956	0.0707674	4.78246	0.335437	6.35846e+07	64.2351	8.19725	8.42393	8.65318	2.61386	0.0509194	0.893918	0.333805	1.54455	0	27.4512	0	29.8218	22.2235	0.0339463	0.00565771	0	1.70863	11.6605	0	0.316832	1.34088	63630000	3.5587	62.71	32.8883	84.9335	0.0339463	1.74823	86.6818	13.3182
CT_Norwalk	81.0588	38	1.20026	5.46385	3.13762	14.7444	0	1.35813	60.6538	0.679064	0.484051	0.742908	0.0580397	1.54385	0.294841	8.69202	0.947207	7.75283e+07	65.8672	5.3684	5.48904	5.87514	3.45036	0.51082	3.68719	0.167177	1.23061	0	15.1342	0	3.69184	62.5755	0.0603696	0.106808	0	1.54639	4.41163	0.747655	0.919476	1.76001	77522400	7.64837	27.8722	24.1804	90.4477	0.0603696	1.71357	92.1612	7.83877
CT_Pequabuck	118.27	66	1.88474	13.6588	10.2348	14.2851	0.276205	1.57658	45.1759	0.92525	0.395666	0.725895	0.139244	4.67723	0.406318	3.85546	1.78278	1.18274e+08	57.0879	13.1426	13.496	13.8476	4.08437	1.39696	1.92044	0.219131	2.00566	9.26134	19.9653	0	15.2022	22.5858	0.143044	0.124783	0.237392	4.68698	15.3848	0.0913047	1.80479	0.885656	118285200	7.40177	54.0555	38.8532	76.6412	0.143044	4.9548	81.596	18.1666
CT_Pootatuck	64.5147	79	0.839586	7.91749	3.03339	12.2981	0.202226	1.34027	53.3807	0.853533	0.320772	2.00552	0.210594	8.84215	0.256618	8.07509	0.423977	6.45277e+07	59.2711	5.48921	5.73185	6.20098	3.10826	1.18304	3.51004	0.223214	0.452009	0	14.2299	0.212054	0	59.2801	0.178571	0.580357	0.15625	8.98438	5.41295	0	0.446429	2.04241	64512000	7.80134	22.7065	22.7065	82.1987	0.178571	9.7433	91.942	7.90179
CT_Quinnipiac	46.1279	44	4.32789	22.0999	18.3301	20.6287	1.13368	1.63125	21.2648	1.0927	1.96297	0.829284	0	0.778552	0.214638	4.79424	0.911237	4.61212e+07	41.7748	22.9899	23.815	24.6621	9.15685	4.21184	7.04313	0.319788	2.21512	10.4828	31.8774	0	23.5083	6.94174	0	0.0155994	1.09196	0.740972	0.600577	0	0.920365	0.873567	46155600	20.4118	88.8152	65.3069	95.757	0	0.756571	96.5135	2.39451
CT_Rippowam	88.5614	5	0.713277	8.11937	3.31135	18.7626	0.0203213	3.35403	53.1554	0.335301	0.108719	0.307867	0	0.835205	0.571028	7.42946	2.97605	8.85715e+07	65.6419	6.20057	6.37269	6.63443	2.78399	0	2.3166	0.117862	0.812843	1.17456	22.5442	0	20.4633	42.9303	0	0.0203211	0	0.804714	1.52408	0	2.97907	1.52814	88578000	5.10059	50.2134	29.7501	93.1437	0	0.825036	93.9687	6.03129
CT_Rooster	19.4099	18	3.32081	31.1164	21.0287	34.4743	0	0.30147	7.04977	0.051018	0.051018	0.037104	0	0	0.148416	1.02036	1.40068	1.94037e+07	39.6498	28.6945	28.9612	29.4741	6.22568	0	1.83435	0.0741152	10.0982	26.7741	44.8953	0	8.67148	0	0	0	0	0	0	0	1.37113	0.0555864	19429200	8.06003	98.5733	89.9018	98.5733	0	0	98.5733	1.42672
MA_Assabet	77.9257	70	2.39869	16.7804	12.9589	13.8424	0.445784	2.57308	30.7822	1.23226	1.4436	1.40318	0.256384	2.37444	1.48749	10.3085	1.71269	7.79252e+07	54.8557	15.4692	16.703	17.295	5.57736	1.02036	3.60127	0.184681	1.98532	0.48017	32.1991	0	14.4374	28.5055	0.258553	0.0230851	0.0738723	2.4147	4.3677	0	1.70368	3.16727	77972400	10.199	59.4857	45.0482	87.9911	0.258553	2.69634	90.6875	9.23865
MA_Charles	168.956	41	3.30095	14.5248	13.4227	13.0584	0.352094	3.27005	29.0134	1.80948	0.526809	1.47922	0.249822	2.12375	1.66938	14.7602	0.438919	1.6895e+08	55.6197	15.4365	16.8915	17.5072	7.31624	2.07148	4.41361	0.453935	1.26377	4.12378	24.2163	0	12.3756	26.4284	0.255738	0.0745903	0.217377	2.13541	10.9797	0	0.443279	3.23082	168922800	13.8013	56.2347	43.8591	82.6631	0.255738	2.46574	85.1288	14.6538
MA_FortPond	51.2973	48	0.468594	8.10825	5.20543	10.2371	0.112322	12.0097	33.486	0.508959	0.266765	1.1162	0.173748	5.144	2.93968	17.947	2.27628	5.12779e+07	62.9933	6.71029	7.05984	7.22887	1.41003	0.0140302	1.69063	0.189407	1.04525	0	18.4988	0	10.3472	41.4662	0.196422	0.0280603	0	5.41564	13.4339	0	2.26587	3.9986	51318000	3.1147	33.1954	22.8481	74.6615	0.196422	5.64013	80.3016	19.6984
MA_Ipswich	113.692	16	2.94918	18.694	16.0258	16.845	0.724236	5.8865	14.3557	1.4089	0.348267	0.280196	0	0.686243	1.62656	18.8317	1.33766	1.13699e+08	54.4798	18.3026	19.9722	20.5811	5.8531	0.842492	3.43965	0.402242	2.3216	0.728471	40.8134	0	26.7349	4.20296	0	0.00633453	0.677794	0.693631	3.36047	0	1.32075	8.60229	113662800	10.1352	81.1358	54.4009	85.3387	0	0.699965	86.0387	13.2835
MA_MillSummer	74.0421	55	0.891142	7.91937	5.50612	8.74608	1.67651	3.23996	46.1193	3.10258	0.736742	2.03638	0.493593	6.02767	1.81633	10.6341	1.05405	7.40239e+07	63.1439	6.38712	6.87739	7.53846	1.63345	0.539621	1.82304	0.252795	0.865338	0.252795	16.3928	0	0.952844	56.3588	0.491006	0.160428	1.4633	6.09626	10.0146	0	1.09869	1.60428	74052000	3.99611	22.7127	21.7598	79.0715	0.491006	6.74769	85.8192	12.7175
MA_Monatiquot	74.3435	3	6.77835	16.5948	24.793	12.2821	0.314709	2.90743	18.8111	0.383703	0.620945	0.216665	0.0702043	0.709306	1.11116	10.8599	3.54653	7.43497e+07	45.8268	27.3767	28.4297	28.891	9.48923	2.40136	6.10022	0.358267	3.84895	16.1946	21.5347	0	27.2428	0.222706	0.0629388	0	0.217865	0.585815	3.29218	0	3.57783	4.87049	74358000	17.9908	87.1702	59.9274	87.3929	0.0629388	0.648753	88.0416	11.7405
MA_Neponset	90.2771	18	3.34563	16.3134	12.6468	15.2138	0.256206	8.37304	19.5414	2.54511	0.567242	0.598146	0.181438	1.89213	2.27694	13.1552	3.09341	9.02733e+07	54.9934	15.6991	17.1564	17.853	5.49354	0.841174	3.1255	0.382714	3.75937	5.31016	28.1255	0	31.6178	3.85903	0.167437	0.0478393	0.207303	1.92154	5.74868	0	3.08962	6.30282	90302400	9.46021	78.6557	47.038	82.5148	0.167437	2.13682	84.6516	15.1411
MA_OldSwamp	11.9515	20	6.48901	19.9488	25.3237	15.0557	0.42156	4.69738	12.5866	0.639868	0.624812	0.225836	0	0	0.150557	13.8362	0	1.19548e+07	49.2326	26.7283	29.3956	30.1284	9.44193	11.5234	3.46908	0.573152	0.482655	19.3363	21.6591	0	29.3816	0	0	0	0	0	0.0301659	0	0	4.10256	11934000	24.4344	95.8673	66.4857	95.8673	0	0	95.8673	4.13273
MA_Saugus	64.4059	3	5.74583	20.2124	27.2228	13.7106	0.0908265	2.71781	13.1279	0.473695	0.278069	0.438762	0.0237546	0.236149	2.80864	7.67135	5.24139	6.44044e+07	41.6785	27.4949	30.0462	30.8595	8.23234	1.29014	4.57973	0.379782	4.51271	15.9564	31.9576	0	20.9215	1.10584	0.0223401	0	0.0558503	0.217816	1.43535	0	5.24435	4.08824	64458000	14.1022	87.8302	66.9087	88.9361	0.0223401	0.240156	89.1762	10.7679
MA_Shawsheen	94.8223	26	7.1119	21.2428	22.546	19.478	0.0975775	2.7575	12.9159	0.276782	0.378113	0.262709	0.0581712	0.74309	1.4205	10.5994	0.111651	9.59178e+07	45.8402	26.94	28.9016	29.6774	12.6388	5.18238	6.74722	0.491594	3.44491	3.21225	38.3068	0	26.0733	0.255179	0.0525368	0.00375263	0.0525368	0.806815	0.123837	0	0.101321	2.50675	95932800	24.5684	96.0973	70.024	96.3524	0.0525368	0.863104	97.2156	2.73191
MA_Wading	111.701	19	1.93804	11.6137	7.44043	11.4261	0.708843	6.47222	29.9043	3.20268	0.630709	0.908608	0.290787	2.23285	1.32022	19.9765	1.93401	1.11724e+08	61.9656	9.73087	10.4413	11.2946	3.17849	2.23719	3.96183	0.296573	1.82779	0	20.1799	0.251443	17.9072	26.4756	0.270784	0.0483543	0.554463	2.35969	12.5077	0	1.94707	5.99594	111675600	9.37752	49.589	31.6818	76.316	0.270784	2.67883	78.9949	20.4507
NH_Beaver	123.077	48	1.61536	15.589	10.0183	11.8128	0.0819013	9.62925	30.8578	1.41718	0.386106	2.72249	0.501645	4.57404	2.99232	6.95356	0.848263	1.23067e+08	53.5297	12.741	13.2009	14.1036	4.09745	0.51474	2.49766	0.310014	0.462096	1.27515	29.4075	0	2.10283	47.4204	0.503042	0.0146233	0.00584932	4.65314	4.55955	0	0.827679	1.34827	123091200	7.10985	40.6674	38.5646	88.0879	0.503042	5.1708	93.2587	6.73549
NJ_Hohokus	43.345	40	2.20362	12.2684	6.58179	51.5162	0.0103846	0.0706156	11.1801	0	0.378001	0.126693	0.176539	0	0	14.8064	0.681233	4.33305e+07	42.6425	11.1998	11.9974	12.9862	8.85971	1.02227	2.72606	0.573471	1.32148	9.83211	48.2713	0	22.9471	0.515293	0.149601	0	0	0	1.7121	0	0.698138	1.37134	43315200	12.608	95.5535	72.6064	96.0688	0.149601	0.149601	96.2184	3.78158
NJ_Saddle	54.4081	23	0.889639	9.06671	3.5817	48.8904	0	0.24308	26.5717	0	0	0.168668	1.11122	0	0	9.39412	0.0826802	5.44232e+07	48.4949	7.10553	7.65625	8.41576	4.59869	0.820486	4.38033	0.397009	1.07192	6.52418	44.9745	0	35.5125	0	0.99914	0	0	0	0	0	0.0926355	0.628598	54406800	9.79951	98.2796	62.7672	98.2796	0.99914	0.99914	99.2788	0.721233
NY_Allen	79.7388	103	3.41812	17.9889	10.1607	34.8639	0.204252	0.678207	4.73504	3.86499	0.721089	1.07881	5.64345	10.4033	1.07543	4.63799	0.525864	7.97494e+07	33.3688	16.0595	16.9669	17.8867	12.4012	1.88253	6.51438	0.826148	5.25936	14.365	25.5925	0	10.9386	1.83287	5.87784	0.0316013	0	9.99955	3.84181	0	0.541736	0.0948038	79743600	20.7982	77.7798	66.8412	79.6127	5.87784	15.909	95.5216	4.47835
NY_BlackMorgan	56.5952	226	0.00477031	1.22438	0.127208	4.99928	1.0606	0.558126	8.5961	1.03993	0.178092	1.54876	36.0445	33.4717	2.37084	8.73126	0.0445229	5.65965e+07	20.7191	0.728295	0.729105	0.734209	0.0891095	0	1.26026	0.9993	1.04385	0	0	0	0	0	36.6177	0.591942	1.03112	35.4911	22.5638	0	0.0445548	0.267329	56559600	1.34937	3.39253	3.39253	3.39253	36.6177	72.7007	76.0932	22.8757
NY_Bronx	138.139	17	7.57267	18.3127	16.3651	30.8145	0	3.5661	14.4058	0.234569	0.0390948	0.0762349	0.0110769	0.291256	0.0762349	0.912213	7.32246	1.38117e+08	39.5305	24.5157	24.9052	25.7292	11.1473	1.86831	9.17998	0.737421	8.6901	27.0839	13.8547	0	11.3245	4.69292	0.0104229	0	0	0.299659	3.56464	0	7.35076	0.19543	138157200	22.1956	83.8862	72.5617	88.5791	0.0104229	0.310082	88.8892	11.1108
NY_Canajoharie	152.812	198	0.091869	1.16191	0.292096	4.54163	0	0.853911	21.9861	4.96623	0.980525	0.879822	16.0582	42.1231	2.00816	3.97687	0.079502	1.52817e+08	28.8417	0.823326	0.860802	0.867104	0.120189	0.320505	1.18775	0.565598	0.308722	0	0.296939	0	0	1.02986	16.5814	1.38807	0	43.6429	34.1857	0	0.0777697	0.294582	152758800	1.62845	2.79971	2.79971	3.82957	16.5814	61.6124	65.442	34.558
NY_Cascadilla	34.1151	119	0.691129	1.91775	1.9283	4.02015	0.408874	4.69545	34.7622	19.1617	0.807196	4.05181	5.32591	17.5684	0.348202	4.21008	0.102878	3.41159e+07	52.2691	2.58257	2.71481	2.79561	4.05491	0.0105597	0.559662	0.475185	0.422386	0.580781	1.65787	0	0.031679	40.3696	5.24815	0.422386	0.369588	17.8247	27.0961	0	0.0844773	0.791975	34092000	4.62513	7.79303	7.76135	48.1626	5.24815	23.4952	71.6579	27.9725
NY_Casper	27.4912	14	6.03412	16.115	18.4527	26.5789	0	0.98877	18.1023	0.805422	0.183348	2.52104	0.0753037	6.71185	0.2652	3.04816	0.117867	2.7487e+07	41.155	21.9255	23.0985	24.5433	13.0862	1.8601	3.49751	0.785958	6.22216	12.0513	29.5127	0	18.2604	5.6065	0.091695	0.0130993	0	6.68064	0.510872	0	0.117894	1.70291	27482400	18.4438	85.2764	67.016	90.8829	0.091695	6.78543	97.6683	2.33167
NY_Dwaas	45.7692	59	1.05375	11.78	3.47187	22.5947	0.0275233	3.20843	23.7113	4.71828	0.0275233	0.397122	8.25109	4.42928	0.308654	15.9812	0.039319	4.57765e+07	50.7399	6.92752	7.45084	8.03489	4.16208	0.487805	2.4941	0.236035	4.27223	0	26.0897	0	12.9583	26.5618	8.56019	0.188828	0	4.67349	6.34933	0	0.0314713	2.9347	45756000	7.14398	50.7002	37.7419	77.262	8.56019	13.4225	90.6845	9.3155
NY_Geddes	21.7699	126	2.28269	24.969	4.92515	13.6258	0.173683	0.765032	22.1404	1.99322	0.351501	3.71351	9.29204	11.0413	0.401125	4.29245	0.0330825	2.17624e+07	30.4261	13.8975	14.2697	14.5206	6.02051	0.413497	3.93649	0.248098	3.58915	14.2077	16.1429	0	7.12868	21.9815	9.6262	0.198478	0.0165399	11.2471	4.54846	0	0.0165399	0.678134	21765600	10.3705	51.6871	44.5584	73.6685	9.6262	21.0718	94.7403	5.24314
NY_Gidneytown	24.9169	54	0.613785	5.60349	3.22057	12.7342	0.122757	1.83413	53.1935	8.51717	0.740152	0.129978	2.03993	0.36105	0.0397155	10.4416	0.407986	2.49257e+07	65.612	3.61999	4.3739	5.16814	3.19873	0.550007	0.984223	0.593429	0.0578955	0.477638	15.516	0	7.98958	31.3938	2.02634	0.0144739	0	0.434216	33.811	0	0.361847	2.59082	24872400	4.73296	29.3675	21.3779	60.7613	2.02634	2.47503	63.2364	36.7636
NY_Hallocks	24.9958	115	1.73208	13.2913	6.16133	34.134	0	2.43068	25.9345	0.399712	0.129636	0.457328	0.226864	4.46525	0.226864	8.05906	2.35146	2.49914e+07	55.4918	10.6764	10.9097	11.7042	4.1949	0.115324	3.47412	0.0576618	5.34813	1.83076	39.383	0	23.5549	7.9285	0.187401	0.100908	0	4.25256	1.83076	0	2.29206	5.44904	24973200	7.78434	77.9588	54.4039	85.8873	0.187401	4.54087	90.4281	9.57186
NY_Harbor	31.7687	115	3.34656	21.8787	8.16379	16.9368	0.051006	0.685747	22.5418	1.84472	0.725418	3.55908	4.21082	12.9782	0.240861	2.53896	0.297535	3.1759e+07	27.2302	16.2846	16.463	16.6824	7.59379	0.634705	1.97212	0.374022	4.52227	15.0969	18.9958	0	14.6889	14.8929	4.23892	0.0906721	0	13.4195	3.08285	0	0.317352	0.0793381	31762800	10.2006	63.8785	49.1896	78.7714	4.23892	17.7491	96.5205	3.47954
NY_Hutchinson	18.5685	3	4.42053	36.0719	18.4528	34.6566	0.0436237	1.03727	2.59319	0.0920944	0	0	0	0.063012	0	0.809461	1.75949	1.85667e+07	36.3714	30.1207	30.3937	30.8279	9.64861	1.59192	9.97864	0.310619	9.18268	53.31	9.35741	0	4.71753	0	0	0	0	0	0	0	1.76665	0.135896	18543600	21.2192	98.0975	93.3799	98.0975	0	0	98.0975	1.90254
NY_LeyCreek	61.7425	113	10.8149	25.4962	21.9418	13.8316	0.0349762	0.176339	10.0236	0.872949	0.35122	2.24285	0.784051	5.1794	0.276895	7.9673	0.00582937	6.17523e+07	20.1385	32.1856	33.2198	33.9215	18.906	15.063	10.9226	0.128295	3.03826	18.212	5.91323	0.0116632	7.71519	10.8351	0.781432	0.0233263	0	5.03266	2.96244	0	0.00583158	0.449032	61732800	44.8915	79.8985	72.1833	90.7453	0.781432	5.83742	96.5827	3.41731
NY_LishaKill	41.9217	77	3.14231	20.953	7.84288	25.4325	0.184589	1.38871	18.3065	2.82035	0.0107319	0.512986	2.65937	0.334836	0	16.3383	0.072977	4.19284e+07	44.8473	14.4325	15.1251	16.0285	6.71078	1.62399	4.09864	0.558515	4.98367	4.88916	33.0469	0	31.5776	0.833477	2.52621	0.00859254	0.180443	0.317924	0.919402	3.66902	0.0859254	3.96975	41896800	12.4334	87.4893	55.9117	88.3227	2.52621	2.85272	91.1755	8.6441
NY_LittleChoco	32.7472	261	0.673447	3.21056	1.72897	7.86146	0.0879604	4.6619	35.6927	18.1638	0.88785	1.61627	6.79219	17.4546	0.335349	0.544255	0.28862	3.27399e+07	49.9641	2.97137	3.20177	3.28747	1.77235	0.583443	3.73184	0.242184	0.429326	0.209159	4.68956	0.264201	6.20872	46.1801	6.86922	0.0990753	0	17.8556	10.524	0	0.297226	0.0440335	32702400	6.08763	17.8666	11.6579	64.3109	6.86922	24.8239	89.1347	10.8653
NY_Mamaroneck	58.8547	8	3.23182	21.8033	12.2134	42.5304	0	2.63866	15.6791	0.230844	0.120773	0.053507	0	0.0412768	0.0305754	0.906561	0.519782	5.88671e+07	42.9689	20.2398	20.5613	20.9606	11.6988	1.01622	7.49923	0.422406	12.7762	13.1436	33.0701	0	18.4512	0.716253	0	0	0	0.0428528	0.477502	0	0.508111	0.177533	58806000	20.2143	98.0777	79.6266	98.794	0	0.0428528	98.8369	1.16315
NY_MillGreen	26.3463	64	0.474662	4.99932	2.40063	6.73064	0	5.38178	34.7323	3.00164	0.146838	7.11651	0.662478	25.5225	2.00109	6.66234	0.167327	2.63539e+07	47.4939	2.69805	3.34687	4.06655	0.765132	0.314251	1.95382	0.273261	0	1.257	8.25249	0	1.91283	48.3126	0.696817	0.778795	0	26.1511	8.2115	0	0.191283	0.929089	26348400	3.0332	14.7288	12.816	63.0414	0.696817	27.6267	90.6681	9.33188
NY_MudCreek	29.0777	142	2.90788	8.23486	4.72685	11.7367	0	2.16544	31.2659	2.49026	4.12362	7.26041	11.9996	10.323	0.117552	2.52119	0.126833	2.90916e+07	32.9396	6.65639	8.1532	8.97134	8.82025	0.533433	2.94008	0.186081	3.00211	1.16611	10.1972	0	13.3358	27.6889	11.8348	0.570649	0	10.5446	8.4977	0	0.148865	0.533433	29019600	12.2938	40.1811	26.8453	67.87	11.8348	22.95	90.82	9.18
NY_Mudlick	60.0308	321	0	0.158897	0.00449708	3.30385	0	3.47774	37.8609	13.8525	0.0749513	2.02818	15.1731	20.4152	0.792985	2.22006	0.637086	6.00352e+07	44.0161	0.261409	0.261409	0.261409	0	0	0	0.515093	0	0	0	0	0	0	15.5966	0.748682	0	21.0889	61.2362	0	0.610925	0.203642	60105600	0	0.515093	0.515093	0.515093	15.5966	37.4341	37.9492	62.0508
NY_Muscoot	34.3465	156	0.893231	9.31475	3.65675	23.7374	0	1.87814	36.9892	0.631287	0.0497695	1.11065	0.0681056	3.41314	0.70987	8.14124	9.40643	3.43562e+07	55.0815	6.43905	6.77107	7.4406	2.44389	0.0104888	1.24816	0.954479	1.54185	1.3111	29.7671	0	14.0025	28.3512	0.0734214	0.0419551	0	3.5557	1.3111	0	9.41892	5.96811	34322400	3.70254	51.2796	37.2771	79.6308	0.0734214	3.67107	83.3019	16.6981
NY_Northrup	26.3369	94	0.676761	7.12992	2.87453	13.2925	0.584476	0.105958	23.8507	2.88136	1.18262	1.49024	11.4092	20.7608	1.5586	11.9151	0.287111	2.63296e+07	40.6731	4.64538	5.1548	5.67034	3.15919	0.0136761	2.13348	0.0547046	3.02243	4.69092	9.99726	0	3.78829	26.8873	11.2965	0.683807	0.17779	21.0339	12.3359	0	0.300875	0.423961	26323200	5.30635	26.86	23.0717	53.7473	11.2965	33.0142	86.7615	13.0607
NY_Otsquago	155.655	110	0.00693802	0.663159	0.0578168	3.89454	0.00578168	2.63471	18.177	5.06071	2.47745	5.9401	26.8114	31.4298	0.958025	1.80099	0.0815217	1.55654e+08	25.5696	0.453326	0.453326	0.453326	0.0370156	0	0.289184	0.622325	0.00231348	0	0.0555234	0	0	0	27.6669	2.35743	0	32.701	36.1481	0	0.0786582	0.0416426	155610000	0.3262	1.00636	1.00636	1.00636	27.6669	62.7253	63.7316	36.2684
NY_Patroon	35.7167	11	12.5791	27.8266	21.6681	19.2415	0.372937	0.846668	9.31082	1.11377	0.173869	0.49137	2.10155	0.345219	0.032758	3.44967	0.446012	3.57142e+07	27.797	34.5336	35.3611	36.0386	17.6554	8.23245	11.592	0.292575	3.16788	19.1889	20.904	0	14.205	0	2.05811	0	0.363196	0.282486	0.0201776	1.46287	0.443906	0.131154	35683200	37.4798	95.2381	81.0331	95.2381	2.05811	2.3406	97.5787	2.05811
NY_Ramapo	26.6114	163	1.75884	12.968	7.14358	30.2723	0	0.0744123	33.0188	3.59547	0.14206	0.659564	0.561475	0.906477	0.0338238	6.81549	2.04972	2.66068e+07	46.8566	8.59531	10.0556	12.0091	8.13481	0.527883	1.44829	1.0693	4.34488	10.3005	26.0016	0	2.99134	37.7504	0.473741	0.0135355	0	0.893341	3.24851	0	2.08446	0.71738	26596800	10.111	54.8186	51.8273	92.569	0.473741	1.38062	93.9496	6.05035
NY_SawMill	66.0607	29	5.95648	17.8953	15.4089	35.7675	0	3.06271	19.2101	0.215262	0.171664	0.224799	0	0.471396	0.11853	0.929168	0.568128	6.60549e+07	48.6775	21.6881	22.2181	23.405	11.1117	5.25915	11.2478	1.16507	4.14307	14.302	27.2213	0	23.7424	0.261324	0	0	0	0.451873	0.0925523	0	0.566202	0.43554	66124800	27.6187	98.1925	74.4501	98.4538	0	0.451873	98.9057	1.09429
NY_Shakers	29.9935	56	8.4461	22.3289	15.392	24.9362	0	0.624081	11.3295	1.63221	0.111014	0.15602	3.0514	0.666087	0.102013	11.0744	0.15002	2.99942e+07	33.77	23.8684	25.4833	26.3073	14.8113	5.46435	16.2612	0.695027	4.06231	7.70521	21.0425	0	22.852	0.647094	3.22349	0.0599161	0	0.790893	0.814859	0	0.167765	1.40204	30042000	36.5368	92.8939	70.0419	93.541	3.22349	4.0743	97.6153	2.38466
NY_Silver	17.179	62	4.24763	12.5439	11.3183	18.787	0	1.51888	16.7234	10.4279	0.968941	0.251401	5.15372	0.968941	0.277589	8.55811	8.25433	1.71826e+07	39.4445	11.5815	14.5229	16.4321	6.72269	3.5084	14.7689	0.315126	0.462185	3.34034	17.2689	0	12.479	17.9622	5.46218	0.105042	0	0.945378	4.70588	0	8.19328	3.7605	17136000	25	58.8655	46.3866	76.8277	5.46218	6.51261	83.3403	16.6597
NY_Slater	10.667	76	2.82677	48.536	7.1977	34.5962	0	0	3.63682	1.75513	0.253143	0.371277	0	0.413467	0.0506286	0.362839	0	1.06652e+07	27.2804	25.4161	25.8617	26.0479	9.25676	0.810811	2.02703	0	1.85811	63.6486	15.7095	0	6.21622	0	0	0	0	0.472973	0	0	0	0	10656000	12.0946	99.527	93.3108	99.527	0	0.472973	100	0
NY_Spring	58.7248	181	0.119515	1.65022	0.392253	5.82404	1.61498	0.070483	7.29345	2.23247	0.464268	1.94288	41.85	33.1546	1.08482	2.24779	0.0582251	5.87339e+07	17.4516	1.18598	1.2087	1.2191	0.520865	0.122557	0.851768	0.386053	1.70966	0	2.09572	0	0	3.40094	43.2563	0.312519	1.60549	33.654	11.986	0	0.0490226	0.0490226	58748400	1.49519	5.68662	5.68662	9.08757	43.2563	77.2229	86.3104	12.0841
NY_Steele	68.0366	144	0.0357072	0.736626	0.0833168	3.63023	0	1.98638	29.3156	5.80308	3.90399	5.73696	21.1096	23.051	0.997157	3.0933	0.517093	6.80492e+07	35.4044	0.482276	0.497712	0.499153	0.158621	0.126897	0.158621	1.02046	0.227357	0.111035	0.227357	0.0211495	0.0528737	0.581611	21.5249	2.77587	0	23.7456	48.0939	0	0.555174	0.618622	68086800	0.444139	2.08322	2.03035	2.68598	21.5249	48.0463	50.7323	49.2677
NY_Thomas	76.529	121	0.382259	7.61694	2.13477	21.8911	0.485762	0.800979	13.9366	4.52006	0.368144	1.98304	7.59812	27.205	1.46082	9.10128	0.515167	7.65141e+07	27.9253	5.02043	5.26253	5.62686	2.87624	0.767312	1.24747	0.240079	2.58438	7.30123	16.5231	0	5.39472	18.5755	7.61663	0.32952	0.381302	27.2184	6.86814	0	0.527233	1.54875	76474800	4.89102	36.9345	31.5398	55.5101	7.61663	35.1645	90.6746	8.94412
NY_Wynants	75.0637	101	0.354852	5.47144	2.89876	8.25991	2.77168	7.22532	37.0077	9.71768	0.53108	3.80028	1.47216	10.5533	0.279326	4.91398	4.74255	7.50688e+07	54.834	3.74791	4.13144	4.5109	1.21752	0.0047934	0.723804	0.321158	0.0527274	0.440993	13.0764	0	1.88381	36.9236	1.48116	0.268431	2.78976	10.6462	24.3505	0	4.70712	1.11207	75103200	1.94612	17.7212	15.8374	54.6448	1.48116	12.3957	67.0406	30.1697
PA_LMehoopany	27.9003	213	0	0.245185	0.0129045	3.55841	0	19.2664	18.2372	27.7285	0.438752	0.958157	16.4984	7.51686	0.861374	1.95825	2.71962	2.78955e+07	59.3012	0.313305	0.313305	0.313305	0.0258098	0	0	0.761389	0	0	0	0	0	0	17.2151	0.322622	0	7.85908	70.8091	0	2.80036	0.206478	27896400	0.0258098	0.787198	0.787198	0.787198	17.2151	25.3968	26.184	73.816
PA_SugarRun	86.8914	278	0	0.20818	0.018643	4.0476	0.127394	8.71146	39.6464	13.0656	0.146037	1.57015	18.2805	9.27178	1.00983	3.09577	0.800613	8.68904e+07	56.6415	0.313241	0.313241	0.313241	0	0	0	0.55141	0	0	0	0	0	0	19.0299	0.53068	0	9.56053	69.4362	0	0.787728	0.103648	86832000	0	0.55141	0.55141	0.55141	19.0299	29.1211	29.6725	70.3275
RI_Moshassuck	59.1671	6	16.4894	13.5214	26.1208	9.43058	0.0791079	0.319474	24.6223	0.187121	0.94321	0.363592	0	0.950816	0.354464	4.60651	2.01117	5.9156e+07	39.6418	36.1004	37.2385	37.5978	8.76841	5.87197	5.25131	0.492881	5.49471	23.6339	15.474	0.0912742	8.89619	16.7458	0	0.0365097	0	0.943167	2.99988	2.70172	2.00195	0.596325	59162400	19.8917	73.8834	64.9872	90.7205	0	0.979676	91.7001	8.29987
RI_Woonasqua	97.7685	30	1.95714	9.38892	9.39813	9.7682	0.801819	1.97187	45.2084	1.52907	0.64256	1.34127	0.394005	3.74397	1.59075	8.9627	3.30117	9.7759e+07	59.2978	10.6917	11.4676	11.7752	4.18968	1.74877	3.0042	0.504381	1.28488	1.31802	16.7808	0.00736323	12.9556	36.5658	0.397614	0.095722	0.809955	3.92828	10.997	0	3.27295	2.13902	97783200	8.94264	41.7863	28.8307	78.3595	0.397614	4.42162	82.7811	16.409
CT_Eightmile	52.4158	16	0.0291856	0.733072	0.123609	5.75814	0.0291856	1.06613	71.5767	4.75209	0.456668	1.17257	0.0600879	3.15891	0.468686	9.09559	1.51937	5.24199e+07	78.0362	0.512733	0.543077	0.561022	0	0.0618047	0.103008	0.803461	0.0755391	0	2.28677	0	0	37.433	0.0686719	0.343359	0	3.22071	44.4513	6.79165	1.52452	2.83615	52423200	0.164813	3.33059	3.33059	40.7636	0.0686719	3.63274	44.3964	55.6036
CT_Fenton	49.7238	104	0.0144736	1.19226	0.300327	6.04816	0.240624	1.23388	67.5954	10.0175	0.0705589	0.721871	0.0524668	3.81922	0.455919	7.28204	0.955258	4.97426e+07	76.4042	0.817708	0.827013	0.83038	0.260737	0	1.81068	0.579416	0.0506989	0	1.91932	0	0	45.0351	0.0651843	0.72427	0.137611	3.89657	41.392	0	0.977765	3.15058	49705200	2.07141	4.62084	4.62084	49.656	0.0651843	4.68603	54.342	45.5204
CT_Hope	75.1146	108	0.0167709	1.08052	0.161719	5.88179	0.112605	1.69985	58.2621	11.185	0.0826565	0.772659	0.201251	5.97762	0.625314	12.2775	1.66271	7.51255e+07	75.0614	0.703126	0.705463	0.710735	0.148603	0	1.79761	0.186952	0.0958727	0	2.04209	0	0	56.9628	0.21092	1.16965	0	6.17899	25.761	0	1.63942	3.80615	75099600	1.94622	4.27113	4.27113	61.2339	0.21092	7.55956	68.7934	31.2066
CT_Hubbard	53.4724	191	0	0.238997	0.0168308	2.58689	0.0100985	4.98359	50.0177	30.0244	0.296221	0.493141	0.0673231	0.824708	0.462846	7.85492	2.12236	5.34701e+07	80.9158	0.181018	0.181018	0.181018	0	0	0.235658	0.309723	0	0	0	0	0	0	0.0740641	0	0	0.76084	94.6809	0	2.14786	1.791	53467200	0.235658	0.545381	0.545381	0.545381	0.0740641	0.834904	1.38029	98.6197
CT_Lhanover	77.6401	79	0	0.923854	0.0776641	5.07366	0.22256	2.39715	56.8084	7.65513	0.154169	1.35159	0.296746	7.56007	2.36354	14.6773	0.438164	7.76372e+07	72.4855	0.571453	0.571453	0.571453	0.0510086	0	0.718757	1.37723	0	0	0.35706	0	0	10.2435	0.301414	1.19175	0.0463714	7.74867	70.5773	2.4345	0.431254	4.52121	77634000	0.769766	2.50406	2.50406	12.7475	0.301414	9.24183	21.9893	77.9643
CT_SalmonHam	260.542	23	0.139544	3.16529	0.861095	7.60237	0.198953	1.63998	57.6927	5.82906	0.398943	2.40437	0.39169	6.40692	0.708426	11.5731	0.987514	2.60547e+08	68.5454	1.91528	2.04539	2.11548	0.616141	0.237615	1.68817	0.1119	0.788827	0	6.30232	0	0	53.6568	0.389578	0.744619	0.0524963	6.5054	23.8858	0.165778	0.996049	3.85848	260589600	2.54193	9.74498	9.74498	63.4018	0.389578	7.6396	71.0414	28.9061
CT_SalmonLime	76.1369	191	0.0661899	1.10395	0.387684	4.70303	0.156019	8.2501	57.2685	5.11199	0.440872	0.882927	0.720998	10.1424	0.50588	6.02092	4.23852	7.61397e+07	68.1099	0.872435	0.881595	0.897977	0.430423	0.0425693	0.832466	0.562861	0.170277	0	2.0386	0	0	21.9563	0.723678	0.633809	0	10.4626	55.009	0.00945984	4.23801	2.88998	76111200	1.30546	4.07719	4.07719	26.0335	0.723678	11.8201	37.8536	62.1464
MA_Green	106.547	144	0.00168915	0.359788	0.0396949	2.68574	0.0126686	16.1905	43.009	30.9435	0.0422287	0.290533	0.069255	3.7668	0.182428	1.99742	0.408773	1.06556e+08	80.1962	0.269278	0.270553	0.272977	0.0168925	0	0.233116	0.422312	0	0	0	0	0	0	0.0608129	0.0405419	0	3.78053	94.5775	0	0.432447	0.435826	106556400	0.250008	0.67232	0.67232	0.67232	0.0608129	3.88189	4.55421	95.4458
MA_Stillwater	78.6783	122	0.0537604	2.60795	0.661138	4.41864	0.613097	14.7795	50.2911	5.67801	0.39348	1.10952	0.690878	6.8024	0.602802	10.2065	1.09122	7.86775e+07	72.7376	1.59641	1.60455	1.612	0.498422	0	1.49984	0.100599	0.37496	0	2.62472	0	2.06228	47.4141	0.685902	0.182907	0.406969	6.84073	31.5378	2.56528	1.10659	2.09886	78728400	1.99826	7.16082	5.09854	54.575	0.685902	7.70954	62.2845	37.3085
MA_WBSwift	32.9185	164	0	0.292494	0.0246023	4.44481	0	35.6131	35.0555	19.4358	0	0.369034	0	0.992291	0.079274	3.19829	0.494779	3.29217e+07	85.0626	0.252858	0.252858	0.252858	0.0765529	0	0.765529	0.688976	0	0	0	0	0	0	0	0.0109361	0	0.973316	96.3583	0	0.513998	0.612423	32918400	0.842082	1.53106	1.53106	1.53106	0	0.984252	2.51531	97.4847
NH_Cold	193.233	144	0.00605383	0.716215	0.059607	3.7436	0.242619	21.0874	35.0428	27.7969	0.220266	0.980255	0.152277	5.19	0.584893	3.17361	1.00354	1.93254e+08	76.834	0.44316	0.44316	0.450864	0.0260819	0	0.113643	0.873745	0	0	0	0	0	0	0.160218	0.0894238	0.0558899	5.38406	91.6296	0	0.998565	0.668815	193237200	0.139725	1.01347	1.01347	1.01347	0.160218	5.6337	6.64717	93.2969
NH_Lamprey	144.418	58	0.0461122	1.77906	0.471093	4.10274	1.38337	19.6488	19.7416	32.8519	0.49041	5.38703	0.157031	3.86408	1.78529	7.56428	0.727202	1.44421e+08	69.9719	1.17077	1.17186	1.17468	0.184442	0.00996984	0.393809	1.3235	0.0149548	0.00249246	1.49049	0	0	29.7375	0.139578	0.0274171	0.515939	3.95553	58.6601	0	0.712844	2.83143	144435600	0.588221	3.41966	3.41966	33.1572	0.139578	4.12253	37.2797	62.2043
NY_Apalachin	111.413	248	0.00484559	0.37311	0.0331115	2.46721	0.109833	13.1267	31.6627	23.6812	0.843132	1.19282	1.36161	23.4526	0.2657	1.13629	0.28912	1.11435e+08	58.4555	0.277097	0.27818	0.279699	0.0613854	0	0.20031	0.429698	0	0	0.613854	0	0.914319	11.8248	1.35694	0.216464	0	23.8498	60.2158	0	0.297234	0.0193849	111427200	0.261696	2.21957	1.30525	14.0443	1.35694	25.4232	39.4676	60.5324
NY_BlackEsopus	87.2849	6	0.287581	1.65024	0.481364	5.37231	0.178321	3.49633	48.4075	13.2411	0.200998	0.886452	3.97976	4.10963	0.454564	15.6799	1.57397	8.73089e+07	66.604	1.20649	1.2383	1.34363	0.705475	0.0618837	1.76575	0.152647	0.350675	0	3.16432	0	0.0165023	63.8681	4.10495	0.0660093	0.0536326	4.23697	15.211	0	1.5801	4.66191	87260400	2.53311	6.21725	6.20075	70.0854	4.10495	8.40794	78.4933	21.453
NY_Cross	44.2402	103	0.0325488	0.921537	0.166812	12.8018	0	5.64518	58.9438	1.14734	0.211567	0.842199	0	4.4246	0.396688	10.2407	4.22524	4.42385e+07	72.2867	0.824889	0.847577	0.873764	0.675291	0	0.0894964	0.154585	1.09023	0	10.9104	0	0	48.5965	0	0.0406802	0	4.49923	25.2461	0	4.21447	4.48296	44247600	0.764787	12.92	12.92	61.5166	0	4.53991	66.0565	33.9435
NY_Crum	46.9714	53	0.126413	2.42865	1.36564	5.74603	0.0383068	7.71117	56.1751	1.69508	0	2.83854	0.599502	12.1624	0.325608	7.92568	0.861904	4.6986e+07	66.3662	2.04563	2.07581	2.13962	0.260417	0.199142	0	0	0.0995711	0	6.46446	0	1.57782	71.5839	0.597426	0.0995711	0.0153186	12.3698	3.55392	0	0.880821	2.29779	47001600	0.459559	8.60141	7.02359	80.1854	0.597426	13.0668	93.2521	6.73254
NY_Esopus	164.967	305	0.00927305	0.258554	0.0469107	1.92388	0	1.29004	88.9629	6.29585	0.119459	0.123277	0.071457	0.117822	0.0387286	0.706934	0.0349103	1.64984e+08	82.54	0.171371	0.173035	0.178371	0.0502019	0	0.593692	0.128779	0.617702	0	0.211721	0	0	3.77169	0.0763942	0.0109135	0	0.120048	94.0827	0.305577	0.0305577	0	164934000	0.643894	1.6021	1.6021	5.37379	0.0763942	0.207356	5.58114	94.4189
NY_LBeaver	43.1744	206	0	0.0937871	0	2.09041	0	21.1605	50.8159	19.068	0.220921	0.0729455	0.0666931	1.37346	1.02541	3.66603	0.34597	4.31802e+07	80.1976	0.103052	0.103052	0.103052	0	0	0	0.225113	0	0	0.675338	0	0	53.6352	0.0750375	0.0083375	0	1.40904	43.33	0	0.358513	0.283475	43178400	0	0.90045	0.90045	54.5356	0.0750375	1.49241	56.028	43.972
NY_MillBrook	65.0338	394	0	0.00415213	0	0.923158	0	4.89813	80.5998	7.96795	1.11831	0.00692022	0.686486	3.19438	0.0858108	0.514865	0	6.50227e+07	76.1464	0.0202447	0.0202447	0.0202447	0.0110736	0	0	0.0775151	0	0	0	0	0	0	0.697636	0.116273	0	3.22241	95.8751	0	0	0	65019600	0.0110736	0.0885887	0.0885887	0.0885887	0.697636	4.03632	4.12491	95.8751
NY_Nanticoke	120.718	283	0.00298189	0.494994	0.0223642	2.95729	0.0365282	6.79946	32.6361	19.8818	0.256443	0.672417	7.67539	25.5496	0.377955	2.10298	0.533759	1.20721e+08	45.7209	0.365272	0.365592	0.366673	0.0387574	0	0.283227	0.715521	0.429313	0	0.035776	0	0	1.29986	7.75446	0.181862	0.0149067	26.3401	62.3368	0	0.521734	0.0477014	120751200	0.321984	1.50259	1.50259	2.80246	7.75446	34.2764	37.0789	62.9062
NY_Peekskill	104.85	39	0.561407	4.99	2.492	14.9288	0	2.32975	63.0922	0.523637	0.0360537	0.759702	0.0540805	1.68508	0.516769	4.26034	3.77018	1.04837e+08	70.1474	3.86147	4.11728	4.47198	1.44186	0.030897	2.1319	0.666003	0.418827	1.39037	15.0331	0	6.50554	36.8464	0.0514951	0.010299	0	1.64098	27.5739	0	3.79347	2.4649	104864400	3.60466	27.6185	21.113	64.465	0.0514951	1.70277	66.1677	33.8323
NY_Poesten	92.95	242	0	0.347666	0.0377687	2.40848	0	7.85687	39.8896	33.5261	0.35735	2.89367	0.0222739	2.4724	1.75479	6.63858	1.7945	9.29281e+07	74.9631	0.256918	0.256918	0.256918	0	0	0	0.906344	0.0116198	0	0.0968317	0	0	2.35882	0.0154931	0.0464792	0	2.52924	89.0929	0	1.78945	3.15284	92944800	0	1.0148	1.0148	3.37362	0.0154931	2.59122	5.96483	94.0352
NY_Sangerfield	136.968	335	0.0427075	0.346259	0.112354	1.77006	0	5.08614	31.3894	1.18596	6.15251	7.01915	13.9509	17.0659	1.29502	14.2223	0.361371	1.3697e+08	43.4648	0.316683	0.326625	0.329227	0.0893491	0.0446745	1.10372	0.273303	0	0	0.00525583	0	0	0	14.1355	2.03663	0	17.1576	58.2083	0	0.360024	6.58555	136990800	1.23775	1.51631	1.51631	1.51631	14.1355	33.3298	34.8461	65.1539
NY_Scriba	103.042	124	0	0.128354	0.00785841	0.814655	0.284649	28.0921	20.9034	3.84014	0.557947	25.2342	1.00937	4.2645	1.38221	11.3746	2.10605	1.03068e+08	62.9953	0.0990901	0.0990901	0.0990901	0	0	0	0.167668	0	0	0.164175	0	0	13.0956	1.03046	0.0803409	0.118765	4.37683	72.9041	0	2.08537	5.97667	103060800	0	0.331843	0.331843	13.4274	1.03046	5.48763	18.915	80.9662
NY_Sixmile	100.06	234	0.00899467	0.359787	0.0665605	2.43216	0.246454	6.90521	33.0104	22.761	0.477617	5.98865	4.65024	19.5976	0.457829	2.93856	0.0989413	1.00053e+08	56.0109	0.295473	0.295473	0.295473	0.0359518	0.0719036	0.568039	0.575229	0	0	0.384685	0.0611181	0	10.444	4.64498	0.431422	0.240877	19.9892	62.1679	0	0.0934747	0.29121	100134000	0.675894	1.63581	1.63581	12.1409	4.64498	25.0656	37.2065	62.5526
NY_Trout	92.9933	344	0.00967726	0.426767	0.0687086	3.15092	1.04031	4.70896	52.7953	5.38636	0.165481	1.02676	5.36604	24.1235	0.411284	1.00353	0.316447	9.29956e+07	51.2311	0.373254	0.375809	0.379052	0.0967754	0.0425812	0.739364	0.503232	0.00774204	0	0.321294	0	0	1.11485	5.58975	0.390973	1.04517	24.7397	65.0254	0	0.30581	0.0774204	92998800	0.878721	1.71099	1.71099	2.82584	5.58975	30.7204	33.5462	65.4086
NY_WBCroton	28.5156	187	0.01894	0.35039	0.145207	6.53745	0	4.05631	69.333	0.73866	0	1.16797	0	2.4622	0.1894	10.8873	4.11313	2.85093e+07	78.1432	0.384242	0.384242	0.388438	0.0378597	0	1.45129	0.0883392	0.252398	0	1.69107	0	0	56.5876	0	0.0126199	0	2.49874	26.893	0	4.1267	6.36042	28526400	1.48915	3.52095	3.52095	60.1085	0	2.51136	62.6199	37.3801
NY_WBDelaware	41.1014	498	0.0941249	1.23238	0.407145	6.19035	0	3.11707	49.3455	3.97513	0.630418	0.277997	6.74853	23.8114	0.676386	2.77997	0.713598	4.1113e+07	46.4013	1.00212	1.01066	1.01686	0.604415	0.166433	2.4965	0.394184	1.19131	0	1.44534	0	0	4.06447	6.74492	0.508059	0	24.3518	57.1128	0	0.683252	0.23651	41097600	3.26734	6.29818	6.29818	10.3626	6.74492	31.6048	41.9674	58.0326
PA_Choconut	48.1422	342	0.0018693	0.18693	0.0205623	2.98714	0.0654255	8.77449	42.9565	19.7304	0.0953342	0.753327	1.56086	20.3324	0.510319	1.05242	0.972035	4.81434e+07	62.2807	0.222052	0.222052	0.222052	0.00747999	0.01496	0.747999	0.463759	0	0	0	0	0	0	1.57828	0.426359	0	20.8093	74.942	0	0.979879	0.02992	48128400	0.770439	1.2342	1.2342	1.2342	1.57828	22.814	24.0482	75.9518
PA_Hammond	75.1193	328	0.00239567	0.298261	0.0263524	3.97561	0.294667	2.67836	33.8005	8.13809	0.273106	0.662402	13.8074	33.6016	0.65282	1.46854	0.319822	7.51309e+07	37.4928	0.323012	0.324174	0.324174	0.10547	0	0	0.977995	0	0	0	0	0	0	14.3056	1.16017	0	34.7716	48.3005	0	0.340381	0.0383527	75092400	0.10547	1.08347	1.08347	1.08347	14.3056	50.2373	51.3208	48.6792
PA_NBSugar	23.0276	352	0	0.242187	0.03125	3.79297	0.609375	2.19922	35.8477	7.43359	0	0.742188	12.0664	34.9258	0.617187	1.26172	0.230469	2.30385e+07	37.2411	0.308023	0.308023	0.308023	0.046897	0	0	0.406441	0	0	0	0	0	0	12.4746	2.18853	0	36.1263	48.5071	0	0.250117	0	23029200	0.046897	0.453338	0.453338	0.453338	12.4746	50.7894	51.2428	48.7572
RI_Hunting	16.1468	99	0	1.11445	0.167168	3.6777	0	0.824696	78.0452	0.585089	0	1.72183	0	3.64984	0.17274	9.64003	0.401204	1.61504e+07	77.9952	0.715989	0.715989	0.715989	0.0669045	0	0	0.0223015	0	0	2.49777	0	0	89.0946	0	0.200714	0	3.54594	3.76896	0	0.379126	0.423729	16142400	0.0669045	2.58698	2.58698	91.6815	0	3.74665	95.4282	4.57181
RI_Rush	12.1576	92	0.0740521	3.89514	1.94017	7.05717	0	0.348045	63.5219	0.599822	0.0740521	1.54769	0	4.3987	0.0444313	16.4988	0	1.21528e+07	73.1868	3.02804	3.031	3.03396	0.0889152	0	3.46769	0.0592768	0.0889152	0	5.21636	0	0	80.0533	0	0	0	4.83106	5.00889	0	0	1.18554	12146400	3.55661	8.92116	8.92116	88.9745	0	4.83106	93.8056	6.19443
RI_Wood	91.1608	39	0.00296162	1.06816	0.302085	4.70009	0.0246801	10.9382	56.8956	4.89753	0.142158	1.50549	0.815432	3.3259	1.05927	13.4122	0.910204	9.11607e+07	75.5374	0.826308	0.826308	0.826753	0.0276516	0	0.537231	0.995457	0.395023	0	0.213312	0	0	5.59352	0.790045	0.126407	0	3.36164	76.6423	7.75825	0.900652	2.6585	91134000	0.564882	2.16867	2.16867	7.7622	0.790045	4.2781	12.0403	87.9597
VT_Saxtons	186.709	125	0.00723052	0.577477	0.150395	2.58804	0.0409729	20.4021	39.5379	28.1619	0.135452	0.939967	0.109422	5.01798	0.204865	1.95369	0.172568	1.86697e+08	77.6166	0.417492	0.417704	0.418615	0.131074	0.00578269	0	0.506949	0.00963781	0	0.291062	0	0	0.206249	0.106016	0.0462615	0.00192756	5.0984	93.1706	0	0.167698	0.258293	186764400	0.136857	0.944505	0.944505	1.15075	0.106016	5.25068	6.40143	93.5966
GA_Beaverdam	67.4075	224.12	0.476661	4.09101	1.06147	5.47559	0.566118	3.85468	21.8356	0.181585	7.02841	0.332461	0.567454	51.1616	0.0253685	2.43671	0.905255		39.3198			2.7643	0.651	0.203	1.521	1.964	0.101	0	1.649		0	2.22	0.651	3.245	0	53.749	33.09	0	0.913	0.043		2.375	6.089	6.089	8.309	0.651	57.645	65.954	34.046
GA_Big	96.5858	310.89	1.85898	15.5148	5.24614	21.8707	0.101568	8.93801	26.7851	0.901069	2.05746	0.723091	0	13.2002	0.0465909	2.16275	0.593569		52.1295			11.7232	8.396	1.649	1.022	0.112	1.022	1.376	30.679		0.619	38.258	0	0.38	0.004	13.111	2.786	0	0.586	0		11.067	44.875	44.256	83.133	0	13.491	96.624	3.372
GA_Carlan	46.0273	201.08	0.103623	2.16044	0.566993	5.82439	1.43117	5.12249	35.3921	0.559173	12.0515	0.954113	0	30.9735	0.127085	4.49684	0.236573		56.9637			1.5265	0.164	0.109	0.938	1.696	0	0	0		0	0	0	1.79	0	31.992	63.053	0	0.258	0		1.211	2.907	2.907	2.907	0	33.782	36.689	63.311
GA_Coldwater	35.1381	192.8	0.376518	3.04032	0.786333	5.43261	0.919523	8.4883	30.4134	0.425183	7.83003	2.01322	0.973311	36.2225	0.0332975	2.75345	0.291993		51.6979			2.16948	0.482	0.01	0.164	3.014	0	0	0		0	0	1.076	3.137	0.082	38.743	52.953	0	0.318	0.021		0.656	3.67	3.67	3.67	1.076	42.956	46.626	53.292
GA_Dog	170.641	263.04	0.408185	5.94557	1.24565	10.3307	0.711423	22.899	33.6837	0.309039	4.61133	3.6879	0	13.8277	0.0442991	1.00517	1.29048		67.6166			3.73026	1.116	0.424	2.165	0.321	0.648	0	10.539		1.192	60.677	0	0.536	0.578	14.061	6.296	0	1.274	0.137		3.705	16.405	15.213	77.082	0	14.597	91.679	7.707
GA_Doolittle	10.7557	243.84	3.35284	27.4582	5.70234	43.5702	0	10.0753	6.77257	0.576923	0.317726	0.978261	0	0.459866	0	0	0.735786		56.0189			18.4586	8.35	0.168	4.393	1.677	9.289	37.86	18.478		18.813	0	0	0	0	0.168	0	0	0.805	0		12.911	99.028	80.215	99.028	0	0.168	99.196	0.805
GA_Honey	66.8335	194.97	1.82699	12.1387	3.10199	17.7274	0.609896	25.3275	19.969	0.640862	4.44295	2.13665	0	8.39583	0.0390441	2.65231	0.990912		60.3852			8.94663	4.26	0.635	1.987	1.05	0.797	0.388	24.778		3.904	41.515	0	0.355	0.42	8.692	10.124	0	1.029	0.065		6.882	37.799	33.895	79.314	0	9.047	88.361	11.218
GA_L.Haynes	66.8165	200.66	0.769055	8.11885	1.75226	11.5937	1.15156	21.8958	16.868	1.04516	9.90343	4.31533	0	19.2008	0	2.61425	0.771748		55.9609			5.33825	2.145	0.032	0.717	0.124	0.749	0	16.386		0	48.117	0	0.754	0.011	19.565	9.618	0	0.787	0.997		2.894	20.153	20.153	68.27	0	20.319	88.589	11.402
GA_Mill	29.3508	181.03	0.496872	3.03644	0.852656	5.82444	0.714636	2.74813	30.6803	0.303644	9.17372	0.555147	0.0552079	43.829	0.0398724	1.31886	0.37112		47.0359			2.36511	0.454	0.258	1.621	1.78	0.098	0	0.626		0	0.626	0.037	3.033	0	46.083	45.002	0	0.381	0		2.333	4.837	4.837	5.463	0.037	49.153	54.616	45.383
GA_N.F.Peach	88.3942	249.53	12.7501	23.6258	15.7668	30.6061	0.00814506	9.09498	6.31548	0.32173	0.0773781	0.0407253	0	0.127267	0.030544	0.868467	0.366528		47.3339			32.2276	18.635	9.148	9.291	0.509	1.434	25.249	18.427		16.862	0	0	0	0.004	0.069	0	0	0.371	0		37.074	99.555	82.693	99.555	0	0.069	99.624	0.371
GA_Nancy	96.5177	232.3	8.56554	20.5797	13.0521	32.5472	0.048493	11.8369	11.2718	0.6817	0.129626	0.0233139	0	0.248993	0.00746046	0.318002	0.68916		54.581			25.5838	19.162	4.154	6.447	0.254	3.635	18.263	22.823		24.233	0	0	0	0.004	0.224	0.097	0	0.705	0		29.763	98.971	74.738	98.971	0	0.224	99.195	0.802
GA_Pole	41.5318	224.36	3.92561	25.7473	11.8483	24.5768	0.1474	15.826	11.4582	0.273123	1.47617	1.23122	0	1.01012	0.0411853	1.69943	0.739167		51.5422			21.4826	10.43	4.214	4.37	0.728	2.584	18.112	24.874		19.82	12.676	0	0.009	0	0.954	0.477	0	0.746	0.009		19.014	85.132	65.312	97.808	0	0.963	98.771	1.232
GA_Proctor	34.7661	239.38	12.1258	29.5158	18.0735	23.7028	0.445365	5.56706	7.34852	0.313309	1.0435	0.649922	0	1.02797	0	0.0569653	0.129467		45.4869			34.5464	21.366	5.846	9.902	0.828	6.167	30.285	9.271		14.837	0	0	0	0.455	0.89	0.052	0	0.103	0		37.114	98.502	83.665	98.502	0	0.89	99.392	0.155
GA_Rottenwood	47.9663	254.68	16.0347	26.5962	22.2358	24.1571	0.0356493	5.3943	3.79571	0.140721	0.459688	0.197009	0	0.30771	0	0.491585	0.153855		35.5912			40.1267	27.191	22.64	6.848	1.254	2.703	24.916	3.056		10.873	0	0	0	0	0.33	0.023	0	0.165	0		56.679	99.481	88.608	99.481	0	0.33	99.811	0.188
GA_S.F.Peach	14.6924	288.09	10.1096	27.3162	14.0469	27.7876	0	15.0389	4.74558	0.116343	0.0796032	0	0	0.134713	0	0.355153	0.269426		47.0147			29.3999	19.305	5.53	9.249	0.734	2.104	9.934	32.2		20.48	0	0	0	0	0.171	0	0	0.294	0		34.084	99.536	79.056	99.536	0	0.171	99.707	0.294
GA_Shoal.Atlanta	22.3358	229.51	4.3848	26.5022	8.26583	39.8783	0.0241809	11.6955	6.73034	1.10829	0.116874	0.116874	0	0.443316	0	0.55616	0.177326		57.1731			20.5905	16.573	0.225	4.316	0.451	4.043	38.025	15.494		20.438	0	0	0.016	0	0.258	0	0	0.161	0		21.114	99.565	79.127	99.565	0	0.274	99.839	0.161
GA_Shoal.Sharpsburg	62.1303	243.6	1.21826	9.70695	1.71512	15.0218	0.72574	27.2391	18.8924	0.467892	4.13136	2.38292	0.0115887	12.578	0.0304202	4.33416	1.54419		63.3796			6.45699	2.057	0.4	3.152	0.127	0.139	0	20.051		0	52.575	0.023	0.406	0.597	12.78	4.136	0	1.57	1.987		5.609	25.926	25.926	78.501	0.023	13.209	91.71	7.693
GA_ShoalCAFO	35.7332	212.68	0.146092	3.39286	0.695197	3.71779	2.05285	3.97219	27.4527	0.15113	11.04	0.45087	0.335004	43.8075	0.0654895	2.41556	0.304778		44.4036			1.89282	0.534	0	0.655	1.844	0	0	0.363		0	2.902	0.333	3.154	0	45.702	44.22	0	0.272	0.02		1.189	3.396	3.396	6.298	0.333	49.189	55.487	44.512
GA_Sope	79.5973	270.91	4.88806	25.8277	8.56965	38.1852	0.0226142	11.8046	8.42492	0.362958	0.213704	0.0938489	0	0.62076	0	0.506558	0.479421		52.2972			21.413	11.807	3.361	2.977	0.48	2.827	6.731	49.765		17.923	3.23	0	0	0	0.344	0.081	0	0.475	0		18.145	95.871	77.948	99.101	0	0.344	99.445	0.556
GA_YelJack	232.979	198.47	0.0757143	2.23936	0.276589	4.92375	0.341487	31.5524	23.7936	1.42157	7.36283	7.70431	0.0463557	14.5252	0.186968	4.74219	0.807748		72.714			1.31576	0.27	0.13	1.853	1.043	0.102	0	1.539		0	7.434	0.054	0.644	0	14.886	68.184	0	0.805	3.056		2.253	4.937	4.937	12.371	0.054	15.584	27.955	72.045
NC_Bolin	20.8103	103.76	0.441024	10.1263	1.80301	21.221	0	21.7096	31.3516	2.69803	3.70114	0.622622	0	5.11069	0	0.639917	0.57506		76.4796			6.18501	3.236	0	0.398	1.402	0.415	13.378	13.915		5.659	40.827	0	0.208	0	4.95	14.521	0	0.623	0.467		3.634	38.403	32.744	79.23	0	5.158	84.388	15.611
NC_Briar	13.202	207.73	4.56528	34.3077	10.5342	46.2251	0	0.585991	3.01172	0	0.551921	0	0	0.00681385	0	0.211229	0		52.2922			25.3063	17.54	0.682	3.71	0.082	0.982	61.538	11.157		4.092	0.082	0	0	0	0	0	0	0	0.136		21.932	99.783	95.691	99.865	0	0	99.865	0.136
NC_Campbell	14.7483	205.93	6.67114	29.5349	12.8479	45.2087	0.0305176	0.689697	4.08325	0	0.0732422	0	0	0	0	0.65918	0.201416		51.6038			27.0519	19.302	0.366	3.612	0.244	0.537	68.912	1		5.442	0	0	0	0	0	0	0	0.22	0.366		23.28	99.415	93.973	99.415	0	0	99.415	0.586
NC_Clear	29.2363	173.11	0.332328	5.08954	0.978522	18.6165	0.126162	15.204	32.2635	1.48009	6.32962	0.563112	0.498492	16.2872	0.0646194	1.93858	0.227706		63.1059			3.80414	2.191	0.837	2.462	0.086	0.062	0	18.498		9.342	40.751	0.529	0.394	0.012	16.283	7.397	0	0.222	0.935		5.49	33.478	24.136	74.229	0.529	17.206	91.435	8.554
NC_Ellerbe	57.2252	80.39	4.95322	22.0049	12.556	35.2716	0.295621	5.19066	8.54312	1.54257	1.975	1.84606	0.246875	1.69825	0.0251592	3.69526	0.155673		53.0657			21.9538	15.622	4.165	10.432	0.868	4.467	18.227	20.605		8.613	8.412	0.258	0.069	0.195	1.774	3.473	0	0.164	2.655		30.219	82.999	74.386	91.411	0.258	2.101	93.512	6.292
NC_Eno	170.991	151.51	0.304737	2.59053	0.916842	8.64263	0.108947	6.72368	45.6458	2.55	3.7279	2.4521	0.734737	23.5984	0.00789474	0.7	1.29579		67.1066			2.21161	1.35	0.312	2.491	0.665	0.242	0.187	4.392		0.069	29.189	0.737	1.289	0.051	24.323	32.644	0.44	1.297	0.255		4.153	9.708	9.639	38.897	0.737	26.349	65.246	34.636
NC_Flat	376.856	119.23	0.233102	1.55672	0.476714	4.90041	0.144256	4.60927	45.4251	3.0824	6.26702	3.77167	1.18271	27.2455	0.0157631	0.743731	0.345593		64.6032			1.33241	0.522	0.181	1.521	0.511	0.103	0	1.834		0	29.681	1.187	1.496	0.004	27.907	34.435	0	0.345	0.275		2.224	4.672	4.672	34.353	1.187	30.59	64.943	35.055
NC_Goose	28.5797	170.3	0.2172	9.85583	1.47633	27.4049	0.0283304	11.776	30.4142	1.59909	1.33153	0.689373	0.0723999	13.5325	0	1.28431	0.31793		60.5729			6.01882	2.96	0.101	2.167	0.92	3.301	0.101	28.534		17.36	26.127	0.076	0.189	0	13.656	3.603	0	0.315	0.592		5.228	55.444	38.084	81.571	0.076	13.921	95.492	4.51
NC_Irvins	21.6176	190.66	0.578853	12.2226	2.49448	46.0417	0	9.71974	19.1854	1.56998	1.07442	0.249865	0	5.21801	0	1.45754	0.187398		62.5169			8.8642	5.077	0	0	0.3	3.429	0.616	51.557		30.464	2.181	0	0	0	5.194	0.433	0	0.2	0.549		5.077	91.443	60.979	93.624	0	5.194	98.818	1.182
NC_L.Hope	6.77908	184.25	10.4446	45.6536	11.2276	32.6742	0	0	0	0	0	0	0	0	0	0	0		49.0313			33.6226	19.437	2.071	4.249	0.212	0.159	73.871	0		0	0	0	0	0	0	0	0	0	0		25.757	99.999	99.999	99.999	0	0	99.999	0
NC_L.Sugar	31.3452	189.94	23.3428	31.0281	23.8911	19.5246	0	0.183734	1.61628	0	0.152155	0.0315793	0	0.0976086	0	0.132059	0		33.9784			48.8356	34.736	10.245	13.338	0.218	3.587	26.273	9.383		2.07	0	0	0	0	0.08	0	0	0	0.069		58.319	99.85	97.78	99.85	0	0.08	99.93	0.069
NC_Marsh	17.7687	62.48	7.29583	21.1584	24.2216	41.7245	0	1.77206	2.14166	0.556934	0.389854	0.0506303	0	0.415169	0	0	0.273404		36.6954			31.7828	34.973	6.517	4.149	1.073	2.712	21.939	23.234		4.756	0.142	0	0	0	0.243	0.04	0	0.223	0		45.639	99.353	94.597	99.495	0	0.243	99.738	0.263
NC_McAlpine	18.9283	195.08	2.08274	30.7133	5.96291	48.0409	0	2.13504	8.12649	0.271041	1.21255	0	0	0.737042	0	0.423205	0.294817		54.6616			18.7712	9.077	0.799	2.436	0.304	0.495	46.775	27.231		11.551	0.133	0	0	0	0.647	0	0	0.381	0.171		12.312	98.668	87.117	98.801	0	0.647	99.448	0.552
NC_McKee	14.8986	183.87	0.102626	13.6674	1.95593	29.6287	1.12285	9.52611	30.0996	0.49502	4.12315	0.392394	0	7.36493	0.036221	1.06852	0.416541		62.4977			7.67963	0.965	0	4.417	0.434	3.355	0	35.964		8.569	35.313	0	0.121	0	7.338	2.631	0	0.338	0.555		5.382	53.704	45.135	89.017	0	7.459	96.476	3.524
NC_McMullen	18.1961	186.12	3.58802	26.327	8.93545	57.9618	0	0.761095	1.65563	0.370663	0	0	0	0.118612	0	0.281704	0		58.2973			21.431	17.83	0.377	1.527	0.179	2.578	40.599	33.677		3.193	0	0	0	0	0	0	0	0	0.04		19.734	99.96	96.767	99.96	0	0	99.96	0.04
NC_Middle	216.031	57.83	0.667814	9.98804	2.65209	18.6084	0.215384	10.5867	15.9371	6.3961	9.66018	2.15633	7.73339	8.23415	0.467844	5.86618	0.830289		55.0965			6.73839	4.234	0.833	1.18	0.425	1.028	0.766	22.676		0.112	43.388	7.883	0.23	0.01	8.341	4.244	0	0.808	3.831		6.247	31.254	31.142	74.642	7.883	16.454	91.096	8.883
NC_Morgan.Chapel	106.044	75.57	0.620296	4.67216	2.57028	12.1115	0.192623	16.6275	41.6922	4.95049	3.5894	0.657632	0.318209	10.8827	0.0356394	0.145952	0.933414		75.2298			4.4581	3.92	0.204	1.558	0.102	1.028	5.667	5.623		4.222	57.288	0.295	0.604	0.126	11.07	7.249	0	0.926	0.034		5.682	22.324	18.102	79.612	0.295	11.969	91.581	8.209
NC_Mountain	20.5979	112.51	0	2.23659	0.28831	6.86703	0.126682	6.5394	42.22	3.45972	3.90093	1.73423	0.240259	31.7797	0	0.266469	0.34073		64.9889			1.33601	0.385	0.017	4.426	0.892	0	0	1.522		0	33.59	0.227	1.505	0	32.26	24.79	0	0.315	0.07		4.828	7.242	7.242	40.832	0.227	33.992	74.824	25.175
NC_N.Buffalo	24.7287	226.72	7.38018	36.406	10.9174	43.7097	0	0.0618654	1.17544	0.0837003	0	0	0	0.0473088	0	0.0218349	0.196514		46.7347			28.5398	20.108	1.266	8.337	1.164	8.191	22.421	36.985		1.339	0	0	0	0	0	0	0	0.189	0		29.711	99.811	98.472	99.811	0	0	99.811	0.189
NC_ReedyFk	53.3976	239.53	0.842659	7.62606	2.08642	14.2881	0	3.53917	36.5731	0.517393	3.28131	1.50499	0.163476	26.8437	0.0117972	1.95665	0.765134		53.9252			5.55036	2.347	1.086	1.241	0.25	0.593	0.283	17.069		0	34.792	0.175	1.079	0	27.435	11.869	0	0.789	0.991		4.674	22.869	22.869	57.661	0.175	28.689	86.35	13.649
NC_Rocky	53.5941	197.4	0.422968	6.61307	1.88825	15.1261	0.0386042	8.29487	35.3698	0.795582	7.20052	1.66166	0.236661	20.4938	0.045318	1.69859	0.114134		61.0303			4.78732	3.459	0.403	0.866	0.584	1.518	0.027	15.413		0.007	37.334	0.255	0.927	0	20.705	17.226	0	0.121	1.075		4.728	22.277	22.27	59.611	0.255	21.887	81.498	18.422
NC_S.Buffalo	18.9199	238.28	17.6823	30.5076	21.9923	27.1919	0	0.409115	1.87432	0	0.142714	0.0285429	0	0.0999001	0	0	0.0713572		33.2479			42.7109	31.149	6.857	8.889	0.304	2.545	32.991	14.739		2.336	0	0	0	0	0.114	0	0	0.076	0		46.895	99.81	97.474	99.81	0	0.114	99.924	0.076
NC_Sandy	12.1356	85.57	5.30842	19.4321	16.7853	38.145	0	8.38523	8.3704	3.04715	0.14828	0.044484	0	0.126038	0	0.207592	0		53.5896			23.8898	42.489	0	9.481	0.03	13.007	8.859	5.185		19.674	0	0	0	0	0.119	1.096	0	0	0.059		51.97	98.725	79.051	98.725	0	0.119	98.844	1.155
NC_Stewart	23.4799	195.76	10.0659	34.4777	15.1161	23.6838	4.5789	1.958	6.14607	0.130278	1.57866	0.275883	0	1.10736	0	0.103456	0.777837		39.3386			32.2517	16.782	17.639	8.452	1.455	1.179	17.639	20.058		3.675	0.888	0	0	4.379	0.995	5.145	0	0.796	0.046		42.873	86.879	83.204	87.767	0	0.995	88.762	5.987
NC_SwiftApex	54.8148	91.66	2.08545	20.0877	8.95103	47.1148	0.0377681	5.36963	10.1563	1.13797	1.18887	0.249598	0.0311997	1.22828	0	0.648626	1.7127		55.9854			17.2416	14.532	2.136	4.496	2.36	4.18	16.135	34.105		6.402	9.767	0.026	0.026	0.007	1.163	2.478	0	1.742	0.447		21.164	84.346	77.944	94.113	0.026	1.215	95.328	4.667
NC_ThirdFk	38.1182	76.67	2.79286	23.9742	10.6544	48.8526	0	2.87077	4.72874	1.10723	0.715331	0.0212475	0	0.200671	0	3.85287	0.229		55.2411			19.7796	12.5	2.466	4.441	0.633	4.403	31.236	30.546		10.705	0	0	0	0	0.17	0	0	0.227	2.674		19.407	96.93	86.225	96.93	0	0.17	97.1	2.901
NC_Torrence	18.7044	204.24	2.03453	21.3169	9.26843	31.1337	0.0529075	4.04983	17.3729	0.245298	4.526	1.80367	0	6.93569	0	1.18801	0.0721466		50.5106			17.2057	15.974	2.444	9.103	0.462	0.5	9.026	25.635		2.04	19.149	0	0.135	0	6.582	8.141	0	0.077	0.597		27.521	65.184	63.144	84.333	0	6.717	91.05	8.815
SC_Durbin	33.3605	210.98	1.26285	13.9696	4.51172	24.5123	0.0593648	5.16204	24.1615	0.40476	4.02331	0.777139	0	19.477	0.013492	1.45174	0.213174		46.3653			9.86891	5.702	0.668	1.099	1.261	3.966	0	29.597		2.285	28.627	0	0.787	0	20.134	5.669	0	0.205	0		7.469	44.578	42.293	73.205	0	20.921	94.126	5.874
SC_Enoree	219.3	224.47	2.7128	15.1917	5.82697	23.779	0.164984	6.18156	28.1203	0.229828	5.7966	0.645161	0	8.50858	0.0463761	2.39555	0.400558		52.9293			12.3574	6.665	2.418	2.5	0.45	1.652	3.868	28.306		8.709	30.728	0	0.622	0.048	8.681	4.887	0	0.424	0.031		11.583	54.568	45.859	85.296	0	9.303	94.599	5.342
SC_Manchester	15.0818	157.86	5.87603	32.1629	11.9551	36.343	0	2.75887	9.02902	0.30455	0.925594	0.0179147	0	0.41801	0	0.125403	0.0836021		45.2031			26.0094	21.853	5.398	5.66	1.218	10.198	13.088	28.803		11.727	1.552	0	0	0	0.31	0.096	0	0.072	0.024		32.911	97.945	86.218	99.497	0	0.31	99.807	0.192
SC_Reedy	125.468	253.1	6.04165	21.9378	10.3953	30.0763	0.190102	4.08396	17.7074	0.182928	3.10261	0.39742	0	3.65282	0.0365856	1.8508	0.344335		46.8159			20.9817	15.653	2.777	6.401	0.726	3.466	11.577	27.574		14.187	11.542	0	0.118	0.009	3.509	2	0	0.353	0.032		24.831	82.361	68.174	93.903	0	3.627	97.53	2.385
SC_S.Rabon	77.0087	176.82	1.2694	4.32369	2.34945	10.4229	0.544698	7.62694	34.3744	0.545867	6.64742	1.33954	0.162474	27.5633	0.0374041	2.01515	0.777305		55.4825			4.66236	2.01	2.085	1.216	0.584	0	0	8.762		0.019	39.38	0.168	1.59	0.009	28.608	14.779	0	0.781	0.009		5.311	14.676	14.657	54.056	0.168	30.366	84.422	15.569
SC_Tools	25.0315	174.71	0.751501	4.20697	1.01399	16.0476	0.302039	10.1543	27.2554	2.48103	3.28287	0.758693	0.474632	31.9262	0.0934882	0.729927	0.521376		51.2951			3.78674	1.05	0.503	0.69	0.503	0.446	0	17.628		0.302	38.979	0.489	1.251	0.216	32.753	4.227	0	0.561	0.403		2.243	21.122	20.82	60.101	0.489	34.493	94.594	5.191
SC_Twelvemile	270.192	261.73	0.345743	2.64737	0.718133	11.8039	0.404366	9.25212	42.6996	0.715468	10.9482	1.70173	0	17.8024	0.0143227	0.410362	0.536268		63.8914			2.14255	0.93	0.316	0.97	0.541	0.264	0	8.718		0	50.072	0	1.494	0.108	18.282	17.755	0	0.538	0		2.216	11.739	11.739	61.811	0	19.776	81.587	18.293
SC_Wildcat	76.6617	155.97	2.10945	13.8846	5.00657	24.7676	0.120909	7.48227	24.2804	1.93102	3.58501	0.467202	0.238296	15.0291	0.0457811	0.676152	0.37564		53.4801			11.337	8.077	0.559	1.86	1.277	1.442	5.837	25.49		5.231	29.368	0.225	0.69	0.07	15.431	3.71	0	0.39	0.343		10.496	49.773	44.542	79.141	0.225	16.346	95.487	4.443
VA_Accotink	61.7786	60.24	4.35118	24.6329	14.1883	31.0803	0	0.403508	20.9212	1.38241	0.00728353	0.161694	0.0626384	0.0830323	0	2.67597	0.049528		42.76			23.3744	16.948	1.043	9.01	0.146	4.651	25.382	17.234		24.432	0	0.035	0	0	0.058	0.012	0	0.041	1.008		27.001	98.846	74.414	98.846	0.035	0.093	98.939	1.061
VA_Difficult.Falls	149.768	45.52	1.55022	12.7989	6.80835	32.4242	0.021631	2.10962	35.3913	1.3994	0.0612878	0.916913	0.829788	0.963179	0.0126181	4.29495	0.417598		52.6665			11.8351	8.233	0.462	3.633	0.216	3.97	8.735	28.282		34.206	7.875	0.777	0.026	0	0.76	0.82	0.551	0.409	1.046		12.328	87.737	53.531	95.612	0.777	1.563	97.175	2.826
VA_Difficult.Fox	14.2258	90.38	5.376	14.3697	17.7661	25.944	0.0316236	2.32749	28.9419	1.35349	0.170767	0.784264	0.461704	0.480678	0.0316236	1.64443	0.316236		44.327			22.6829	17.332	0.025	8.463	0.407	4.549	18.221	14.867		35.095	0.178	0.127	0	0	0.127	0.102	0	0.28	0.229		25.82	98.959	63.864	99.137	0.127	0.254	99.391	0.611
VA_S.F.Difficult	7.01449	82.64	0.0128205	6.65385	0.628205	36.3974	0.192308	2.34615	47.2051	1.70513	0.0769231	0.679487	0	0.320513	0	3.78205	0		60.0748			4.71436	0.513	0	0	0.154	0.975	0.616	40.811		56.211	0	0	0	0	0.411	0	0	0	0.308		0.513	99.28	43.069	99.28	0	0.411	99.691	0.308
#Table S6. Watershed-specific GIS metrics (see Table S15 for GIS data dictionary) and median and maximum major ion concentrations (milligrams per liter, mg/L) for wadeable streams in the USGS Regional Stream Quality Assessment (RSQA) synoptic samplings in the Pacific Northwest (PNSQA, 2015), Northeast (NESQA, 2016), California (CaSQA, 2017), and Southeast (SESQA, 2014) regions.
[truncated: 117 more columns]
