# Supplementary material for: Multi-region assessment of pharmaceutical exposures and predicted effects in USA wadeable urban-gradient streams
Source: PLoS One. 2020 Jan 30;15(1):e0228214. doi: 10.1371/journal.pone.0228214 (PMC6992211; doi:10.1371/journal.pone.0228214)
Supplement: S7 Table — (XLSX) [file pone.0228214.s011.xlsx]

## Sheet: TABLE S7-MULTIVARIATE ANALYSIS
Multivariate Data Matrix	ANOSIM Statistics	Region Value	Urban Center Value	Ecoregion (Level III) Value	RELATE Statistics	Median Detected Conc Value	Number Detected Value	GIS Metrics Value	Med Major Ion Conc Value	BEST (BVSTEP) GIS Statistics	Value	Metrics
Maximum Detected Concentration	Global R	0.098	0.167	0.043	Rho (r)	0.646	0.956	0.029	0.097	Rho (r)	0.312	Dev_IndusMilitary2012, RainfallErosivity, SemiDev_AnthroOth2012, P_NPDES_2012, TRI_NumOfChems2010, N_Wastewater2002, DamDensity2009
	p-value	0.001	0.001	0.038	p-value	0.001	0.001	0.119	0.002	p-value	0.01
Median Detected Concentration	Global R	0.081	0.239	0.117	Rho (r)		0.67	0.068	0.11	Rho (r)	0.387	Dev_IndusMilitary2012, RainfallErosivity, SemiDev_AnthroOth2012, P_NPDES_2012, TRI_NumOfChems2010, N_Wastewater2002, Dev_CommServices2012, NumFacilities2012, RoadDensity2016
	p-value	0.001	0.001	0.001	p-value		0.001	0.008	0.002	p-value	0.01
Number Detected	Global R	0.132	0.21	0.089	Rho (r)			0.037	0.087	Rho (r)	0.353	Dev_IndusMilitary2012, RainfallErosivity, SemiDev_AnthroOth2012, P_NPDES_2012, TRI_NumOfChems2010, N_Wastewater2002, DamDensity2009, Runoff2014, P_Wastewater2002
	p-value	0.001	0.001	0.001	p-value			0.091	0.005	p-value	0.01
#Table S7. Summary statistics for multivariate relations between pharmaceutical cumulative detection/concentration (log-transformed and normalized) data matrices (Euclidean distance) and site-specific LULC or major ion data matrices (Euclidean distance) assessed by non-metric multi-dimensional scaling (NMDS) and permutation based one-way analysis of similarity (ANOSIM; 999 permutations), cophenet…
#[TNTL, too numerous to list.]
