# Supplementary material for: Multi-region assessment of pharmaceutical exposures and predicted effects in USA wadeable urban-gradient streams
Source: PLoS One. 2020 Jan 30;15(1):e0228214. doi: 10.1371/journal.pone.0228214 (PMC6992211; doi:10.1371/journal.pone.0228214)
Supplement: S8 Table — (XLSX) [file pone.0228214.s012.xlsx]

## Sheet: TABLE S8-PHARM SPEARMAN
	MAX SUMDET	MAX SUMCONC	MED SUMDET	MED SUMCONC	Nicotine	Metformin	Caffeine	Cotinine	Lidocaine	Carbamazepine	Acetaminophen	Fexofenadine	Tramadol	Methocarbamol	Desmethyldiltiazem	Desvenlafaxine	Pseudoephedrine+Ephedrine	Sulfamethoxazole	Piperonyl.butoxide	Metoprolol	Venlafaxine	Dimethylxanthine	Fluconazole	Meprobamate	Thiabendazole	Acyclovir	Bupropion	Dextromethorphan	Carisoprodol	Sitagliptin	Atenolol	Diphenhydramine	Triamterene	Trimethoprim	Citalopram	Methadone	Hexamethylenetetramine	Ranitidine	Diltiazem	Oxycodone	Methotrexate	Famotidine	Temazepam	Cimetidine	Metaxalone	Hydrocodone	Propranolol	Albuterol	Chlorpheniramine
MAX SUMDET		2.2369e-94	2.4362e-76	1.6206e-65	7.886e-12	1.364e-51	1.5498e-14	2.0391e-30	1.9641e-18	1.664e-12	1.5125e-13	5.8789e-20	7.0322e-15	2.9852e-14	0.0026415	9.6858e-19	1.0479e-08	1.0304e-11	0.09107	1.4479e-13	7.0346e-15	0.10778	9.4124e-10	9.2575e-12	1.0356e-05	1.8269e-07	7.2256e-12	3.703e-08	8.1023e-06	5.663e-10	1.6243e-10	5.6578e-08	8.2776e-10	7.9431e-08	4.6041e-08	5.6613e-06	0.039819	1.0162e-06	4.1668e-08	4.4739e-06	0	0.00056986	0.00011258	0.00056986	0.0005705	0.015504	0.00011861	0.00010789	0.0026426
MAX SUMCONC	0.86658		3.5528e-51	5.142e-63	7.2419e-14	2.8255e-48	8.5382e-21	4.346e-27	1.2614e-09	9.7743e-06	9.133e-14	1.2675e-13	9.4415e-09	8.3893e-11	0.0031802	4.1242e-12	7.4195e-08	1.7754e-09	0.16861	1.1798e-10	4.486e-10	0.097061	9.1033e-07	2.3495e-08	5.8583e-06	9.1882e-07	6.2425e-09	1.6091e-07	0.00012947	1.3068e-08	2.0395e-08	1.8511e-07	1.5092e-07	1.1368e-06	3.3109e-07	9.9952e-06	0.0050575	4.0657e-06	1.2134e-07	1.3515e-05	0	0.00078334	0.00015958	0.00078356	0.00083586	0.01517	0.00028261	0.00014701	0.0031793
MED SUMDET	0.82061	0.72349		5.5134e-123	1.4326e-22	8.7784e-51	2.1748e-19	7.6073e-37	1.3619e-30	6.8132e-21	2.1464e-15	1.5295e-22	9.1413e-19	2.7333e-15	0.0023225	9.2415e-22	1.8013e-09	2.3355e-12	0.042313	1.1295e-15	1.6649e-16	0.099751	1.009e-10	6.8999e-13	3.2004e-06	1.0334e-07	4.1978e-13	2.2216e-08	2.339e-07	2.0866e-10	1.3766e-11	3.2476e-08	2.0646e-10	1.0782e-08	2.81e-08	3.569e-06	0.0042404	6.6081e-07	2.4043e-08	3.3785e-06	0	0.00049308	8.56e-05	0.00049301	0.00046192	0.013903	9.5407e-05	8.753e-05	0.0023235
MED SUMCONC	0.7847	0.77527	0.91544		1.9047e-32	4.2517e-64	1.4629e-23	1.7419e-30	1.1504e-18	1.3941e-11	2.057e-16	1.2001e-18	1.4011e-13	1.5231e-13	0.0027988	7.6842e-18	4.9089e-09	6.6743e-11	0.07637	1.7493e-13	1.9451e-13	0.10504	1.402e-08	1.666e-10	4.4951e-06	1.428e-07	2.7971e-11	4.61e-08	4.2147e-06	1.0719e-09	3.6639e-10	5.4258e-08	3.6753e-09	6.038e-08	6.8422e-08	4.845e-06	0.001629	1.52e-06	3.7358e-08	6.514e-06	0	0.00061458	0.00010866	0.00061432	0.00060207	0.014095	0.00016236	0.00010881	0.0027988
Nicotine	0.37685	0.40925	0.51827	0.60743		6.0699e-08	3.3783e-13	6.4062e-09	0.054144	0.6397	2.0828e-16	0.82372	0.025903	0.014282	0.16003	0.59358	0.00045217	0.029258	0.76189	0.057158	0.028823	0.077929	0.081224	0.10654	0.99017	0.80676	0.013417	0.04899	0.47493	0.061178	0.36427	0.66403	0.15909	0.032719	0.05046	0.58248	0.2521	0.10777	0.2117	0.03039	0	0.10398	0.068497	0.10398	0.10398	0.25235	0.068497	0.068497	0.16003
Metformin	0.72553	0.70869	0.72154	0.7794	0.30261		1.3011e-12	6.8078e-26	1.6217e-08	4.5972e-05	1.7309e-13	3.1498e-17	2.4712e-10	2.3197e-12	0.0031516	8.6838e-14	1.6604e-10	4.0695e-11	0.063448	1.6779e-09	3.8055e-09	0.081534	5.1582e-05	9.9606e-09	1.0397e-05	1.5199e-07	8.339e-08	3.457e-08	9.2322e-05	4.3005e-08	1.6325e-07	2.9153e-08	6.1076e-09	6.9353e-07	6.8431e-08	4.731e-06	0.11259	2.1154e-06	2.3564e-08	7.1489e-06	0	0.00091224	9.7678e-05	0.00091416	0.00060255	0.015371	0.00015235	0.00012174	0.0031617
Caffeine	0.41918	0.49898	0.48278	0.52852	0.399	0.38972		1.2622e-16	0.00022871	0.48629	1.1136e-23	0.033601	0.051118	0.45415	0.04335	0.044597	2.0879e-09	0.13504	0.5047	0.37679	0.21019	0.017465	0.82203	0.81401	0.19766	0.0049467	0.20833	0.34981	0.42806	0.67464	0.08021	0.045854	0.63614	0.40075	0.88222	0.069214	0.004208	0.6226	0.058627	0.1103	0	0.12085	0.023664	0.12085	0.0054123	0.30458	0.022393	0.95879	0.041487
Cotinine	0.5912	0.56242	0.63969	0.59176	0.32321	0.55136	0.4482		2.659e-13	0.0015042	2.1301e-25	3.3749e-10	5.4109e-06	7.7242e-07	0.00054105	1.337e-09	4.1157e-14	1.0034e-06	0.1658	3.2651e-07	2.626e-06	0.026198	1.0324e-06	9.702e-07	2.0235e-06	1.9925e-07	8.7454e-07	2.1536e-06	1.162e-05	1.0076e-08	3.3802e-09	1.5622e-07	1.4691e-05	8.0748e-06	2.0585e-05	6.5589e-07	0.034407	1.527e-05	4.8622e-07	7.9039e-06	0	0.00038166	2.2444e-05	0.00038371	0.00018728	0.0038508	0.00010373	4.3605e-05	0.00053964
Lidocaine	0.47126	0.33718	0.59264	0.4741	0.10984	0.31489	0.20851	0.40061		6.3351e-17	4.8893e-06	2.7983e-27	2.4137e-21	6.0078e-15	0.00021911	1.584e-28	2.6892e-09	5.1335e-18	0.009877	1.1454e-13	8.3535e-24	0.10133	6.6319e-09	7.5245e-10	8.5799e-06	9.5328e-09	1.3352e-13	4.9361e-12	2.5074e-07	3.3534e-10	1.4274e-09	2.7613e-11	1.0739e-11	2.4235e-10	7.8058e-12	1.6734e-08	0.43312	1.2196e-09	7.3879e-12	1.3117e-08	0	2.0726e-05	1.4653e-06	2.0717e-05	2.0066e-05	0.0024601	2.1004e-06	1.373e-06	0.0002193
Carbamazepine	0.38799	0.24901	0.50007	0.37266	-0.026778	0.23002	0.039817	0.1801	0.45214		0.23531	7.7281e-19	4.2561e-24	7.9332e-23	1.2522e-05	1.8433e-19	0.0014661	1.8413e-25	0.62085	6.034e-27	3.6705e-31	0.046432	8.2156e-20	2.2186e-23	3.5088e-06	1.5364e-11	1.1011e-23	3.1113e-16	2.2173e-10	4.6512e-21	1.3553e-16	2.0229e-12	2.8066e-20	5.6077e-14	3.8493e-16	2.0159e-08	0.13939	6.1104e-13	6.5321e-13	1.9247e-11	0	4.1386e-07	1.3411e-08	4.13e-07	4.3333e-07	0.00041547	2.6464e-08	1.3448e-08	1.2511e-05
Acetaminophen	0.40439	0.40773	0.43144	0.44538	0.4453	0.40349	0.52973	0.54666	0.25703	0.067822		0.025412	0.053284	0.89707	0.0030148	0.0021997	3.3181e-16	0.25359	0.24945	0.52156	0.20282	0.00087268	0.23578	0.98009	0.0008806	0.0011505	0.85431	0.3498	0.3725	0.61586	0.025206	0.0013414	0.14605	0.44335	0.35988	0.004968	0.45324	0.20269	0.038883	0.14398	0	0.01515	0.046045	0.01515	0.016002	0.085994	0.044088	0.52579	0.0027927
Fexofenadine	0.48943	0.40556	0.51797	0.47388	-0.012745	0.45608	0.12112	0.34803	0.56416	0.4762	0.12735		6.9827e-47	8.2496e-44	1.5246e-08	2.779e-78	3.4357e-08	7.7003e-41	2.527e-05	7.404e-44	3.832e-57	0.0040797	1.8296e-16	1.8336e-26	3.3021e-10	5.9245e-21	2.2465e-36	3.8316e-28	5.4814e-11	6.2268e-25	5.1486e-25	6.3794e-27	3.0867e-25	2.8057e-24	1.0252e-27	1.6307e-18	0.43121	9.6713e-22	9.3757e-28	4.1326e-19	0	4.717e-11	1.1798e-13	4.7122e-11	4.038e-11	5.898e-06	1.4861e-13	1.765e-13	1.5194e-08
Tramadol	0.42414	0.31977	0.47531	0.4049	-0.12694	0.35053	0.11125	0.25587	0.50507	0.53393	0.11023	0.70123		1.7347e-43	3.2222e-09	1.0296e-60	0.019568	1.9582e-45	0.0051171	2.7589e-36	2.5777e-76	0.0025186	4.0707e-27	1.0851e-29	3.7804e-11	5.2535e-23	2.8859e-34	4.1932e-31	4.5541e-12	1.4195e-27	1.4309e-27	1.4478e-29	9.094e-34	4.5324e-21	9.4751e-31	2.9629e-20	0.016008	7.3306e-24	1.461e-30	1.3961e-20	0	1.023e-11	6.2151e-15	1.0225e-11	6.1397e-12	1.4613e-06	1.2645e-14	9.7403e-15	3.2205e-09
Methocarbamol	0.415	0.35905	0.42997	0.40435	-0.13949	0.38565	0.042805	0.2772	0.42512	0.52096	-0.0074014	0.68393	0.68204		1.7543e-12	1.6157e-42	0.045233	4.4575e-60	0.12268	1.9076e-72	1.3376e-54	0.78744	8.8741e-43	9.6479e-58	2.294e-15	9.2802e-19	1.0871e-84	3.3926e-46	1.8289e-23	9.2792e-68	4.6861e-42	7.9067e-26	9.6603e-53	2.972e-39	9.2839e-46	3.0626e-21	0.19645	2.9949e-34	7.7516e-35	6.5976e-29	0	1.5644e-15	8.539e-21	1.5483e-15	2.1511e-16	1.2365e-08	2.1641e-20	4.8688e-20	1.757e-12
Desmethyldiltiazem	0.17075	0.16757	0.17293	0.16977	-0.080252	0.16773	0.1152	0.19601	0.20911	0.24607	0.16849	0.31545	0.3292	0.38762		3.806e-09	0.69498	7.8428e-16	6.115e-07	1.9777e-12	4.992e-12	0.92119	7.6597e-17	2.9334e-13	1.0876e-28	4.7639e-26	2.8e-15	6.4579e-26	5.4822e-10	4.7473e-19	5.3314e-17	8.5939e-26	9.1082e-20	3.6004e-23	6.4208e-26	4.5369e-39	0.82379	9.5362e-34	5.5201e-26	1.2761e-39	0	1.9217e-28	3.5002e-62	1.9217e-28	4.9815e-93	2.0915e-13	1.6871e-63	3.7412e-22	0
Desvenlafaxine	0.47501	0.38154	0.50962	0.46389	-0.030525	0.40806	0.11453	0.3367	0.57521	0.48363	0.17384	0.82632	0.76616	0.67628	0.32776		4.2842e-09	5.1933e-46	9.4194e-06	5.5322e-43	3.6031e-78	0.0051353	4.78e-27	6.174e-25	3.0169e-11	1.7627e-22	1.3395e-41	5.2139e-31	4.7694e-12	2.3447e-27	4.2263e-27	6.3606e-29	1.0142e-33	3.6515e-27	1.4555e-30	2.6821e-20	0.014353	5.9804e-24	1.6142e-30	1.5329e-20	0	7.9475e-12	8.112e-15	7.9387e-12	8.6663e-12	1.4605e-06	2.1453e-14	6.2262e-15	3.808e-09
Pseudoephedrine+Ephedrine	0.31883	0.30069	0.33418	0.32555	0.19868	0.3537	0.33293	0.41293	0.33076	0.18051	0.44259	0.30797	0.13297	0.11419	-0.02243	0.32674		0.00012463	0.047806	0.001921	0.00263	2.5839e-06	0.13946	0.25923	0.49271	1.2634e-07	0.014592	0.034492	0.00055315	0.095077	5.5382e-05	0.020638	0.088698	0.041697	0.46886	0.23017	0.61153	0.51848	0.0255	0.005048	0	0.65018	0.12519	0.65018	0.062276	0.74926	0.00038299	0.61153	0.69498
Sulfamethoxazole	0.37489	0.3343	0.3856	0.36082	-0.12424	0.36461	0.08535	0.27444	0.46609	0.54726	0.065249	0.66598	0.69323	0.76357	0.4375	0.69645	0.2169		0.066243	8.344e-61	5.4487e-72	3.6789e-05	7.1034e-37	3.6704e-55	5.2596e-21	7.7955e-35	2.6377e-66	1.3013e-68	4.4714e-23	6.0738e-60	1.0462e-47	3.2102e-48	1.4893e-60	2.3363e-58	1.115e-67	4.1024e-28	0.10962	1.2665e-48	9.4369e-50	1.1359e-40	0	2.5098e-21	2.0266e-27	2.4898e-21	2.9787e-21	8.0293e-11	1.1008e-26	1.3971e-27	7.8346e-16
Piperonyl.butoxide	0.096452	0.078642	0.11578	0.10113	0.017334	0.10589	0.038154	0.079163	0.14681	0.028294	0.065819	0.23754	0.15915	0.088143	0.27964	0.24944	0.11287	0.1048		0.0005189	0.13585	0.9089	0.063343	0.094483	0.0094919	4.4141e-08	0.075532	0.013425	0.01786	0.03145	1.6267e-05	6.8832e-08	0.03549	0.017027	0.011482	3.3858e-11	0.79676	0.0044853	5.5168e-08	0.0018469	0	0.81811	0.00018572	0.81811	2.6753e-05	0.87124	0.00016716	0.00016716	8.7508e-07
Metoprolol	0.40468	0.35639	0.43532	0.40342	-0.1085	0.33478	0.050534	0.28608	0.40624	0.56113	0.036658	0.6842	0.63579	0.80854	0.38678	0.67906	0.1761	0.76653	0.19663		2.216e-55	0.78744	2.4082e-42	2.7059e-58	6.5692e-16	1.41e-25	1.2137e-87	2.0086e-46	2.1041e-30	1.1159e-68	9.6413e-67	6.6976e-34	6.2409e-53	4.2897e-52	2.0495e-45	2.3862e-29	0.20055	1.1714e-34	7.0902e-46	9.0353e-30	0	2.1527e-16	1.2813e-20	2.1491e-16	2.7688e-16	1.388e-08	3.6699e-20	5.715e-21	1.9823e-12
Venlafaxine	0.42414	0.34572	0.4466	0.40271	-0.12457	0.32777	0.071598	0.26401	0.53099	0.59726	0.072768	0.75117	0.82054	0.7398	0.38017	0.82599	0.17083	0.80706	0.085173	0.74336		0.00048349	4.5268e-39	9.2325e-36	3.4846e-15	2.9317e-24	5.8141e-52	2.6747e-44	2.2364e-16	4.1906e-39	9.6053e-32	8.2381e-33	1.9842e-49	1.5986e-38	1.3527e-43	3.6505e-20	0.0035294	4.1119e-33	1.0399e-33	2.6069e-28	0	9.5438e-16	1.0764e-19	9.5214e-16	1.2172e-15	3.2401e-08	2.5655e-19	6.4998e-20	4.9958e-12
Dimethylxanthine	0.091818	0.094718	0.093968	0.092537	0.1006	0.09941	0.13536	0.12669	0.093533	0.11357	0.18873	0.16321	0.17156	-0.015426	-0.0056602	0.15909	0.26419	0.23285	-0.0065465	-0.015426	0.19768		0.82149	0.79824	0.86261	4.1196e-08	0.80956	0.85503	0.84779	0.83417	7.4781e-06	4.1196e-08	0.83417	0.84779	0.85503	0.8791	0.89804	0.87061	0.85503	0.8791	0	0.9089	0.89804	0.9089	0.9089	0.93572	0.89804	0.89804	0.92119
Fluconazole	0.33963	0.27547	0.35761	0.31621	-0.09951	0.22854	0.012869	0.27413	0.3229	0.48774	0.067754	0.44606	0.56268	0.67784	0.45106	0.56205	0.084398	0.63989	0.10593	0.67523	0.65466	-0.012908		1.6296e-61	5.2504e-15	4.0273e-19	3.1396e-44	2.0273e-38	1.3537e-33	2.3331e-65	1.0443e-51	2.9714e-19	8.3943e-64	2.7361e-24	5.4747e-38	5.4901e-30	0.00014332	2.8401e-36	1.5253e-27	2.0926e-29	0	1.3225e-12	3.0018e-29	1.1637e-12	1.257e-22	1.8498e-11	1.2616e-28	1.4233e-17	7.5475e-17
Meprobamate	0.37567	0.3115	0.39412	0.35367	-0.092143	0.31929	-0.013459	0.27479	0.34148	0.52668	-0.0014281	0.55669	0.58516	0.75377	0.39995	0.5422	0.064481	0.74237	0.095454	0.75613	0.63208	-0.014624	0.76938		3.0215e-17	7.783e-21	9.4879e-52	2.2493e-52	4.8385e-26	2.7349e-81	7.4316e-49	8.1159e-29	2.9913e-60	6.6332e-34	7.2417e-52	2.7569e-23	0.16085	1.1889e-38	3.4516e-39	1.3811e-32	0	2.2916e-17	1.5131e-22	2.2751e-17	1.3035e-17	3.6285e-09	5.7636e-22	8.2997e-23	2.9638e-13
Thiabendazole	0.24832	0.25496	0.26181	0.25798	-0.00070502	0.24828	0.073605	0.26688	0.25054	0.26078	0.18859	0.34821	0.36517	0.43104	0.57662	0.36688	-0.039233	0.50133	0.14759	0.43856	0.42848	-0.0099004	0.42595	0.45632		3.8016e-23	9.718e-20	3.0195e-36	6.2138e-13	2.9013e-26	2.7266e-22	2.0103e-23	1.7814e-26	4.4222e-32	6.0203e-36	1.6751e-35	0.020284	1.2595e-48	3.037e-36	9.7861e-36	0	7.9055e-42	1.0145e-30	7.8417e-42	2.0435e-20	2.2347e-18	3.5483e-16	3.1867e-56	1.0709e-28
Acyclovir	0.29191	0.27537	0.2975	0.29434	-0.013994	0.29372	0.15976	0.29104	0.31968	0.37194	0.1844	0.50075	0.52282	0.47523	0.55282	0.51732	0.29554	0.62541	0.30563	0.54837	0.53554	0.30628	0.4796	0.49943	0.52427		4.6581e-24	6.2561e-46	7.4268e-18	3.3949e-32	3.0068e-53	9.4915e-31	1.0033e-32	1.4927e-27	1.8395e-20	5.6266e-31	0.027444	7.8717e-27	2.4072e-46	6.6133e-49	0	1.8153e-18	2.2877e-48	2.2116e-18	8.4656e-36	9.022e-17	3.8152e-47	9.2848e-28	4.8008e-26
Bupropion	0.37749	0.32344	0.39752	0.36745	-0.14075	0.29957	0.071891	0.27589	0.40522	0.52978	0.010506	0.63641	0.62123	0.84376	0.42982	0.67069	0.13905	0.78757	0.10142	0.85113	0.72734	-0.013787	0.68637	0.7263	0.48689	0.53354		2.2717e-62	2.7127e-29	3.8388e-74	1.7092e-57	3.6845e-24	4.6949e-73	1.1204e-52	4.3522e-45	2.7146e-26	0.13286	9.3622e-45	8.1413e-46	4.5408e-38	0	3.3245e-20	6.397e-26	3.3139e-20	2.4176e-20	3.8669e-10	2.1549e-25	1.3045e-25	2.7917e-15
Dextromethorphan	0.30727	0.29316	0.31201	0.30522	-0.11228	0.30792	0.053454	0.26619	0.38025	0.44296	0.053455	0.57185	0.5968	0.69747	0.55158	0.59603	0.12052	0.79574	0.14074	0.69873	0.68677	-0.010453	0.65036	0.72934	0.63551	0.696	0.77276		2.6027e-40	9.2076e-100	3.0867e-53	2.9035e-46	1.1626e-101	2.2043e-89	1.3752e-70	2.7988e-50	0.026282	1.2204e-65	3.7481e-113	7.0793e-81	0	5.9072e-36	1.5301e-48	5.8941e-36	8.4283e-36	5.3613e-17	3.8752e-47	1.5633e-48	6.4085e-26
Carisoprodol	0.2512	0.21638	0.28944	0.25871	-0.040861	0.22093	0.045319	0.24696	0.28875	0.3514	0.05099	0.36233	0.38083	0.52753	0.34409	0.3805	0.19568	0.52354	0.13489	0.59109	0.44489	-0.010981	0.61622	0.55276	0.39484	0.46408	0.5818	0.66264		6.1086e-41	2.9128e-45	1.7235e-11	1.4346e-40	1.7504e-35	1.9479e-18	3.0165e-28	0.035225	1.1938e-23	2.4912e-27	7.6078e-27	0	2.0205e-07	3.427e-24	1.8229e-07	2.4342e-16	3.4781e-15	9.7024e-24	8.9383e-25	6.353e-10
Sitagliptin	0.34382	0.31685	0.35188	0.33855	-0.10681	0.30587	0.024014	0.31918	0.34808	0.50192	0.028699	0.54216	0.56681	0.79276	0.47874	0.56485	0.095283	0.76302	0.12262	0.79597	0.65487	-0.011977	0.78411	0.83476	0.55484	0.60548	0.81391	0.87768	0.66661		9.2413e-67	1.6245e-46	6.1393e-87	9.8153e-57	1.212e-66	1.4809e-35	0.068034	3.8488e-45	2.7565e-67	6.3687e-53	0	3.1286e-26	1.1472e-33	3.1332e-26	9.6286e-26	1.4592e-12	6.5366e-33	5.224e-35	4.8238e-19
Atenolol	0.35387	0.3128	0.37275	0.34737	-0.051872	0.29302	0.099842	0.32879	0.33615	0.44779	0.12753	0.54296	0.56677	0.67348	0.45312	0.56253	0.22763	0.70567	0.24293	0.78915	0.60192	0.25214	0.7261	0.71172	0.51531	0.7335	0.75269	0.73345	0.69226	0.78921		2.0361e-38	3.4009e-66	2.0144e-45	1.4433e-38	2.584e-43	0.10192	8.3218e-53	1.3748e-53	1.1534e-43	0	1.8186e-22	2.9814e-29	1.8365e-22	8.6165e-23	3.5363e-11	1.5126e-28	2.9371e-29	5.3681e-17
Diphenhydramine	0.30328	0.29178	0.3085	0.30368	-0.024847	0.3095	0.11387	0.29345	0.36755	0.38662	0.18195	0.56091	0.58411	0.55075	0.55041	0.57863	0.13184	0.7084	0.30141	0.61852	0.61025	0.30628	0.48117	0.57772	0.52711	0.59392	0.53456	0.69785	0.37108	0.69923	0.65035		2.9737e-33	1.7571e-40	1.9872e-70	4.74e-49	0.68088	4.2953e-42	1.1947e-69	1.4259e-31	0	4.2653e-36	1.7753e-14	4.2844e-36	1.8269e-18	0.0001315	1.1254e-14	1.5193e-27	8.6932e-26
Triamterene	0.3407	0.29379	0.35197	0.32807	-0.080432	0.32363	0.027062	0.24416	0.37458	0.49312	0.083022	0.54511	0.61752	0.7311	0.48722	0.61717	0.097163	0.76551	0.11987	0.732	0.71469	-0.011977	0.77828	0.76428	0.55681	0.60959	0.81048	0.88136	0.66428	0.84941	0.78717	0.61364		2.2543e-57	1.8554e-67	9.4744e-36	0.068034	8.4751e-66	8.5394e-68	5.8521e-54	0	7.6874e-27	1.1505e-34	7.6411e-27	1.2341e-26	5.7095e-13	3.1704e-34	1.1681e-34	9.0461e-20
Trimethoprim	0.30004	0.27311	0.31858	0.30266	-0.12172	0.27833	0.048047	0.25124	0.35069	0.41092	0.043835	0.53573	0.50205	0.65585	0.52452	0.56311	0.11612	0.7564	0.13588	0.72798	0.65105	-0.010981	0.53584	0.61855	0.60458	0.56661	0.73079	0.8553	0.6301	0.74939	0.69316	0.66372	0.75217		1.5185e-59	1.8846e-43	0.042831	4.1001e-56	1.4459e-59	7.721e-44	0	5.3605e-32	1.6938e-24	5.3503e-32	1.1062e-16	5.5342e-15	3.8022e-24	3.9983e-43	3.6429e-23
Citalopram	0.30523	0.28594	0.30984	0.30147	-0.11156	0.30147	0.0084762	0.24007	0.37692	0.44172	0.052348	0.56807	0.59393	0.69505	0.5516	0.5924	-0.041423	0.79248	0.14386	0.69312	0.68267	-0.010453	0.64748	0.72688	0.6334	0.49521	0.69128	0.80245	0.4713	0.78879	0.65134	0.80192	0.7917	0.76138		3.9991e-50	0.035376	8.5083e-110	1.2728e-70	1.4355e-31	0	4.2844e-36	4.0199e-27	4.2558e-36	1.5082e-18	6.9047e-16	9.6973e-15	5.4251e-48	6.4828e-26
Methadone	0.25535	0.24874	0.26059	0.25713	-0.031446	0.2574	0.10368	0.27891	0.3146	0.3129	0.15968	0.47225	0.49285	0.50393	0.65465	0.49335	0.06857	0.57159	0.36601	0.58227	0.49181	-0.0087028	0.58764	0.52571	0.63023	0.59577	0.55511	0.71902	0.57276	0.63062	0.68102	0.71274	0.632	0.68183	0.71823		0.0064105	1.7323e-70	1.8641e-81	7.0739e-28	0	5.3755e-27	2.1851e-42	3.9093e-27	3.8852e-27	4.5928e-24	2.8417e-21	1.4202e-42	4.6274e-39
Hexamethylenetetramine	0.1172	0.15936	0.16252	0.1788	0.065453	0.090592	0.16266	0.12058	0.044825	0.084414	-0.042892	0.045011	0.13716	0.073803	-0.012739	0.13939	-0.029052	0.091344	-0.014734	0.073133	0.16576	-0.0073312	0.215	0.080096	0.13221	0.12566	0.085828	0.12662	0.12004	0.10412	0.093374	-0.023527	0.10412	0.11549	0.11994	0.15502		0.013235	0.031195	0.73206	0	0.79676	0.00070097	0.79676	0.79676	1.6611e-08	0.77303	0.00076498	0.82379
Ranitidine	0.2743	0.25912	0.27883	0.26999	-0.091822	0.26639	0.028153	0.24369	0.33747	0.39496	0.072788	0.50941	0.53156	0.62112	0.61737	0.53245	-0.036929	0.71052	0.16152	0.62412	0.61256	-0.0093189	0.6357	0.6519	0.71053	0.56007	0.68938	0.78515	0.52942	0.69158	0.73141	0.67371	0.78573	0.74664	0.89582	0.80212	0.14103		1.2031e-65	1.1978e-41	0	2.0533e-48	6.0608e-36	2.0601e-48	9.8333e-24	9.8327e-21	1.0507e-18	4.9442e-67	9.4596e-34
Diltiazem	0.30617	0.29593	0.31129	0.30719	-0.071363	0.31147	0.10787	0.28201	0.37732	0.3945	0.11776	0.56841	0.59239	0.62543	0.55222	0.59203	0.12728	0.71634	0.30352	0.6957	0.61708	-0.010453	0.56653	0.65542	0.6355	0.69829	0.69536	0.90123	0.56461	0.79109	0.73511	0.7993	0.79289	0.76147	0.80256	0.83521	0.1228	0.78517		3.859e-50	0	4.236e-36	1.4525e-47	4.2501e-36	1.4073e-35	1.9557e-16	4.3837e-27	8.3419e-49	5.5681e-26
Oxycodone	0.25804	0.24516	0.2612	0.25374	-0.12339	0.25266	0.091171	0.25149	0.31681	0.37026	0.083449	0.47946	0.49657	0.5785	0.65823	0.49611	0.1594	0.66492	0.17675	0.58583	0.57332	-0.0087028	0.58275	0.60852	0.6319	0.71199	0.64802	0.83363	0.56021	0.73196	0.68308	0.60055	0.73684	0.6841	0.60053	0.5695	-0.019587	0.67099	0.71831		0	6.0311e-58	9.5243e-42	6.0707e-58	2.2381e-58	3.2865e-06	2.2801e-84	4.0799e-42	1.2911e-39
Methotrexate	0	0	0	0	0	0	0	0	0	0	0	0	0	0	0	0	0	0	0	0	0	0	0	0	0	0	0	0	0	0	0	0	0	0	0	0	0	0	0	0		0	0	0	0	0	0	0	0
Famotidine	0.19523	0.1904	0.19739	0.19409	-0.092819	0.18804	0.088576	0.20116	0.23998	0.28367	0.13829	0.36348	0.37494	0.43336	0.57448	0.37679	-0.025943	0.50488	-0.013157	0.44511	0.43633	-0.0065465	0.38961	0.45786	0.6721	0.47168	0.49228	0.63346	0.29091	0.55453	0.51717	0.63446	0.56017	0.60392	0.63444	0.56158	-0.014734	0.70942	0.63448	0.75464	0		4.7014e-16	0	1.3601e-20	2.6236e-10	2.8324e-16	4.9929e-40	6.9674e-29
Temazepam	0.21827	0.21352	0.22193	0.21875	-0.10394	0.22018	0.12891	0.23901	0.27038	0.31661	0.11377	0.40604	0.42491	0.49898	0.77202	0.42325	0.087559	0.56542	0.21142	0.49699	0.48637	-0.0073312	0.58142	0.51802	0.59368	0.70917	0.55162	0.71009	0.53487	0.61676	0.58145	0.41831	0.62417	0.5379	0.56273	0.67549	0.1921	0.63338	0.70491	0.6716	0	0.44054		4.7014e-16	2.4424e-106	1.1455e-35	7.0609e-69	2.4531e-31	3.5687e-62
Cimetidine	0.19523	0.19039	0.19739	0.1941	-0.092819	0.18801	0.088576	0.20109	0.23999	0.28369	0.13829	0.36349	0.37495	0.43342	0.57448	0.3768	-0.025943	0.50492	-0.013157	0.44512	0.43635	-0.0065465	0.3905	0.4579	0.67212	0.47063	0.4923	0.63346	0.29193	0.55453	0.51713	0.63444	0.56019	0.60393	0.63446	0.56284	-0.014734	0.70941	0.63447	0.75463	0	0.99999	0.44054		1.3601e-20	2.6236e-10	2.8324e-16	5.0275e-40	6.9674e-29
Metaxalone	0.19521	0.1894	0.19836	0.1944	-0.092819	0.19439	0.15813	0.21131	0.24038	0.2832	0.13717	0.36467	0.37867	0.44512	0.86363	0.37616	0.10636	0.50406	0.23684	0.44365	0.43487	-0.0065465	0.51886	0.46099	0.4947	0.63235	0.49386	0.63236	0.4444	0.54994	0.52058	0.47165	0.55828	0.44896	0.47267	0.56287	-0.014734	0.53027	0.63078	0.75648	0	0.4967	0.88992	0.4967		2.6236e-10	8.2849e-110	3.6663e-16	4.918e-93
Hydrocodone	0.13782	0.13826	0.14004	0.13976	-0.065419	0.13799	0.058687	0.16423	0.17196	0.19992	0.097993	0.25488	0.27041	0.31735	0.40223	0.27042	-0.018285	0.35939	-0.0092733	0.3163	0.30852	-0.0046141	0.37055	0.32818	0.47057	0.45013	0.34693	0.45309	0.42849	0.38892	0.36568	0.21617	0.39542	0.42563	0.43826	0.5336	0.31467	0.49829	0.44567	0.26151	0	0.35006	0.63141	0.35006	0.35006		2.6183e-08	2.2391e-35	1.4029e-13
Propranolol	0.21757	0.2055	0.22049	0.21328	-0.10394	0.21416	0.1301	0.21937	0.26647	0.3104	0.1148	0.40451	0.42046	0.49441	0.77713	0.41711	0.20111	0.55873	0.21288	0.49179	0.48193	-0.0073312	0.57607	0.51183	0.44219	0.70266	0.54661	0.70262	0.53033	0.61102	0.57538	0.4212	0.62093	0.53442	0.42213	0.50429	-0.0165	0.47458	0.56239	0.84293	0	0.44351	0.79666	0.44351	0.89584	0.3105		5.7508e-13	1.721e-63
Albuterol	0.21884	0.21465	0.22164	0.21873	-0.10394	0.21722	0.0029564	0.2307	0.27108	0.31659	0.036286	0.40336	0.4221	0.49038	0.51385	0.4249	-0.029052	0.56687	0.21288	0.50093	0.48892	-0.0073312	0.46051	0.52075	0.74713	0.56845	0.54869	0.71004	0.54063	0.62667	0.5815	0.56654	0.62413	0.6799	0.70719	0.67661	0.19076	0.79019	0.71146	0.67385	0	0.66084	0.59867	0.66082	0.442	0.62933	0.39537		5.4539e-22
Chlorpheniramine	0.17075	0.16757	0.17292	0.16977	-0.080252	0.16767	0.11624	0.19605	0.2091	0.24608	0.1698	0.31548	0.32921	0.38761	0.99996	0.32776	-0.02243	0.43751	0.27588	0.38676	0.38016	-0.0056602	0.45115	0.39988	0.57668	0.55279	0.42984	0.55161	0.34288	0.47866	0.45308	0.55036	0.48725	0.52446	0.55157	0.65459	-0.012739	0.61739	0.55219	0.65819	0	0.57829	0.77199	0.57829	0.86365	0.40489	0.77709	0.51209
Loratadine	0.081831	0.060042	0.0894	0.073836	-0.046183	-0.058575	-0.025286	0.10234	-0.036219	0.12665	-0.019057	-0.019728	-0.018716	0.20347	-0.0056602	-0.018716	-0.012908	-0.013353	-0.0065465	0.21228	-0.015815	-0.0032573	0.25558	0.23167	-0.0099004	-0.010453	0.23763	-0.010453	-0.010981	0.26626	0.24353	-0.010453	-0.011977	-0.010981	-0.010453	-0.0087028	-0.0073312	-0.0093189	-0.010453	-0.0087028	0	-0.0065465	-0.0073312	-0.0065465	-0.0065465	-0.0046141	-0.0073312	-0.0073312	-0.0056602
Dehydronifedipine	0.13782	0.13826	0.14004	0.13976	-0.065419	0.13795	0.059303	0.16428	0.17195	0.19994	0.098808	0.25492	0.27042	0.31736	0.4049	0.27041	-0.018285	0.3594	-0.0092733	0.31632	0.30855	-0.0046141	0.37058	0.32816	0.4706	0.45014	0.34695	0.4531	0.42846	0.38891	0.3657	0.21767	0.39545	0.42566	0.43831	0.53362	0.31257	0.49834	0.44571	0.2633	0	0.3524	0.63137	0.3524	0.3524	0.99998	0.31259	0.6293	0.40758
Fluoxetine	0.081831	0.060042	0.0894	0.073836	-0.046183	-0.058575	-0.025286	0.10234	-0.036219	0.12665	-0.019057	-0.019728	-0.018716	0.20347	-0.0056602	-0.018716	-0.012908	-0.013353	-0.0065465	0.21228	-0.015815	-0.0032573	0.25558	0.23167	-0.0099004	-0.010453	0.23763	-0.010453	-0.010981	0.26626	0.24353	-0.010453	-0.011977	-0.010981	-0.010453	-0.0087028	-0.0073312	-0.0093189	-0.010453	-0.0087028	0	-0.0065465	-0.0073312	-0.0065465	-0.0065465	-0.0046141	-0.0073312	-0.0073312	-0.0056602
Abacavir	0.085423	0.048616	0.11757	0.089383	0.038204	0.028558	0.077588	0.065391	0.040295	0.060581	0.11969	0.1012	0.10782	-0.02185	-0.0080178	0.099009	0.17733	0.15489	-0.0092733	0.13264	0.12832	0.70364	-0.018285	-0.020715	-0.014024	0.20879	-0.01953	-0.014807	0.19583	-0.016966	0.3486	0.20879	-0.016966	0.20009	-0.014807	-0.012328	-0.010385	-0.0132	-0.014807	-0.012328	0	-0.0092733	-0.010385	-0.0092733	-0.0092733	-0.0065359	-0.010385	-0.010385	-0.0080178
Gabapentin	0.096329	0.097287	0.098209	0.098985	-0.046183	0.10209	-0.025286	0.11018	0.12219	0.13974	-0.019057	0.17636	0.19028	0.22257	-0.0056602	0.19153	-0.012908	0.25288	-0.0065465	0.2211	0.21494	-0.0032573	0.25902	0.23321	0.32891	0.31673	0.24249	0.31882	0.30648	0.27548	0.25558	-0.010453	0.27548	0.2965	0.30418	0.37422	0.45014	0.34597	0.31046	-0.0087028	0	-0.0065465	0.45014	-0.0065465	-0.0065465	0.70826	-0.0073312	0.4472	-0.0056602
Verapamil	0.098906	0.096003	0.10017	0.097695	-0.046183	0.10142	-0.025286	0.10935	0.12139	0.14067	-0.019057	0.17875	0.18903	0.22404	0.57923	0.18903	-0.012908	0.25121	0.49263	0.22404	0.21925	-0.0032573	0.25214	0.23629	0.32671	0.32091	0.24574	0.31464	0.30448	0.28285	0.26419	0.32091	0.27732	0.30648	0.32091	0.38168	-0.0073312	0.35295	0.32091	0.38168	0	-0.0065465	0.4472	-0.0065465	0.4959	-0.0046141	0.45014	0.45014	0.57168
Amitriptyline	0.098906	0.096003	0.10017	0.097695	-0.046183	0.10142	-0.025286	0.10935	0.12139	0.14067	-0.019057	0.17875	0.18903	0.22404	0.57923	0.18903	-0.012908	0.25121	0.49263	0.22404	0.21925	-0.0032573	0.25214	0.23629	0.32671	0.32091	0.24574	0.31464	0.30448	0.28285	0.26419	0.32091	0.27732	0.30648	0.32091	0.38168	-0.0073312	0.35295	0.32091	0.38168	0	-0.0065465	0.4472	-0.0065465	0.4959	-0.0046141	0.45014	0.45014	0.57168
Nevirapine	0	0	0	0	0	0	0	0	0	0	0	0	0	0	0	0	0	0	0	0	0	0	0	0	0	0	0	0	0	0	0	0	0	0	0	0	0	0	0	0	0	0	0	0	0	0	0	0	0
Guanylurea	0.096329	0.097287	0.098209	0.098985	-0.046183	0.10209	-0.025286	0.11018	0.12219	0.13974	-0.019057	0.17636	0.19028	0.22257	-0.0056602	0.19153	-0.012908	0.25288	-0.0065465	0.2211	0.21494	-0.0032573	0.25902	0.23321	0.32891	0.31673	0.24249	0.31882	0.30648	0.27548	0.25558	-0.010453	0.27548	0.2965	0.30418	0.37422	0.45014	0.34597	0.31046	-0.0087028	0	-0.0065465	0.45014	-0.0065465	-0.0065465	0.70826	-0.0073312	0.4472	-0.0056602
Codeine	0.13873	0.1369	0.1405	0.13839	-0.065419	0.13322	0.15941	0.16224	0.16971	0.20125	0.22032	0.25914	0.26866	0.31528	0.81248	0.26689	-0.018285	0.35704	-0.0092733	0.31425	0.30956	-0.0046141	0.37301	0.32164	0.47371	0.44866	0.35153	0.45162	0.20434	0.38501	0.36692	0.4457	0.39936	0.42426	0.44717	0.53011	-0.010385	0.50492	0.44792	0.5345	0	0.70941	0.62723	0.70941	0.70479	0.49672	0.6314	0.30842	0.81783
Erythromycin	0	0	0	0	0	0	0	0	0	0	0	0	0	0	0	0	0	0	0	0	0	0	0	0	0	0	0	0	0	0	0	0	0	0	0	0	0	0	0	0	0	0	0	0	0	0	0	0	0
Warfarin	0.13782	0.13461	0.13957	0.13793	-0.065419	0.128	0.058687	0.13813	0.17026	0.20258	0.097993	0.25743	0.26598	0.31421	0.40223	0.26776	-0.018285	0.36176	-0.0092733	0.31735	0.31056	-0.0046141	0.37178	0.32927	0.47682	0.21765	0.34808	0.44863	0.42566	0.39154	0.36079	0.44717	0.39804	0.42988	0.44866	0.53537	-0.010385	0.49994	0.4479	0.53183	0	0.70475	0.30636	0.70707	0.35006	0.49346	0.3105	0.62308	0.40489
Phenytoin	0.098906	0.096003	0.10017	0.097695	-0.046183	0.10142	-0.025286	0.10935	0.12139	0.14067	-0.019057	0.17875	0.18903	0.22404	0.57923	0.18903	-0.012908	0.25121	0.49263	0.22404	0.21925	-0.0032573	0.25214	0.23629	0.32671	0.32091	0.24574	0.31464	0.30448	0.28285	0.26419	0.32091	0.27732	0.30648	0.32091	0.38168	-0.0073312	0.35295	0.32091	0.38168	0	-0.0065465	0.4472	-0.0065465	0.4959	-0.0046141	0.45014	0.45014	0.57168
Oseltamivir	0	0	0	0	0	0	0	0	0	0	0	0	0	0	0	0	0	0	0	0	0	0	0	0	0	0	0	0	0	0	0	0	0	0	0	0	0	0	0	0	0	0	0	0	0	0	0	0	0
Sertraline	0.13919	0.13553	0.14096	0.13793	-0.065419	0.13938	0.06494	0.15344	0.17026	0.19993	0.095313	0.25575	0.26688	0.31422	0.81513	0.26599	-0.018285	0.35466	0.34312	0.31318	0.30853	-0.0046141	0.3645	0.32596	0.46748	0.45012	0.35039	0.44717	0.20715	0.39149	0.36933	0.44863	0.39545	0.42562	0.4516	0.53182	-0.010385	0.50162	0.44937	0.53624	0	0.35007	0.63139	0.35007	0.70013	-0.0065359	0.63346	0.31257	0.81248
Alprazolam	0	0	0	0	0	0	0	0	0	0	0	0	0	0	0	0	0	0	0	0	0	0	0	0	0	0	0	0	0	0	0	0	0	0	0	0	0	0	0	0	0	0	0	0	0	0	0	0	0
Pentoxifylline	0.098906	0.096003	0.10017	0.097695	-0.046183	0.10142	-0.025286	0.10935	0.12139	0.14067	-0.019057	0.17875	0.18903	0.22404	0.57923	0.18903	-0.012908	0.25121	0.49263	0.22404	0.21925	-0.0032573	0.25214	0.23629	0.32671	0.32091	0.24574	0.31464	0.30448	0.28285	0.26419	0.32091	0.27732	0.30648	0.32091	0.38168	-0.0073312	0.35295	0.32091	0.38168	0	-0.0065465	0.4472	-0.0065465	0.4959	-0.0046141	0.45014	0.45014	0.57168
Diazepam	0	0	0	0	0	0	0	0	0	0	0	0	0	0	0	0	0	0	0	0	0	0	0	0	0	0	0	0	0	0	0	0	0	0	0	0	0	0	0	0	0	0	0	0	0	0	0	0	0
Loperamide	0	0	0	0	0	0	0	0	0	0	0	0	0	0	0	0	0	0	0	0	0	0	0	0	0	0	0	0	0	0	0	0	0	0	0	0	0	0	0	0	0	0	0	0	0	0	0	0	0
Glyburide	0	0	0	0	0	0	0	0	0	0	0	0	0	0	0	0	0	0	0	0	0	0	0	0	0	0	0	0	0	0	0	0	0	0	0	0	0	0	0	0	0	0	0	0	0	0	0	0	0
Quinine	0.098906	0.096003	0.10017	0.097695	-0.046183	0.10142	-0.025286	0.10935	0.12139	0.14067	-0.019057	0.17875	0.18903	0.22404	0.57923	0.18903	-0.012908	0.25121	0.49263	0.22404	0.21925	-0.0032573	0.25214	0.23629	0.32671	0.32091	0.24574	0.31464	0.30448	0.28285	0.26419	0.32091	0.27732	0.30648	0.32091	0.38168	-0.0073312	0.35295	0.32091	0.38168	0	-0.0065465	0.4472	-0.0065465	0.4959	-0.0046141	0.45014	0.45014	0.57168
Norethindrone	0	0	0	0	0	0	0	0	0	0	0	0	0	0	0	0	0	0	0	0	0	0	0	0	0	0	0	0	0	0	0	0	0	0	0	0	0	0	0	0	0	0	0	0	0	0	0	0	0
Morphine	0.098906	0.096003	0.10017	0.097695	-0.046183	0.10142	-0.025286	0.10935	0.12139	0.14067	-0.019057	0.17875	0.18903	0.22404	0.57923	0.18903	-0.012908	0.25121	0.49263	0.22404	0.21925	-0.0032573	0.25214	0.23629	0.32671	0.32091	0.24574	0.31464	0.30448	0.28285	0.26419	0.32091	0.27732	0.30648	0.32091	0.38168	-0.0073312	0.35295	0.32091	0.38168	0	-0.0065465	0.4472	-0.0065465	0.4959	-0.0046141	0.45014	0.45014	0.57168
Hydrocortisone	0	0	0	0	0	0	0	0	0	0	0	0	0	0	0	0	0	0	0	0	0	0	0	0	0	0	0	0	0	0	0	0	0	0	0	0	0	0	0	0	0	0	0	0	0	0	0	0	0
Amphetamine	0	0	0	0	0	0	0	0	0	0	0	0	0	0	0	0	0	0	0	0	0	0	0	0	0	0	0	0	0	0	0	0	0	0	0	0	0	0	0	0	0	0	0	0	0	0	0	0	0
Fenofibrate	0.028995	-0.025686	0.072107	0.033855	-0.046183	-0.058575	-0.025286	-0.033838	-0.036219	-0.027574	-0.019057	-0.019728	-0.018716	-0.015426	-0.0056602	-0.018716	-0.012908	-0.013353	-0.0065465	0.202	-0.015815	-0.0032573	-0.012908	-0.014624	-0.0099004	-0.010453	-0.013787	-0.010453	0.28651	-0.011977	0.24009	-0.010453	-0.011977	0.2925	-0.010453	-0.0087028	-0.0073312	-0.0093189	-0.010453	-0.0087028	0	-0.0065465	-0.0073312	-0.0065465	-0.0065465	-0.0046141	-0.0073312	-0.0073312	-0.0056602
Theophylline	0	0	0	0	0	0	0	0	0	0	0	0	0	0	0	0	0	0	0	0	0	0	0	0	0	0	0	0	0	0	0	0	0	0	0	0	0	0	0	0	0	0	0	0	0	0	0	0	0
Omeprazole+Esomprazole	0	0	0	0	0	0	0	0	0	0	0	0	0	0	0	0	0	0	0	0	0	0	0	0	0	0	0	0	0	0	0	0	0	0	0	0	0	0	0	0	0	0	0	0	0	0	0	0	0
10-Hydroxy-amitriptyline	0	0	0	0	0	0	0	0	0	0	0	0	0	0	0	0	0	0	0	0	0	0	0	0	0	0	0	0	0	0	0	0	0	0	0	0	0	0	0	0	0	0	0	0	0	0	0	0	0
Hydroxyzine	0.098906	0.096003	0.10017	0.097695	-0.046183	0.10142	-0.025286	0.10935	0.12139	0.14067	-0.019057	0.17875	0.18903	0.22404	0.57923	0.18903	-0.012908	0.25121	0.49263	0.22404	0.21925	-0.0032573	0.25214	0.23629	0.32671	0.32091	0.24574	0.31464	0.30448	0.28285	0.26419	0.32091	0.27732	0.30648	0.32091	0.38168	-0.0073312	0.35295	0.32091	0.38168	0	-0.0065465	0.4472	-0.0065465	0.4959	-0.0046141	0.45014	0.45014	0.57168
Nadolol	0	0	0	0	0	0	0	0	0	0	0	0	0	0	0	0	0	0	0	0	0	0	0	0	0	0	0	0	0	0	0	0	0	0	0	0	0	0	0	0	0	0	0	0	0	0	0	0	0
Norverapamil	0	0	0	0	0	0	0	0	0	0	0	0	0	0	0	0	0	0	0	0	0	0	0	0	0	0	0	0	0	0	0	0	0	0	0	0	0	0	0	0	0	0	0	0	0	0	0	0	0
Propoxyphene	0	0	0	0	0	0	0	0	0	0	0	0	0	0	0	0	0	0	0	0	0	0	0	0	0	0	0	0	0	0	0	0	0	0	0	0	0	0	0	0	0	0	0	0	0	0	0	0	0
Lamivudine	0.091818	0.094718	0.093968	0.092537	0.1006	0.09941	0.13536	0.12669	0.093533	0.11357	0.18873	0.16321	0.17156	-0.015426	-0.0056602	0.15909	0.26419	0.23285	-0.0065465	-0.015426	0.19768	1	-0.012908	-0.014624	-0.0099004	0.30628	-0.013787	-0.010453	-0.010981	-0.011977	0.25214	0.30628	-0.011977	-0.010981	-0.010453	-0.0087028	-0.0073312	-0.0093189	-0.010453	-0.0087028	0	-0.0065465	-0.0073312	-0.0065465	-0.0065465	-0.0046141	-0.0073312	-0.0073312	-0.0056602
Nordiazepam	0	0	0	0	0	0	0	0	0	0	0	0	0	0	0	0	0	0	0	0	0	0	0	0	0	0	0	0	0	0	0	0	0	0	0	0	0	0	0	0	0	0	0	0	0	0	0	0	0
Prednisone	0	0	0	0	0	0	0	0	0	0	0	0	0	0	0	0	0	0	0	0	0	0	0	0	0	0	0	0	0	0	0	0	0	0	0	0	0	0	0	0	0	0	0	0	0	0	0	0	0
Antipyrine	0	0	0	0	0	0	0	0	0	0	0	0	0	0	0	0	0	0	0	0	0	0	0	0	0	0	0	0	0	0	0	0	0	0	0	0	0	0	0	0	0	0	0	0	0	0	0	0	0
Nizatidine	0	0	0	0	0	0	0	0	0	0	0	0	0	0	0	0	0	0	0	0	0	0	0	0	0	0	0	0	0	0	0	0	0	0	0	0	0	0	0	0	0	0	0	0	0	0	0	0	0
Prednisolone	0	0	0	0	0	0	0	0	0	0	0	0	0	0	0	0	0	0	0	0	0	0	0	0	0	0	0	0	0	0	0	0	0	0	0	0	0	0	0	0	0	0	0	0	0	0	0	0	0
Phendimetrazine	0	0	0	0	0	0	0	0	0	0	0	0	0	0	0	0	0	0	0	0	0	0	0	0	0	0	0	0	0	0	0	0	0	0	0	0	0	0	0	0	0	0	0	0	0	0	0	0	0
Clonidine	0	0	0	0	0	0	0	0	0	0	0	0	0	0	0	0	0	0	0	0	0	0	0	0	0	0	0	0	0	0	0	0	0	0	0	0	0	0	0	0	0	0	0	0	0	0	0	0	0
Benztropine	0	0	0	0	0	0	0	0	0	0	0	0	0	0	0	0	0	0	0	0	0	0	0	0	0	0	0	0	0	0	0	0	0	0	0	0	0	0	0	0	0	0	0	0	0	0	0	0	0
Ketoconazole	0	0	0	0	0	0	0	0	0	0	0	0	0	0	0	0	0	0	0	0	0	0	0	0	0	0	0	0	0	0	0	0	0	0	0	0	0	0	0	0	0	0	0	0	0	0	0	0	0
#Table S8. Spearman rho (r) rank-order correlation coefficients (r; lower triangle) and 2-tail probability (permutation N = 9999) that no correlation exists (upper triangle) for site-specific cumulative pharmaceutical detection and concentrations and individual pharmaceutical concentrations (nanograms per liter, ng/L) under estimated maximum (max) or median (med) exposure conditions.
[truncated: 43 more columns]
