# Supplementary material for: Multi-region assessment of pharmaceutical exposures and predicted effects in USA wadeable urban-gradient streams
Source: PLoS One. 2020 Jan 30;15(1):e0228214. doi: 10.1371/journal.pone.0228214 (PMC6992211; doi:10.1371/journal.pone.0228214)
Supplement: S11 Table — (XLSX) [file pone.0228214.s015.xlsx]

## Sheet: TABLE S11-MAXEAR COMPOUND
site	Norethindrone	Caffeine	Diphenhydramine hydrochloride	Methotrexate	Nicotine	Theophylline	Hydrocortisone	Thiabendazole	Prednisolone	Piperonyl butoxide	Carbamazepine	Fluconazole	Methenamine	Ranitidine	Ketoconazole	Triamterene	Prednisone	Albuterol	5,5-Diphenylhydantoin	Metoprolol	Loratadine	Fenofibrate	Carisoprodol	Abacavir	Atenolol	Erythromycin	Diltiazem	Famotidine	(+/-) -Fluoxetine		SUM EAR		SiteID	dec_lat	dec_lon	Short Name	RSQA_STUDY
OR_Amazon					0.00126938						3.95229e-05															1.22817e-05					0.00132118		T440257123103200	44.049	-123.178	OR_Amazon	PNSQA
OR_Ames					0.00140397																										0.00140397		T442349122440300	44.3972	-122.734	OR_Ames	PNSQA
OR_Battle		1.33291	0.417307		0.00403603	0.146963												0.000243282													1.90146		T445029122592600	44.8412	-122.992	OR_Battle	PNSQA
OR_Beaver		0.00133654			0.000676454																										0.00201299		T14142800	45.5193	-122.39	OR_Beaver	PNSQA
OR_Beaverton		0.000975972			0.00205836																										0.00303433		T453115122540800	45.5208	-122.902	OR_Beaverton	PNSQA
OR_Brush					0.00109443						2.94097e-05																				0.00112384		T445819123042500	44.9714	-123.075	OR_Brush	PNSQA
OR_Claggett					0.00191998																										0.00191998		T450016123012800	45.0043	-123.026	OR_Claggett	PNSQA
OR_Croisan					0.00192912						1.27868e-05	0.000179909										5.51956e-05									0.00217701		T445420123041900	44.9057	-123.072	OR_Croisan	PNSQA
OR_Dixon		0.221422	0.100781		0.00218476	0.0367491				8.00947e-05																					0.361217		T443423123153700	44.5731	-123.262	OR_Dixon	PNSQA
OR_Fanno		0.00204487			0.00231274						2.47599e-05																				0.00438237		T14206950	45.4035	-122.755	OR_Fanno	PNSQA
OR_Glenn					0.00184559																										0.00184559		T445750123032900	44.9638	-123.058	OR_Glenn	PNSQA
OR_Hess		0.023006			0.000742964																										0.023749		T451818122575500	45.3053	-122.965	OR_Hess	PNSQA
OR_Iler					0.00146796																										0.00146796		T453506123125700	45.5848	-123.217	OR_Iler	PNSQA
OR_Johnson		0.000762861			0.0022229						2.27838e-05																				0.00300855		T452912122291200	45.4865	-122.488	OR_Johnson	PNSQA
OR_Kelley		0.00362846			0.0010607						1.01132e-05																				0.00469927		T14211499	45.477	-122.498	OR_Kelley	PNSQA
OR_Kellogg																															0		T452543122372300	45.4286	-122.623	OR_Kellogg	PNSQA
OR_Milk					0.00178444																										0.00178444		T451033122275700	45.1751	-122.466	OR_Milk	PNSQA
OR_NFDeep		0.00322449			0.00180713						1.91802e-05																				0.00505081		T452538122213700	45.4273	-122.36	OR_NFDeep	PNSQA
OR_Oak					0.000506868																										0.000506868		T443436123023600	44.5766	-123.043	OR_Oak	PNSQA
OR_Periwinkle		0.000801811			0.00200572						1.01132e-05							7.07983e-05													0.00288844		T443808123051100	44.6359	-123.087	OR_Periwinkle	PNSQA
OR_Pringle					0.00238366																										0.00238366		T445551123015800	44.9279	-123.033	OR_Pringle	PNSQA
OR_RockMouth		0.00121524			0.000106858						3.74305e-05																				0.00135952		T452431122303200	45.4085	-122.51	OR_RockMouth	PNSQA
OR_RockOrenco					0.000590085																										0.000590085		T453145122534500	45.5293	-122.895	OR_RockOrenco	PNSQA
OR_Silver		0.00106055			0.00214631						1.31355e-05																				0.00321999		T450033122474700	45.0091	-122.796	OR_Silver	PNSQA
OR_Tickle		0.000426223			0.000688117					0.00049135																					0.00160569		T452414122213200	45.4037	-122.36	OR_Tickle	PNSQA
OR_WFPalmer					0.00743469																										0.00743469		T451244123050200	45.2121	-123.085	OR_WFPalmer	PNSQA
OR_Zollner		0.00191856			0.00245427																										0.00437283		T14201300	45.1004	-122.822	OR_Zollner	PNSQA
WA_BearRed		0.000935353			0.00122398						1.82503e-05																				0.00217759		T12124490	47.6745	-122.108	WA_BearRed	PNSQA
WA_BearWood		0.0022858			0.00100333					0.000241825	1.34843e-05																				0.00354444		T12125500	47.7568	-122.165	WA_BearWood	PNSQA
WA_Bertrand					0.00591251			0.00384852			1.22056e-05																				0.00977324		T12212450	48.9624	-122.509	WA_Bertrand	PNSQA
WA_BigSoos		0.000757853			0.00124195																										0.0019998		T12112600	47.3123	-122.165	WA_BigSoos	PNSQA
WA_Burnt		0.0032946			0.0023099						2.30163e-05																				0.00562752		T14211902	45.6616	-122.669	WA_Burnt	PNSQA
WA_Church		0.000617077			0.00234206																										0.00295913		T12170000	48.2331	-122.326	WA_Church	PNSQA
WA_Coal		0.00085022			0.00169492																										0.00254514		T12119705	47.5688	-122.182	WA_Coal	PNSQA
WA_Cottage		0.00768982			0.00112942						2.26675e-05																				0.0088419		T12123100	47.7173	-122.087	WA_Cottage	PNSQA
WA_Crescent		0.0453237			0.00324547																										0.0485692		T12072679	47.3579	-122.578	WA_Crescent	PNSQA
WA_Dogfish					0.00076566																										0.00076566		T12070000	47.7527	-122.644	WA_Dogfish	PNSQA
WA_Dubuque		0.146929			0.00179358													4.47695e-05													0.148767		T12155050	47.9876	-122.034	WA_Dubuque	PNSQA
WA_EFIssaquah					0.000498672							2.88837e-05																			0.000527556		T12121504	47.5329	-122.031	WA_EFIssaquah	PNSQA
WA_Fishtrap					0.00143676																										0.00143676		T12212001	48.9626	-122.434	WA_Fishtrap	PNSQA
WA_Gee					0.0014191																										0.0014191		T454904122441800	45.8179	-122.739	WA_Gee	PNSQA
WA_Gibbons		0.000563104			0.00174031																										0.00230341		T453429122185500	45.5748	-122.315	WA_Gibbons	PNSQA
WA_Harris					0.00241708						1.22056e-05																				0.00242928		T12149490	47.6939	-121.9	WA_Harris	PNSQA
WA_Huge					0.00183298						1.74366e-05																				0.00185042		T12073500	47.3891	-122.699	WA_Huge	PNSQA
WA_Issaquah		0.0626158			0.00184906					0.000169431																					0.0646343		T12120600	47.4573	-122.005	WA_Issaquah	PNSQA
WA_Jenkins		0.00101381			0.000127347						1.15081e-05																				0.00115266		T12110495	47.3441	-122.123	WA_Jenkins	PNSQA
WA_Juanita					0.00137939					0.000451303	0.000101829																				0.00193252		T12120500	47.7077	-122.214	WA_Juanita	PNSQA
WA_LittleSoos					0.00165016																										0.00165016		T472131122072500	47.357	-122.128	WA_LittleSoos	PNSQA
WA_Longfellow		0.0010522																													0.0010522		T12113490	47.5645	-122.367	WA_Longfellow	PNSQA
WA_May					0.00197798					5.39099e-05	8.66016e-05																				0.00211849		T12119495	47.5207	-122.197	WA_May	PNSQA
WA_Mercer		0.00975583			0.00097654																										0.0107324		T12120000	47.6029	-122.181	WA_Mercer	PNSQA
WA_MillAuburn					0.00128577						2.95259e-05																				0.00131529		T12113205	47.3033	-122.265	WA_MillAuburn	PNSQA
WA_MillKent					0.00121547																										0.00121547		T12113347	47.3813	-122.221	WA_MillKent	PNSQA
WA_Minter					0.00220998																										0.00220998		T12073425	47.3896	-122.695	WA_Minter	PNSQA
WA_NFIssaquah		0.00117462			0.000403161																										0.00157778		T12121570	47.5425	-122.035	WA_NFIssaquah	PNSQA
WA_Nooky					0.00124794																										0.00124794		T12200017	48.446	-122.252	WA_Nooky	PNSQA
WA_Olalla					0.00113888						1.52279e-05																				0.0011541		T12072660	47.4285	-122.568	WA_Olalla	PNSQA
WA_Patterson					0.000954474																										0.000954474		T12145970	47.5878	-121.953	WA_Patterson	PNSQA
WA_Pipers					0.00106007																										0.00106007		T12128040	47.7115	-122.373	WA_Pipers	PNSQA
WA_Prairie																															0		T12027555	46.791	-123.022	WA_Prairie	PNSQA
WA_RockBattle					0.00248201						7.92782e-05																				0.00256129		T455122122310600	45.8513	-122.522	WA_RockBattle	PNSQA
WA_Squalicum		0.000669938			0.0016634						2.22025e-05																				0.00235554		T12204010	48.766	-122.5	WA_Squalicum	PNSQA
WA_Swamp		0.000997116			0.00281456						3.30132e-05																				0.00384469		T12126910	47.7922	-122.256	WA_Swamp	PNSQA
WA_Swan					0.000556356						7.45122e-05																				0.000630869		T12102212	47.2261	-122.393	WA_Swan	PNSQA
WA_Taylor					0.00215828																										0.00215828		T12118525	47.4092	-122.037	WA_Taylor	PNSQA
WA_Tenmile					0.00255483																										0.00255483		T12212895	48.8661	-122.482	WA_Tenmile	PNSQA
WA_Thornton		0.000590925			0.000750845																										0.00134177		T12128000	47.696	-122.276	WA_Thornton	PNSQA
WA_Weaver		0.00708554			0.000457379						2.01102e-05																				0.00756302		T454533122321200	45.7599	-122.536	WA_Weaver	PNSQA
WA_Whipple					0.00160823																										0.00160823		T454510122424900	45.7505	-122.717	WA_Whipple	PNSQA
WA_Woodland		0.000413981			0.00186734						4.40564e-05																				0.00232538		T12080800	47.0635	-122.809	WA_Woodland	PNSQA
CA_Alameda		0.00434124																													0.00434124		T11179100	37.5666	-122.002	CA_Alameda	CSQA
CA_Alamo		0.0617372			0.000709867																										0.0624471		T382035121575501	38.3431	-121.965	CA_Alamo	CSQA
CA_Alisal		0.0314398			0.00241645								0.00157104																		0.0354273		T364003121373501	36.6673	-121.627	CA_Alisal	CSQA
CA_ArroyoDeLaLa					0.000674247					0.000204858			0.000304828																		0.00118393		T11176900	37.6267	-121.883	CA_ArroyoDeLaLa	CSQA
CA_ArroyoDig					0.00123691																										0.00123691		T380410122315501	38.0695	-122.532	CA_ArroyoDig	CSQA
CA_ArroyoMart																															0		T11182400	38.0035	-122.13	CA_ArroyoMart	CSQA
CA_ArroyoNov																															0		T380345122345201	38.0623	-122.581	CA_ArroyoNov	CSQA
CA_ArroyoSeco																															0		T11152000	36.2809	-121.322	CA_ArroyoSeco	CSQA
CA_Atascadero		0.073993			0.0256681																										0.0996611		T352934120395501	35.4929	-120.665	CA_Atascadero	CSQA
CA_Castro		0.0030993			0.00148656																										0.00458586		T11181008	37.6799	-122.081	CA_Castro	CSQA
CA_Chorro											0.000343268	0.000683769	0.000289082																		0.00131612		T352127120484501	35.3575	-120.812	CA_Chorro	CSQA
CA_ChuChuChu																															0		T363608121255201	36.6022	-121.431	CA_ChuChuChu	CSQA
CA_Colgan		0.0713995			0.0382102								0.00115051				0.00167434														0.112435		T11465690	38.4021	-122.733	CA_Colgan	CSQA
CA_ConnOak								0.000367808																							0.000367808		T11456500	38.4473	-122.381	CA_ConnOak	CSQA
CA_Copeland		0.00581021			0.00121989																										0.00703009		T11465660	38.3432	-122.702	CA_Copeland	CSQA
CA_Corralitos		0.00398902			0.000511596																										0.00450062		T11159200	36.9394	-121.771	CA_Corralitos	CSQA
CA_Corte					0.00158617																										0.00158617		T11460000	37.963	-122.557	CA_Corte	CSQA
CA_CoyoteChar				0.129805	0.000759671								0.000213944																		0.130778		T372303121542901	37.3845	-121.908	CA_CoyoteChar	CSQA
CA_CoyoteCoyote																															0		T371554121474101	37.2649	-121.795	CA_CoyoteCoyote	CSQA
CA_CoyoteGil					0.00020363																										0.00020363		T11169800	37.0777	-121.494	CA_CoyoteGil	CSQA
CA_Crow		0.00198255		0.0748833																											0.0768659		T11180900	37.7048	-122.044	CA_Crow	CSQA
CA_DryMouth																															0		T11465350	38.5874	-122.862	CA_DryMouth	CSQA
CA_GabilanEastL																															0		T364138121373701	36.694	-121.627	CA_GabilanEastL	CSQA
CA_GabilanSal																															0		T11152600	36.7558	-121.611	CA_GabilanSal	CSQA
CA_Grayson		0.0154726		0.123011	0.00592007																										0.144404		T375819122035801	37.9721	-122.066	CA_Grayson	CSQA
CA_Green																															0		T382619122531401	38.4387	-122.887	CA_Green	CSQA
CA_GuadalupeA					0.000702302								0.000297126																		0.000999427		T11169025	37.3738	-121.933	CA_GuadalupeA	CSQA
CA_GuadalupeB		0.00487318			0.00142982																										0.006303		T371814121525601	37.3039	-121.882	CA_GuadalupeB	CSQA
CA_LasTrampas					0.00044414																										0.00044414		T375257122050001	37.8824	-122.1	CA_LasTrampas	CSQA
CA_Lichau			0.00277052		0.00342608																										0.00619661		T381740122395901	38.2945	-122.666	CA_Lichau	CSQA
CA_LlagasGilroy				0.0436471							4.58e-05																				0.0436929		T11153650	36.9873	-121.528	CA_LlagasGilroy	CSQA
CA_LlagasMartin		0.000652132																													0.000652132		T370512121361901	37.0867	-121.605	CA_LlagasMartin	CSQA
CA_LlagasMorgan																															0		T11153470	37.1483	-121.768	CA_LlagasMorgan	CSQA
CA_Lopez																															0		T11141280	35.2355	-120.473	CA_Lopez	CSQA
CA_LosGatos		0.000484648			0.000562976																										0.00104762		T371738121555901	37.2939	-121.933	CA_LosGatos	CSQA
CA_Maacama															0.00296087																0.00296087		T383719122462501	38.622	-122.774	CA_Maacama	CSQA
CA_MarkWMir		0.00136547			0.000300716						9.93884e-05		0.00152363																		0.0032892		T11466800	38.494	-122.853	CA_MarkWMir	CSQA
CA_MarkWTar																															0		T383109122363301	38.519	-122.609	CA_MarkWTar	CSQA
CA_Matadero		0.00808377			0.00233481																										0.0104186		T372500122081201	37.4168	-122.137	CA_Matadero	CSQA
CA_Matanzas													0.000325195																		0.000325195		T11466170	38.4388	-122.702	CA_Matanzas	CSQA
CA_Milliken																															0		T382017122161101	38.3382	-122.27	CA_Milliken	CSQA
CA_MtDiablo																															0		T375701121564401	37.9504	-121.946	CA_MtDiablo	CSQA
CA_NaciBryson																															0		T11148900	35.7886	-121.094	CA_NaciBryson	CSQA
CA_NapaBale																															0		T383321122302101	38.5559	-122.506	CA_NapaBale	CSQA
CA_NapaNapa																															0		T11458300	38.3019	-122.304	CA_NapaNapa	CSQA
CA_Natividad		0.00113734			0.000346423					0.000312678																					0.00179644		T364155121363901	36.6987	-121.611	CA_Natividad	CSQA
CA_NoNameMonty											0.000126706		0.000359598																		0.000486303		T382346122521201	38.3961	-122.87	CA_NoNameMonty	CSQA
CA_NoNamePaul					0.000649976																										0.000649976		T365718121444301	36.9552	-121.746	CA_NoNamePaul	CSQA
CA_Novato													4.68966e-05																		4.68966e-05		T11459500	38.1077	-122.58	CA_Novato	CSQA
CA_Orcutt																															0		T11141050	34.8836	-120.495	CA_Orcutt	CSQA
CA_Pacheco					0.000674563																										0.000674563		T365736121250801	36.9598	-121.419	CA_Pacheco	CSQA
CA_PajaroChit											3.63843e-05		0.000354976																		0.000391361		T11159000	36.9002	-121.598	CA_PajaroChit	CSQA
CA_PajaroWat				0.0206935	0.000497726						2.98746e-05		0.0002504																		0.0214715		T11159500	36.9053	-121.751	CA_PajaroWat	CSQA
CA_Petaluma		0.00604279																													0.00604279		T381519122385601	38.2552	-122.649	CA_Petaluma	CSQA
CA_Pinole																															0		T375807122124001	37.9696	-122.218	CA_Pinole	CSQA
CA_Reclamation		0.0200592			0.00274585								0.0010497																		0.0238547		T11152650	36.705	-121.705	CA_Reclamation	CSQA
CA_Ritchey																															0		T383305122311901	38.5514	-122.521	CA_Ritchey	CSQA
CA_Salinas											6.95137e-05	8.95457e-05																			0.000159059		T11150500	35.9302	-120.869	CA_Salinas	CSQA
CA_SanFranPalo		0.00249001								0.00120912																					0.00369913		T372716122080801	37.4544	-122.137	CA_SanFranPalo	CSQA
CA_SanFranStan					0.000518846					0.000622275																					0.00114112		T11164500	37.4233	-122.189	CA_SanFranStan	CSQA
CA_SanLeandro		0.00256847			0.00249084																										0.0050593		T374336122095801	37.7266	-122.166	CA_SanLeandro	CSQA
CA_SanLObispo			0.00308925					0.00188389			0.000253295	0.000919433								1.41461e-05	3.36114e-05		1.25911e-05								0.00620622		T351436120405201	35.243	-120.681	CA_SanLObispo	CSQA
CA_SanLorenzo																															0		T11181000	37.6859	-122.064	CA_SanLorenzo	CSQA
CA_SanPabloMor		0.00266361																													0.00266361		T375220122104201	37.8645	-122.172	CA_SanPabloMor	CSQA
CA_SanPabloOr					0.000800649																										0.000800649		T375312122113501	37.8866	-122.193	CA_SanPabloOr	CSQA
CA_SanPabloPort		0.00359563			0.00122871					0.000172512	2.87122e-05																				0.00502556		T375746122195501	37.9628	-122.332	CA_SanPabloPort	CSQA
CA_SanRamonDan				0.0608525																											0.0608525		T374933122001301	37.8257	-122.004	CA_SanRamonDan	CSQA
CA_SanRamonSan																															0		T11182500	37.773	-121.995	CA_SanRamonSan	CSQA
CA_SantaSanta		0.0333912		0.0655686	0.0149838																										0.113944		T11466200	38.4368	-122.725	CA_SantaSanta	CSQA
CA_SantaWillow					0.000521998																										0.000521998		T11466320	38.4452	-122.807	CA_SantaWillow	CSQA
CA_SantaYnezLom		0.00669604	0.00268471					0.00395618			0.00364238	0.00153486	0.00361617	0.000396464		0.000187321		0.000150967		5.78724e-05			4.24303e-05			1.38811e-05					0.0229793		T11135250	34.6777	-120.554	CA_SantaYnezLom	CSQA
CA_SantaYnezSol																															0		T11128500	34.585	-120.145	CA_SantaYnezSol	CSQA
CA_Saratoga																															0		T371620122005801	37.2723	-122.016	CA_Saratoga	CSQA
CA_Sausal		0.00249724			0.00164007																										0.00413731		T374708122132801	37.7857	-122.224	CA_Sausal	CSQA
CA_SonomaAdobe																															0		T382634122315201	38.4427	-122.531	CA_SonomaAdobe	CSQA
CA_SonomaAgua																															0		T11458500	38.3232	-122.494	CA_SonomaAgua	CSQA
CA_SonomaWat																															0		T381556122280201	38.2658	-122.467	CA_SonomaWat	CSQA
CA_Stenner					0.000337912																										0.000337912		T351725120395901	35.2904	-120.666	CA_Stenner	CSQA
CA_Suisan													0.000264606																		0.000264606		T381441122064301	38.2448	-122.112	CA_Suisan	CSQA
CA_Tequisquita																															0		T365634121264001	36.9427	-121.445	CA_Tequisquita	CSQA
CA_Ulatis																															0		T382245122001601	38.3792	-122.004	CA_Ulatis	CSQA
CA_UvasMiller		0.0453504			0.000806638			0.00284378					0.000771398																		0.0497723		T365955121350601	36.9985	-121.585	CA_UvasMiller	CSQA
CA_Walnut		0.00663817																													0.00663817		T375413122033301	37.9037	-122.059	CA_Walnut	CSQA
CA_Wilkie		0.00490267			0.00219989																										0.00710257		T375808122172601	37.9688	-122.291	CA_Wilkie	CSQA
CA_Windsor		0.00129703			0.000647769																										0.0019448		T383039122502401	38.511	-122.84	CA_Windsor	CSQA
CT_Eightmile																															0		T01194000	41.4417	-72.3327	CT_Eightmile	NESQA
CT_Fenton					0.000668889																										0.000668889		T01121330	41.8332	-72.2428	CT_Fenton	NESQA
CT_Hockanum		0.00398068	0.0110821		0.00150169						0.000980748	0.000207786		0.000306081		2.20797e-05				2.18048e-05											0.018103		T01192500	41.7832	-72.5873	CT_Hockanum	NESQA
CT_Hope		0.000449036			0.000938398						5.68432e-05																				0.00144428		T01121000	41.8437	-72.169	CT_Hope	NESQA
CT_Hubbard		0.016902			0.000544693																										0.0174467		T01187300	42.0375	-72.9393	CT_Hubbard	NESQA
CT_Lhanover																															0		T01123000	41.6718	-72.0523	CT_Lhanover	NESQA
CT_MillFair		0.00121468			0.000352096						1.26706e-05																				0.00157945		T01208925	41.1655	-73.27	CT_MillFair	NESQA
CT_MillHamden					0.000847301						1.03457e-05																				0.000857647		T01196620	41.4204	-72.9027	CT_MillHamden	NESQA
CT_Norwalk		0.00424108			0.00113352						0.000113105	5.70122e-05																			0.00554472		T01209700	41.1638	-73.4195	CT_Norwalk	NESQA
CT_Pequabuck			0.255538					0.00303217		0.000192535	0.001774	0.00034522		0.00145093		0.000154938		0.000260635	8.21356e-05	7.42923e-05	2.01668e-05		1.68876e-05		1.74012e-05		1.19482e-05				0.262971		T01189000	41.6732	-72.9007	CT_Pequabuck	NESQA
CT_Pootatuck					0.00106638			0.000511342			0.000427893					1.09211e-05															0.00201653		T01203510	41.4192	-73.2821	CT_Pootatuck	NESQA
CT_Quinnipiac		0.00637776			0.0013548																										0.00773256		T01195490	41.6035	-72.8832	CT_Quinnipiac	NESQA
CT_Rippowam		0.00600106			0.000489846						8.56716e-05																				0.00657658		T01209901	41.0661	-73.5493	CT_Rippowam	NESQA
CT_Rooster																															0		T01208869	41.1922	-73.2262	CT_Rooster	NESQA
CT_SalmonHam																															0		T01193500	41.5523	-72.4493	CT_SalmonHam	NESQA
CT_SalmonLime					0.000403792					0.000343483																					0.000747275		T01199050	41.9423	-73.391	CT_SalmonLime	NESQA
MA_Assabet		0.00230528	0.0403932		0.00113919			0.0059836			0.00322553	0.00098966		0.000760654		0.000218233		4.96282e-05	0.000115959	5.54502e-05	3.14886e-05		1.19195e-05								0.0552798		T01096710	42.3331	-71.627	MA_Assabet	NESQA
MA_Charles			0.0106162		0.000476607						0.00076407	0.000245669				1.17758e-05															0.0121144		T01103280	42.14	-71.3897	MA_Charles	NESQA
MA_FortPond		0.000762304									8.56716e-05	3.78194e-05																			0.000885795		T01097270	42.4592	-71.4433	MA_FortPond	NESQA
MA_Ipswich					0.000379205						0.000347336																				0.000726541		T01101500	42.57	-71.0298	MA_Ipswich	NESQA
MA_MillSummer					0.000492998						0.0002748																				0.000767798		T01112262	42.0408	-71.5156	MA_MillSummer	NESQA
MA_Monatiquot		0.0024761			0.00139515						2.41787e-05																				0.00389542		T01105583	42.2209	-70.9781	MA_Monatiquot	NESQA
MA_Neponset		0.00633714			0.00144936						3.26645e-05																				0.00781917		T01105000	42.1776	-71.2009	MA_Neponset	NESQA
MA_OldSwamp					0.000864953						0.000112873																				0.000977826		T01105600	42.1927	-70.9432	MA_OldSwamp	NESQA
MA_Saugus		0.0204381			0.00209808						3.82442e-05																				0.0225744		T01102345	42.4695	-71.007	MA_Saugus	NESQA
MA_Shawsheen											2.78985e-05																				2.78985e-05		T01100600	42.5735	-71.2113	MA_Shawsheen	NESQA
MA_Stillwater																															0		T01095220	42.4109	-71.7912	MA_Stillwater	NESQA
MA_Wading					0.000402531						0.000108107																				0.000510638		T01109000	41.9476	-71.1767	MA_Wading	NESQA
MA_WBSwift											7.42797e-05																				7.42797e-05		T01174565	42.4551	-72.3818	MA_WBSwift	NESQA
NH_Beaver											5.35883e-05	3.13379e-05																			8.49262e-05		T010965852	42.7831	-71.353	NH_Beaver	NESQA
NH_Cold					0.000860225																										0.000860225		T01154950	43.1494	-72.3617	NH_Cold	NESQA
NH_Lamprey											1.44142e-05																				1.44142e-05		T01073319	43.0414	-71.2017	NH_Lamprey	NESQA
NJ_Hohokus			0.153396					0.00485775			0.00182944	0.000487939		0.000971632		0.000270512		0.000121468		9.43322e-05	2.61815e-05								1.06598e-05		0.162066		T01391000	40.9978	-74.1119	NJ_Hohokus	NESQA
NJ_Saddle		0.0028439			0.000902464						3.91741e-05																				0.00378553		T01390500	40.9873	-74.0887	NJ_Saddle	NESQA
NY_Allen					0.00137182						5.99818e-05	2.29056e-05																			0.00145471		T04232050	43.1303	-77.5186	NY_Allen	NESQA
NY_Apalachin					0.000252803																										0.000252803		T01513820	42.0623	-76.1488	NY_Apalachin	NESQA
NY_BlackEsopus																															0		T414904073575201	41.8189	-73.9636	NY_BlackEsopus	NESQA
NY_BlackMorgan					0.000377314																										0.000377314		T430056078044801	43.0156	-78.0802	NY_BlackMorgan	NESQA
NY_Bronx		0.0188868			0.00530729					7.54739e-05	1.74366e-05																				0.024287		T405242073521001	40.8785	-73.8693	NY_Bronx	NESQA
NY_Canajoharie		0.00156745			0.000258792																										0.00182625		T01349150	42.8703	-74.6014	NY_Canajoharie	NESQA
NY_Cascadilla					0.0011083																										0.0011083		T422644076300001	42.4458	-76.5003	NY_Cascadilla	NESQA
NY_Casper		0.00347321	0.00387383		0.00104778																										0.00839482		T413758073552401	41.633	-73.9236	NY_Casper	NESQA
NY_Cross																															0		T01374890	41.2602	-73.6019	NY_Cross	NESQA
NY_Crum		0.00157357																													0.00157357		T01372040	41.7906	-73.9302	NY_Crum	NESQA
NY_Dwaas																															0		T425358073462301	42.9	-73.7732	NY_Dwaas	NESQA
NY_Esopus											1.46467e-05																				1.46467e-05		T01362200	42.1169	-74.3803	NY_Esopus	NESQA
NY_Geddes					0.000796551																										0.000796551		T04240253	43.0573	-76.2338	NY_Geddes	NESQA
NY_Gidneytown		0.00286281			0.00390836																										0.00677118		T413020074022001	41.5057	-74.039	NY_Gidneytown	NESQA
NY_Hallocks					0.000361553																										0.000361553		T01374960	41.2845	-73.774	NY_Hallocks	NESQA
NY_Harbor		0.00760524			0.00156725																										0.00917249		T04240105	43.0561	-76.185	NY_Harbor	NESQA
NY_Hutchinson		0.0301138	0.00680371		0.00178444					0.000546801	3.56868e-05			9.40732e-05																	0.0393785		T405409073485501	40.9027	-73.8153	NY_Hutchinson	NESQA
NY_LBeaver																															0		T01362497	42.0194	-74.2664	NY_LBeaver	NESQA
NY_LeyCreek					0.0027263																										0.0027263		T430524076084201	43.0901	-76.1451	NY_LeyCreek	NESQA
NY_LishaKill		0.00309206			0.00262922																										0.00572128		T01356190	42.783	-73.8573	NY_LishaKill	NESQA
NY_LittleChoco					0.0016076						0.000264919																				0.00187252		T420722075565001	42.1228	-75.9473	NY_LittleChoco	NESQA
NY_Mamaroneck					0.0011581						1.77853e-05																				0.00117589		T405708073440301	40.9524	-73.7343	NY_Mamaroneck	NESQA
NY_MillBrook																						0.000141281									0.000141281		T01414500	42.1063	-74.7304	NY_MillBrook	NESQA
NY_MillGreen					0.00319661																										0.00319661		T423613073422001	42.6036	-73.7057	NY_MillGreen	NESQA
NY_MudCreek					0.00140429																										0.00140429		T430557075181801	43.0991	-75.3048	NY_MudCreek	NESQA
NY_Mudlick					0.000427748																										0.000427748		T420103076540701	42.0176	-76.9021	NY_Mudlick	NESQA
NY_Muscoot											4.2429e-05	3.03939e-05																			7.28229e-05		T01374930	41.3381	-73.7687	NY_Muscoot	NESQA
NY_Nanticoke											1.51117e-05																				1.51117e-05		T01513725	42.2155	-76.0394	NY_Nanticoke	NESQA
NY_Northrup					0.000511911						7.26523e-05																				0.000584563		T0422026250	43.2536	-77.7422	NY_Northrup	NESQA
NY_Otsquago		0.00213779			0.00245963																										0.00459742		T425540074384801	42.9277	-74.6467	NY_Otsquago	NESQA
NY_Patroon		0.0079096			0.00181785																										0.00972746		T01359135	42.664	-73.7455	NY_Patroon	NESQA
NY_Peekskill		0.00310542																													0.00310542		T411959073522901	41.3331	-73.8747	NY_Peekskill	NESQA
NY_Poesten					0.00139704																										0.00139704		T424059073322501	42.6832	-73.5405	NY_Poesten	NESQA
NY_Ramapo		0.00586362	0.00366542								0.000276893	4.08399e-05		4.31741e-05																	0.00988995		T411844074085601	41.3122	-74.1489	NY_Ramapo	NESQA
NY_Sangerfield					0.00169649																										0.00169649		T424633075300701	42.776	-75.5022	NY_Sangerfield	NESQA
NY_SawMill		0.022069			0.0111763			0.00835193			3.41756e-05																				0.0416314		T01376500	40.9382	-73.8897	NY_SawMill	NESQA
NY_Scriba					0.000658171																										0.000658171		T04245840	43.2597	-76.0028	NY_Scriba	NESQA
NY_Shakers					0.000457694						1.63904e-05																				0.000474084		T424643073472901	42.7787	-73.7915	NY_Shakers	NESQA
NY_Silver					0.000373531																										0.000373531		T412715074030101	41.4544	-74.0503	NY_Silver	NESQA
NY_Sixmile																															0		T04233300	42.4027	-76.4357	NY_Sixmile	NESQA
NY_Slater		0.00625201			0.00205521																										0.00830722		T431542077382401	43.2617	-77.64	NY_Slater	NESQA
NY_Spring											0.00015658																				0.00015658		T04229700	42.9601	-77.6194	NY_Spring	NESQA
NY_Steele					0.000701986																										0.000701986		T01342730	43.0014	-75.0453	NY_Steele	NESQA
NY_Thomas					0.000777638						4.96361e-05																				0.000827274		T430629077274701	43.1082	-77.4633	NY_Thomas	NESQA
NY_Trout					0.000326564																										0.000326564		T423533076062101	42.5928	-76.1059	NY_Trout	NESQA
NY_WBCroton																															0		T01374559	41.4706	-73.76	NY_WBCroton	NESQA
NY_WBDelaware					0.00203314						0.000557156																				0.0025903		T422223074400201	42.3731	-74.6673	NY_WBDelaware	NESQA
NY_Wynants					0.00197168																										0.00197168		T424143073382901	42.6955	-73.6414	NY_Wynants	NESQA
PA_Choconut																															0		T01513550	41.9628	-76.0014	PA_Choconut	NESQA
PA_Hammond					0.000581574						2.98746e-05	4.20984e-05																			0.000653547		T415929076544401	41.9963	-76.9074	PA_Hammond	NESQA
PA_LMehoopany																															0		T413453076041101	41.5815	-76.0698	PA_LMehoopany	NESQA
PA_NBSugar					0.000669519																										0.000669519		T01531250	41.8404	-76.8269	PA_NBSugar	NESQA
PA_SugarRun		0.00632212			0.000544378																										0.0068665		T413735076162701	41.6264	-76.2744	PA_SugarRun	NESQA
RI_Hunting																															0		T01115110	41.8468	-71.6117	RI_Hunting	NESQA
RI_Moshassuck		0.0418449			0.00263048						3.66168e-05																				0.044512		T01114000	41.834	-71.411	RI_Moshassuck	NESQA
RI_Rush																															0		T01115114	41.8376	-71.612	RI_Rush	NESQA
RI_Wood																															0		T01117800	41.574	-71.7206	RI_Wood	NESQA
RI_Woonasqua		0.00166149			0.00103044			0.000470973			0.00073931	0.000504993				1.32953e-05				5.60704e-05											0.00447657		T01114500	41.859	-71.4873	RI_Woonasqua	NESQA
VT_Saxtons					0.000779845																										0.000779845		T01154000	43.1376	-72.4877	VT_Saxtons	NESQA
GA_Beaverdam		0.00030993		0.0159904																											0.0163004		T02188350	34.2481	-83.0486	GA_Beaverdam	SESQA
GA_Big		0.00363068	0.00997878		0.00104463			0.000488915			0.00020517	0.000145048		0.000213725		7.55933e-05							1.19257e-05								0.0157945		T02335580	34.1559	-84.2185	GA_Big	SESQA
GA_Carlan																															0		T021912435	34.3031	-83.3069	GA_Carlan	SESQA
GA_Coldwater				0.014057	0.000438781																										0.0144957		T02187660	34.2471	-82.9365	GA_Coldwater	SESQA
GA_Dog		0.00878041			0.00142761																										0.010208		T02337410	33.6538	-84.821	GA_Dog	SESQA
GA_Doolittle		0.00669103			0.000619085																										0.00731011		T02203831	33.7057	-84.2924	GA_Doolittle	SESQA
GA_Honey		0.0349764			0.000340118						3.96391e-05	2.33461e-05																			0.0353795		T02204130	33.5798	-84.0641	GA_Honey	SESQA
GA_L.Haynes		0.0240254			0.000620345																										0.0246457		T02207435	33.7111	-83.9144	GA_L.Haynes	SESQA
GA_Mill		0.00600885			0.000111902																										0.00612075		T02191284	34.1961	-83.1017	GA_Mill	SESQA
GA_N.F.Peach		0.0658102			0.00218728			0.000807383		0.00112441	1.45305e-05																				0.0699438		T02336120	33.8315	-84.3427	GA_N.F.Peach	SESQA
GA_Nancy		0.0106945			0.00267177					3.2346e-05	1.61579e-05																				0.0134148		T02336410	33.8384	-84.4394	GA_Nancy	SESQA
GA_Pole		0.0377263	0.00833608		0.00492557					0.000277251	0.000123916			0.0001133						2.66386e-05											0.051529		T02204037	33.6684	-84.151	GA_Pole	SESQA
GA_Proctor		0.0283221			0.0241443					0.000284952																					0.0527514		T02336526	33.7943	-84.4744	GA_Proctor	SESQA
GA_Rottenwood		0.132766	0.00769862		0.00568429			0.00134564		0.000830213	2.34812e-05	5.89001e-05									1.20293e-05										0.148419		T02335910	33.8937	-84.4577	GA_Rottenwood	SESQA
GA_S.F.Peach		0.255905	0.0211835		0.00471217			0.000439575			0.00014484			0.000120596		2.91072e-05								3.86174e-05							0.282573		T02336152	33.8104	-84.248	GA_S.F.Peach	SESQA
GA_Shoal.Atlanta		0.00542182			0.00126906		0.0217894				1.84827e-05																				0.0284988		T02203863	33.6932	-84.2539	GA_Shoal.Atlanta	SESQA
GA_Shoal.Sharpsburg		0.00924725			0.000392759																										0.00964001		T02344620	33.3892	-84.6247	GA_Shoal.Sharpsburg	SESQA
GA_ShoalCAFO				0.0219085	0.000615617																										0.0225241		T02183650	34.4369	-83.0436	GA_ShoalCAFO	SESQA
GA_Sope	54.9706	0.00821397			0.00267934			0.0517263		0.0234092	4.11503e-05																				55.0567		T02335870	33.9539	-84.4433	GA_Sope	SESQA
GA_YelJack		0.0011212			9.89779e-05																										0.00122018		T02338840	33.1396	-84.9752	GA_YelJack	SESQA
NC_Bolin																															0		T0209734440	35.9223	-79.066	NC_Bolin	SESQA
NC_Briar		0.0121991			0.00431815					0.000237204																					0.0167544		T0214642825	35.2361	-80.7711	NC_Briar	SESQA
NC_Campbell		0.0231796			0.0218227			0.00192426		0.00174206																					0.0486687		T02146562	35.1867	-80.7367	NC_Campbell	SESQA
NC_Clear		0.00104163																													0.00104163		T0212466000	35.2083	-80.58	NC_Clear	SESQA
NC_Ellerbe		0.0105081	0.0380885	0.0264025	0.00777953			0.00848649		0.000266469	0.00387835	0.00295186		0.00252933		0.000862343		0.000162767	0.000592898	0.00022037	9.87114e-05				1.34069e-05		1.1068e-05	2.20568e-05			0.102875		T02086849	36.0593	-78.8325	NC_Ellerbe	SESQA
NC_Eno					0.000551313			0.00203191																							0.00258323		T02085000	36.0711	-79.0956	NC_Eno	SESQA
NC_Flat	67.7655	0.00124584			0.00538704																										67.7721		T02085500	36.1828	-78.8789	NC_Flat	SESQA
NC_Goose		0.00715231	0.0217719	0.0268206				0.0134878			0.00100249	0.000216659		0.000142655		0.000146201				1.13847e-05											0.0707519		T0212467595	35.125	-80.6028	NC_Goose	SESQA
NC_Irvins		0.00310097			0.00227113					0.0011737																					0.00654579		T0214657975	35.1586	-80.7133	NC_Irvins	SESQA
NC_L.Hope		0.00771597			0.00486221					0.00010782																					0.012686		T02146470	35.1644	-80.8531	NC_L.Hope	SESQA
NC_L.Sugar		0.0812149			0.0540296					3.69668e-05	5.78894e-05																				0.135339		T02146409	35.2036	-80.8369	NC_L.Sugar	SESQA
NC_Marsh		0.00360397			0.000827758																										0.00443173		T0208732885	35.8169	-78.5931	NC_Marsh	SESQA
NC_McAlpine		0.0211692			0.013716					0.00125841																					0.0361437		T0214655255	35.1758	-80.7192	NC_McAlpine	SESQA
NC_McKee		0.00542405			0.00464376																										0.0100678		T0212430653	35.2539	-80.6481	NC_McKee	SESQA
NC_McMullen		0.021837			0.0106843					0.000240284																					0.0327615		T02146700	35.1408	-80.82	NC_McMullen	SESQA
NC_Middle		0.00167095						0.00234141			0.00119998	0.000684839		8.96957e-05		5.51755e-05			5.58522e-05	2.98611e-05											0.00612777		T02088000	35.5708	-78.5906	NC_Middle	SESQA
NC_Morgan.Chapel		0.00727917	0.0331972		0.00111555			0.00500129			0.00323553	0.0030309		0.001133		0.00048129				6.50594e-05	2.15821e-05										0.0545606		T02097517	35.8933	-79.0197	NC_Morgan.Chapel	SESQA
NC_Mountain		0.000593707																													0.000593707		T0208524090	36.1497	-78.8967	NC_Mountain	SESQA
NC_N.Buffalo		0.0629769			0.0154532					0.00134005	1.80178e-05																				0.0797881		T02095181	36.0792	-79.8128	NC_N.Buffalo	SESQA
NC_ReedyFk					0.000390868																										0.000390868		T02093800	36.1725	-79.9528	NC_ReedyFk	SESQA
NC_Rocky		0.00120689			0.000222543																										0.00142943		T0212393300	35.4678	-80.7903	NC_Rocky	SESQA
NC_S.Buffalo		0.0174384			0.010532			0.000883636	0.0468455	0.00120604																					0.0769056		T02094659	36.0494	-79.8553	NC_S.Buffalo	SESQA
NC_Sandy		0.0490841			0.0163206					0.00038199	2.51086e-05																				0.0658118		T0209722970	35.9832	-78.9568	NC_Sandy	SESQA
NC_Stewart		0.00898963			0.0194138					1.54028e-05																					0.0284189		T0214627970	35.2403	-80.8683	NC_Stewart	SESQA
NC_SwiftApex		0.0107596			0.00154078																										0.0123004		T02087580	35.7189	-78.7522	NC_SwiftApex	SESQA
NC_ThirdFk		0.0184606			0.00436827			0.00107651				2.34719e-05																			0.0239288		T02097280	35.9226	-78.9524	NC_ThirdFk	SESQA
NC_Torrence		0.0285347			0.00704918																										0.0355838		T0214265808	35.4036	-80.8828	NC_Torrence	SESQA
SC_Durbin		0.000324953		0.0443656	0.000312379																										0.045003		T02160381	34.7168	-82.1737	SC_Durbin	SESQA
SC_Enoree		0.00105554	0.0067792								0.000137865	8.69657e-05		0.000204541		4.63436e-05															0.00831045		T02160326	34.8565	-82.2262	SC_Enoree	SESQA
SC_Manchester		0.00485204			0.00205269																										0.00690473		T02146110	34.9444	-80.9797	SC_Manchester	SESQA
SC_Reedy		0.00882715			0.00155086					2.46445e-05																					0.0104027		T02164000	34.8001	-82.3651	SC_Reedy	SESQA
SC_S.Rabon		0.0331285			0.00067866		0.146418	0.00107651																							0.181302		T02165200	34.5201	-82.1571	SC_S.Rabon	SESQA
SC_Tools		0.0143363			0.00138727							9.44541e-05																			0.0158181		T021473426	34.9565	-81.1062	SC_Tools	SESQA
SC_Twelvemile		0.00266862									3.48731e-05																				0.00270349		T02186000	34.8015	-82.7485	SC_Twelvemile	SESQA
SC_Wildcat		0.00238373			0.00264498																										0.00502871		T021473428	34.8896	-81.0692	SC_Wildcat	SESQA
VA_Accotink		0.00823901			0.00284955			0.00608228															1.43942e-05								0.0171852		T01654000	38.8129	-77.2283	VA_Accotink	SESQA
VA_Difficult.Falls		0.0030214			0.00162147						7.68371e-05																				0.00471971		T01646000	38.9759	-77.2458	VA_Difficult.Falls	SESQA
VA_Difficult.Fox		0.00826572			0.00477143						6.81188e-05																				0.0131053		T01645704	38.8847	-77.3324	VA_Difficult.Fox	SESQA
VA_S.F.Difficult		0.00445364			0.00172991						0.000330713																				0.00651426		T01645762	38.9089	-77.3383	VA_S.F.Difficult	SESQA
SUM EAR	122.736	3.69567	1.15903	0.668006	0.602015	0.183712	0.168207	0.133308	0.0468455	0.0391571	0.0291757	0.0137965	0.0123891	0.00856985	0.00296087	0.00258513	0.00167434	0.00110431	0.000846845	0.000727282	0.000243771	0.000196476	0.000110148	3.86174e-05	3.08081e-05	2.61628e-05	2.30162e-05	2.20568e-05	1.06598e-05
#Table S11. Site-specific Exposure Activity Ratios (EAR) under Maximum exposure conditions for those compounds with exact Chemical Abstract Service (CAS) number matches and with reliable concentration-response relationship and ACC data in ToxCast.
#[blank cells indicate chemical not detected or EAR (or SumEAR) < 0.00001.]
