# Supplementary material for: Multi-region assessment of pharmaceutical exposures and predicted effects in USA wadeable urban-gradient streams
Source: PLoS One. 2020 Jan 30;15(1):e0228214. doi: 10.1371/journal.pone.0228214 (PMC6992211; doi:10.1371/journal.pone.0228214)
Supplement: S12 Table — Data are for those compounds with exact Chemical Abstract Service (CAS) number matches and with reliable concentration-response relationship and ACC data in ToxCast. (XLSX) [file pone.0228214.s016.xlsx]

## Sheet: TABLE S12-MAXEAR ENDPT
site	Nuclear Receptor	DNA Binding	GPCR	Ion Channel	Cell Cycle	CYP	Zebrafish	Transporter	Cell Morphology	Steroid Hormone	Oxidoreductase	Misc Protein	Esterase	Hydrolase		SUM EAR		SiteID	dec_lat	dec_lon	Short Name	RSQA_STUDY	Zebrafish
OR_Amazon	2.00764e-05			0.00124806			3.48757e-05	1.22817e-05								0.0013153		T440257123103200	44.049	-123.178	OR_Amazon	PNSQA	3.48757e-05
OR_Ames	2.06722e-05			0.00137679												0.00139746		T442349122440300	44.3972	-122.734	OR_Ames	PNSQA
OR_Battle	0.149278	1.28891	0.449133	0.00516088	3.43449e-05	0.00128309	0.000858812	0.00481078	1.78535e-05	1.87082e-05	0.000502735	0.00109585	0.000363877			1.90147		T445029122592600	44.8412	-122.992	OR_Battle	PNSQA	0.000858812
OR_Beaver	1.82644e-05	0.00129216	3.60769e-05	0.000663358												0.00200985		T14142800	45.5193	-122.39	OR_Beaver	PNSQA
OR_Beaverton	3.66894e-05	0.000943564	2.63442e-05	0.00201926												0.00302586		T453115122540800	45.5208	-122.902	OR_Beaverton	PNSQA
OR_Brush	1.71458e-05			0.00107567			2.59516e-05									0.00111877		T445819123042500	44.9714	-123.075	OR_Brush	PNSQA	2.59516e-05
OR_Claggett	2.827e-05			0.00188281												0.00191108		T450016123012800	45.0043	-123.026	OR_Claggett	PNSQA
OR_Croisan	7.31188e-05			0.00189283		0.000180529	1.12833e-05									0.00215776		T445420123041900	44.9057	-123.072	OR_Croisan	PNSQA	1.12833e-05
OR_Dixon	0.0366632	0.21409	0.105808	0.00243299		0.000356607	0.000209368	0.0011606		1.0127e-05	0.000121412	0.000264651	8.78774e-05			0.361204		T443423123153700	44.5731	-123.262	OR_Dixon	PNSQA	0.000209368
OR_Fanno	4.76266e-05	0.00197697	5.51967e-05	0.00227001			2.18486e-05			1.07202e-05						0.00438237		T14206950	45.4035	-122.755	OR_Fanno	PNSQA	2.18486e-05
OR_Glenn	2.71746e-05			0.00180986												0.00183704		T445750123032900	44.9638	-123.058	OR_Glenn	PNSQA
OR_Hess	0.000154196	0.0222421	0.000620997	0.000728581												0.0237458		T451818122575500	45.3053	-122.965	OR_Hess	PNSQA
OR_Iler	2.16144e-05			0.00143954												0.00146116		T453506123125700	45.5848	-123.217	OR_Iler	PNSQA
OR_Johnson	3.82691e-05	0.000737529	2.05918e-05	0.00218175			2.01048e-05			1.03038e-05						0.00300855		T452912122291200	45.4865	-122.488	OR_Johnson	PNSQA	2.01048e-05
OR_Kelley	3.85171e-05	0.00350797	9.79423e-05	0.001041												0.00468543		T14211499	45.477	-122.498	OR_Kelley	PNSQA
OR_Kellogg																0		T452543122372300	45.4286	-122.623	OR_Kellogg	PNSQA
OR_Milk	2.62742e-05			0.00174989												0.00177617		T451033122275700	45.1751	-122.466	OR_Milk	PNSQA
OR_NFDeep	4.73156e-05	0.00311742	8.70381e-05	0.00177373			1.6925e-05									0.00504243		T452538122213700	45.4273	-122.36	OR_NFDeep	PNSQA	1.6925e-05
OR_Oak				0.000497055												0.000497055		T443436123023600	44.5766	-123.043	OR_Oak	PNSQA
OR_Periwinkle	3.48689e-05	0.000845984	2.16431e-05	0.00196773												0.00287022		T443808123051100	44.6359	-123.087	OR_Periwinkle	PNSQA
OR_Pringle	3.70839e-05			0.00233817						1.1049e-05						0.0023863		T445551123015800	44.9279	-123.033	OR_Pringle	PNSQA
OR_RockMouth	1.04366e-05	0.00117488	3.28026e-05	0.000107878			3.30293e-05									0.00135903		T452431122303200	45.4085	-122.51	OR_RockMouth	PNSQA	3.30293e-05
OR_RockOrenco				0.000578661												0.000578661		T453145122534500	45.5293	-122.895	OR_RockOrenco	PNSQA
OR_Silver	3.86525e-05	0.00102533	2.86272e-05	0.00210584			1.1591e-05									0.00321004		T450033122474700	45.0091	-122.796	OR_Silver	PNSQA	1.1591e-05
OR_Tickle	0.00010865	0.000507075	1.1505e-05	0.000675582		0.000287268	2.0452e-05									0.00161053		T452414122213200	45.4037	-122.36	OR_Tickle	PNSQA	2.0452e-05
OR_WFPalmer	0.000109469			0.00729076						3.4462e-05						0.00743469		T451244123050200	45.2121	-123.085	OR_WFPalmer	PNSQA
OR_Zollner	4.8196e-05	0.00185485	5.17873e-05	0.00240709						1.13763e-05						0.0043733		T14201300	45.1004	-122.822	OR_Zollner	PNSQA
WA_BearRed	2.44736e-05	0.000904294	2.52478e-05	0.00120179			1.61044e-05									0.00217191		T12124490	47.6745	-122.108	WA_BearRed	PNSQA	1.61044e-05
WA_BearWood	7.64675e-05	0.00225666	6.17002e-05	0.000985022		0.000141383	1.78248e-05									0.00353905		T12125500	47.7568	-122.165	WA_BearWood	PNSQA	1.78248e-05
WA_Bertrand	0.000102378	0.00357512		0.00579905		6.65293e-05	1.07704e-05		0.000191983	2.74062e-05						0.00977324		T12212450	48.9624	-122.509	WA_Bertrand	PNSQA	1.07704e-05
WA_BigSoos	2.33418e-05	0.000732688	2.04566e-05	0.00121872												0.00199521		T12112600	47.3123	-122.165	WA_BigSoos	PNSQA
WA_Burnt	5.52886e-05	0.0031852	8.89306e-05	0.00226708			2.03099e-05			1.07071e-05						0.00562752		T14211902	45.6616	-122.669	WA_Burnt	PNSQA	2.03099e-05
WA_Church	3.85796e-05	0.000596586	1.66566e-05	0.00229733						1.08561e-05						0.00296001		T12170000	48.2331	-122.326	WA_Church	PNSQA
WA_Coal	3.02387e-05	0.000821987	2.29498e-05	0.0016621												0.00253728		T12119705	47.5688	-122.182	WA_Coal	PNSQA
WA_Cottage	6.52034e-05	0.00743447	0.00020757	0.00110942			2.00022e-05									0.00883667		T12123100	47.7173	-122.087	WA_Cottage	PNSQA	2.00022e-05
WA_Crescent	0.000329395	0.0438187	0.00122341	0.00318264						1.50437e-05						0.0485692		T12072679	47.3579	-122.578	WA_Crescent	PNSQA
WA_Dogfish	1.12736e-05			0.000750837												0.000762111		T12070000	47.7527	-122.644	WA_Dogfish	PNSQA
WA_Dubuque	0.000939316	0.142095	0.00396602	0.00175886												0.148759		T12155050	47.9876	-122.034	WA_Dubuque	PNSQA
WA_EFIssaquah				0.000489018		2.88837e-05										0.000517902		T12121504	47.5329	-122.031	WA_EFIssaquah	PNSQA
WA_Fishtrap	2.11549e-05			0.00140894												0.0014301		T12212001	48.9626	-122.434	WA_Fishtrap	PNSQA
WA_Gee	2.1054e-05			0.001392												0.00141306		T454904122441800	45.8179	-122.739	WA_Gee	PNSQA
WA_Gibbons	2.91232e-05	0.000544405	1.51998e-05	0.00170662												0.00229535		T453429122185500	45.5748	-122.315	WA_Gibbons	PNSQA
WA_Harris	3.60173e-05			0.00237129			1.07704e-05			1.12039e-05						0.00242928		T12149490	47.6939	-121.9	WA_Harris	PNSQA	1.07704e-05
WA_Huge	2.76004e-05			0.00179894			1.53863e-05									0.00184192		T12073500	47.3891	-122.699	WA_Huge	PNSQA	1.53863e-05
WA_Issaquah	0.000449217	0.0605693	0.00169018	0.00181326		9.90579e-05										0.064621		T12120600	47.4573	-122.005	WA_Issaquah	PNSQA
WA_Jenkins		0.000980145	2.73656e-05	0.000125832			1.0155e-05									0.0011435		T12110495	47.3441	-122.123	WA_Jenkins	PNSQA	1.0155e-05
WA_Juanita	0.00011163	8.72621e-05		0.00136108		0.000263854	0.000100916									0.00192475		T12120500	47.7077	-122.214	WA_Juanita	PNSQA	0.000100916
WA_LittleSoos	2.42971e-05			0.00161821												0.00164251		T472131122072500	47.357	-122.128	WA_LittleSoos	PNSQA
WA_Longfellow		0.00101726	2.84019e-05													0.00104567		T12113490	47.5645	-122.367	WA_Longfellow	PNSQA
WA_May	4.26429e-05	1.04238e-05		0.00194683		3.15184e-05	7.77398e-05									0.00210916		T12119495	47.5207	-122.197	WA_May	PNSQA	7.77398e-05
WA_Mercer	7.53325e-05	0.00943187	0.000263337	0.000958431												0.010729		T12120000	47.6029	-122.181	WA_Mercer	PNSQA
WA_MillAuburn	1.99671e-05			0.00126331			2.60542e-05									0.00130933		T12113205	47.3033	-122.265	WA_MillAuburn	PNSQA	2.60542e-05
WA_MillKent	1.78967e-05			0.00119194												0.00120984		T12113347	47.3813	-122.221	WA_MillKent	PNSQA
WA_Minter	3.26826e-05			0.00216753						1.02439e-05						0.00221046		T12073425	47.3896	-122.695	WA_Minter	PNSQA
WA_NFIssaquah	1.32344e-05	0.00113561	3.17062e-05	0.000395356												0.00157591		T12121570	47.5425	-122.035	WA_NFIssaquah	PNSQA
WA_Nooky	1.83748e-05			0.00122378												0.00124216		T12200017	48.446	-122.252	WA_Nooky	PNSQA
WA_Olalla	1.73029e-05			0.00111808			1.34374e-05									0.00114882		T12072660	47.4285	-122.568	WA_Olalla	PNSQA	1.34374e-05
WA_Patterson	1.40538e-05			0.000935996												0.00095005		T12145970	47.5878	-121.953	WA_Patterson	PNSQA
WA_Pipers	1.57839e-05			0.00103996												0.00105575		T12128040	47.7115	-122.373	WA_Pipers	PNSQA
WA_Prairie																0		T12027555	46.791	-123.022	WA_Prairie	PNSQA
WA_RockBattle	3.93255e-05			0.0024405			6.99565e-05			1.15049e-05						0.00256129		T455122122310600	45.8513	-122.522	WA_RockBattle	PNSQA	6.99565e-05
WA_Squalicum	2.94331e-05	0.000647692	1.80835e-05	0.00163303			1.95919e-05									0.00234783		T12204010	48.766	-122.5	WA_Squalicum	PNSQA	1.95919e-05
WA_Swamp	4.87949e-05	0.000964006	2.6915e-05	0.0027628			2.91314e-05			1.30463e-05						0.00384469		T12126910	47.7922	-122.256	WA_Swamp	PNSQA	2.91314e-05
WA_Swan	1.08048e-05			0.000551734			6.57509e-05									0.00062829		T12102212	47.2261	-122.393	WA_Swan	PNSQA	6.57509e-05
WA_Taylor	3.19337e-05			0.00211687						1.00043e-05						0.0021588		T12118525	47.4092	-122.037	WA_Taylor	PNSQA
WA_Tenmile	3.76175e-05			0.00250537						1.18424e-05						0.00255483		T12212895	48.8661	-122.482	WA_Tenmile	PNSQA
WA_Thornton	1.47271e-05	0.000571303	1.59507e-05	0.000736309												0.00133829		T12128000	47.696	-122.276	WA_Thornton	PNSQA
WA_Weaver	5.1464e-05	0.00685025	0.000191259	0.000450183			1.77456e-05									0.0075609		T454533122321200	45.7599	-122.536	WA_Weaver	PNSQA	1.77456e-05
WA_Whipple	2.36798e-05			0.0015771												0.00160078		T454510122424900	45.7505	-122.717	WA_Whipple	PNSQA
WA_Woodland	3.1612e-05	0.000400235	1.11745e-05	0.00183483			3.88761e-05									0.00231672		T12080800	47.0635	-122.809	WA_Woodland	PNSQA	3.88761e-05
CA_Alameda	2.69733e-05	0.00419708	0.000117182													0.00434124		T11179100	37.5666	-122.002	CA_Alameda	CSQA
CA_Alamo	0.000394041	0.0596871	0.00166646	0.000696124												0.0624438		T382035121575501	38.3431	-121.965	CA_Alamo	CSQA
CA_Alisal	0.000230923	0.0319668	0.000848648	0.00236967						1.12009e-05						0.0354273		T364003121373501	36.6673	-121.627	CA_Alisal	CSQA
CA_ArroyoDeLaLa	4.97592e-05	0.000344438		0.000661194		0.00011977										0.00117516		T11176900	37.6267	-121.883	CA_ArroyoDeLaLa	CSQA
CA_ArroyoDig	1.82123e-05			0.00121296												0.00123117		T380410122315501	38.0695	-122.532	CA_ArroyoDig	CSQA
CA_ArroyoMart																0		T11182400	38.0035	-122.13	CA_ArroyoMart	CSQA
CA_ArroyoNov																0		T380345122345201	38.0623	-122.581	CA_ArroyoNov	CSQA
CA_ArroyoSeco																0		T11152000	36.2809	-121.322	CA_ArroyoSeco	CSQA
CA_Atascadero	0.000837677	0.071536	0.00199728	0.0251711						0.000118979						0.0996611		T352934120395501	35.4929	-120.665	CA_Atascadero	CSQA
CA_Castro	4.1145e-05	0.00299638	8.36587e-05	0.00145778												0.00457896		T11181008	37.6799	-122.081	CA_Castro	CSQA
CA_Chorro	1.20376e-05	0.000289082		2.83246e-05		0.000683769	0.000302905									0.00131612		T352127120484501	35.3575	-120.812	CA_Chorro	CSQA	0.000302905
CA_ChuChuChu																0		T363608121255201	36.6022	-121.431	CA_ChuChuChu	CSQA
CA_Colgan	0.00267257	0.0701813	0.00193031	0.0374705						0.000177115						0.112432		T11465690	38.4021	-122.733	CA_Colgan	CSQA
CA_ConnOak		0.000341678							1.8348e-05							0.000360026		T11456500	38.4473	-122.381	CA_ConnOak	CSQA
CA_Copeland	5.4062e-05	0.00561727	0.000156834	0.00119627												0.00702444		T11465660	38.3432	-122.702	CA_Copeland	CSQA
CA_Corralitos	3.23176e-05	0.00385656	0.000107675	0.000501692												0.00449825		T11159200	36.9394	-121.771	CA_Corralitos	CSQA
CA_Corte	2.33549e-05			0.00155546												0.00157882		T11460000	37.963	-122.557	CA_Corte	CSQA
CA_CoyoteChar	0.00379452	0.0464309	0.000137335	0.000744964	0.0793396						0.000327555					0.130775		T372303121542901	37.3845	-121.908	CA_CoyoteChar	CSQA
CA_CoyoteCoyote																0		T371554121474101	37.2649	-121.795	CA_CoyoteCoyote	CSQA
CA_CoyoteGil				0.000199687												0.000199687		T11169800	37.0777	-121.494	CA_CoyoteGil	CSQA
CA_Crow	0.0021949	0.0285789	0.000132742		0.0457704						0.000188964					0.0768659		T11180900	37.7048	-122.044	CA_Crow	CSQA
CA_DryMouth																0		T11465350	38.5874	-122.862	CA_DryMouth	CSQA
CA_GabilanEastL																0		T364138121373701	36.694	-121.627	CA_GabilanEastL	CSQA
CA_GabilanSal																0		T11152600	36.7558	-121.611	CA_GabilanSal	CSQA
CA_Grayson	0.00376864	0.0587569	0.000547796	0.00580547	0.0751873					2.74413e-05	0.000310412					0.144404		T375819122035801	37.9721	-122.066	CA_Grayson	CSQA
CA_Green																0		T382619122531401	38.4387	-122.887	CA_Green	CSQA
CA_GuadalupeA	1.03408e-05	0.000297126		0.000688705												0.000996172		T11169025	37.3738	-121.933	CA_GuadalupeA	CSQA
CA_GuadalupeB	5.13312e-05	0.00471136	0.000131541	0.00140214												0.00629638		T371814121525601	37.3039	-121.882	CA_GuadalupeB	CSQA
CA_LasTrampas				0.000435541												0.000435541		T375257122050001	37.8824	-122.1	CA_LasTrampas	CSQA
CA_Lichau	5.14184e-05		0.00270194	0.00336774				3.19013e-05		1.58809e-05						0.00616888		T381740122395901	38.2945	-122.666	CA_Lichau	CSQA
CA_LlagasGilroy	0.00127376	0.0155405	4.61793e-05		0.0266781		4.04147e-05				0.000110141					0.0436891		T11153650	36.9873	-121.528	CA_LlagasGilroy	CSQA	4.04147e-05
CA_LlagasMartin		0.000630477	1.76029e-05													0.00064808		T370512121361901	37.0867	-121.605	CA_LlagasMartin	CSQA
CA_LlagasMorgan																0		T11153470	37.1483	-121.768	CA_LlagasMorgan	CSQA
CA_Lopez																0		T11141280	35.2355	-120.473	CA_Lopez	CSQA
CA_LosGatos	1.13006e-05	0.000468554	1.3082e-05	0.000552077												0.00104501		T371738121555901	37.2939	-121.933	CA_LosGatos	CSQA
CA_Maacama	0.000112965	0.000270029			0.00083792			0.000250935		0.00142822	2.82782e-05			2.42265e-05		0.00292835		T383719122462501	38.622	-122.774	CA_Maacama	CSQA
CA_MarkWMir	1.67851e-05	0.00284375	3.68579e-05	0.000303096			8.77021e-05									0.0032882		T11466800	38.494	-122.853	CA_MarkWMir	CSQA	8.77021e-05
CA_MarkWTar																0		T383109122363301	38.519	-122.609	CA_MarkWTar	CSQA
CA_Matadero	8.46044e-05	0.00781534	0.000218204	0.00228961						1.08225e-05						0.0104186		T372500122081201	37.4168	-122.137	CA_Matadero	CSQA
CA_Matanzas		0.000325195														0.000325195		T11466170	38.4388	-122.702	CA_Matanzas	CSQA
CA_Milliken																0		T382017122161101	38.3382	-122.27	CA_Milliken	CSQA
CA_MtDiablo																0		T375701121564401	37.9504	-121.946	CA_MtDiablo	CSQA
CA_NaciBryson																0		T11148900	35.7886	-121.094	CA_NaciBryson	CSQA
CA_NapaBale																0		T383321122302101	38.5559	-122.506	CA_NapaBale	CSQA
CA_NapaNapa																0		T11458300	38.3019	-122.304	CA_NapaNapa	CSQA
CA_Natividad	7.29628e-05	0.00116003	3.06999e-05	0.000339716		0.000182807										0.00178621		T364155121363901	36.6987	-121.611	CA_Natividad	CSQA
CA_NoNameMonty		0.000359598		1.04551e-05			0.000111807									0.00048186		T382346122521201	38.3961	-122.87	CA_NoNameMonty	CSQA	0.000111807
CA_NoNamePaul				0.000637776												0.000637776		T365718121444301	36.9552	-121.746	CA_NoNamePaul	CSQA
CA_Novato		4.68966e-05														4.68966e-05		T11459500	38.1077	-122.58	CA_Novato	CSQA
CA_Orcutt																0		T11141050	34.8836	-120.495	CA_Orcutt	CSQA
CA_Pacheco				0.000661503												0.000661503		T365736121250801	36.9598	-121.419	CA_Pacheco	CSQA
CA_PajaroChit		0.000354976					3.21061e-05									0.000387082		T11159000	36.9002	-121.598	CA_PajaroChit	CSQA	3.21061e-05
CA_PajaroWat	0.000611517	0.00761832	2.18941e-05	0.000490556	0.0126483		2.63619e-05				5.22189e-05					0.0214692		T11159500	36.9053	-121.751	CA_PajaroWat	CSQA	2.63619e-05
CA_Petaluma	3.75454e-05	0.00584214	0.000163112													0.00604279		T381519122385601	38.2552	-122.649	CA_Petaluma	CSQA
CA_Pinole																0		T375807122124001	37.9696	-122.218	CA_Pinole	CSQA
CA_Reclamation	0.000165063	0.0204428	0.000541454	0.00269269						1.27278e-05						0.0238547		T11152650	36.705	-121.705	CA_Reclamation	CSQA
CA_Ritchey																0		T383305122311901	38.5514	-122.521	CA_Ritchey	CSQA
CA_Salinas						8.95457e-05	6.13402e-05									0.000150886		T11150500	35.9302	-120.869	CA_Salinas	CSQA	6.13402e-05
CA_SanFranPalo	0.000250567	0.00264112	6.72123e-05			0.000706913	2.96303e-05									0.00369544		T372716122080801	37.4544	-122.137	CA_SanFranPalo	CSQA	2.96303e-05
CA_SanFranStan	0.000128632	0.00012032		0.000508801		0.000363813	1.52492e-05									0.00113682		T11164500	37.4233	-122.189	CA_SanFranStan	CSQA	1.52492e-05
CA_SanLeandro	5.26339e-05	0.00248318	6.93301e-05	0.00244262						1.15458e-05						0.0050593		T374336122095801	37.7266	-122.166	CA_SanLeandro	CSQA
CA_SanLObispo	5.56118e-05	0.00176351	0.00301278	2.9806e-05		0.000961544	0.00022987	3.55714e-05	9.4152e-05	1.17654e-05						0.00619461		T351436120405201	35.243	-120.681	CA_SanLObispo	CSQA	0.00022987
CA_SanLorenzo																0		T11181000	37.6859	-122.064	CA_SanLorenzo	CSQA
CA_SanPabloMor	1.65497e-05	0.00257517	7.18984e-05													0.00266361		T375220122104201	37.8645	-122.172	CA_SanPabloMor	CSQA
CA_SanPabloOr	1.17888e-05			0.000785149												0.000796938		T375312122113501	37.8866	-122.193	CA_SanPabloOr	CSQA
CA_SanPabloPort	7.49815e-05	0.00350959	9.70561e-05	0.00120729		0.000100859	2.95637e-05									0.00501934		T375746122195501	37.9628	-122.332	CA_SanPabloPort	CSQA	2.95637e-05
CA_SanRamonDan	0.00177363	0.0216665	6.43829e-05		0.0371944						0.000153558					0.0608525		T374933122001301	37.8257	-122.004	CA_SanRamonDan	CSQA
CA_SanRamonSan																0		T11182500	37.773	-121.995	CA_SanRamonSan	CSQA
CA_SantaSanta	0.00233918	0.0556281	0.000970694	0.0146937	0.040077					6.94543e-05	0.000165459					0.113944		T11466200	38.4368	-122.725	CA_SantaSanta	CSQA
CA_SantaWillow				0.000511892												0.000511892		T11466320	38.4452	-122.807	CA_SantaWillow	CSQA
CA_SantaYnezLom	0.000692823	0.0140253	0.00279899	0.000308289	1.6184e-05	0.0016269	0.00321963	4.47943e-05	0.000197468	4.81328e-05						0.0229785		T11135250	34.6777	-120.554	CA_SantaYnezLom	CSQA	0.00321963
CA_SantaYnezSol																0		T11128500	34.585	-120.145	CA_SantaYnezSol	CSQA
CA_Saratoga																0		T371620122005801	37.2723	-122.016	CA_Saratoga	CSQA
CA_Sausal	3.96645e-05	0.00241432	6.74076e-05	0.00160832												0.00412971		T374708122132801	37.7857	-122.224	CA_Sausal	CSQA
CA_SonomaAdobe																0		T382634122315201	38.4427	-122.531	CA_SonomaAdobe	CSQA
CA_SonomaAgua																0		T11458500	38.3232	-122.494	CA_SonomaAgua	CSQA
CA_SonomaWat																0		T381556122280201	38.2658	-122.467	CA_SonomaWat	CSQA
CA_Stenner				0.00033137												0.00033137		T351725120395901	35.2904	-120.666	CA_Stenner	CSQA
CA_Suisan		0.000264606														0.000264606		T381441122064301	38.2448	-122.112	CA_Suisan	CSQA
CA_Tequisquita																0		T365634121264001	36.9427	-121.445	CA_Tequisquita	CSQA
CA_Ulatis																0		T382245122001601	38.3792	-122.004	CA_Ulatis	CSQA
CA_UvasMiller	0.000304657	0.0472577	0.00122414	0.000791022		4.91603e-05			0.000141862							0.0497685		T365955121350601	36.9985	-121.585	CA_UvasMiller	CSQA
CA_Walnut	4.12447e-05	0.00641774	0.000179183													0.00663817		T375413122033301	37.9037	-122.059	CA_Walnut	CSQA
CA_Wilkie	6.2853e-05	0.00473988	0.000132337	0.0021573						1.01972e-05						0.00710257		T375808122172601	37.9688	-122.291	CA_Wilkie	CSQA
CA_Windsor	1.75966e-05	0.00125396	3.50105e-05	0.000635229												0.0019418		T383039122502401	38.511	-122.84	CA_Windsor	CSQA
CT_Eightmile																0		T01194000	41.4417	-72.3327	CT_Eightmile	NESQA
CT_Fenton				0.000655939												0.000655939		T01121330	41.8332	-72.2428	CT_Fenton	NESQA
CT_Hockanum	0.000406329	0.00386548	0.0109152	0.00158549		0.000243665	0.000888236	0.000127605		2.5096e-05	1.33507e-05	2.91016e-05				0.0180996		T01192500	41.7832	-72.5873	CT_Hockanum	NESQA	0.000888236
CT_Hope	1.86004e-05	0.000434126	1.21208e-05	0.000924922			5.01594e-05									0.00143993		T01121000	41.8437	-72.169	CT_Hope	NESQA	5.01594e-05
CT_Hubbard	0.000113037	0.0163408	0.000456233	0.000534149												0.0174442		T01187300	42.0375	-72.9393	CT_Hubbard	NESQA
CT_Lhanover																0		T01123000	41.6718	-72.0523	CT_Lhanover	NESQA
CT_MillFair	1.31757e-05	0.00117434	3.27876e-05	0.000346326			1.11807e-05									0.00157781		T01208925	41.1655	-73.27	CT_MillFair	NESQA	1.11807e-05
CT_MillHamden	1.28385e-05			0.000831751												0.00084459		T01196620	41.4204	-72.9027	CT_MillHamden	NESQA
CT_Norwalk	4.70073e-05	0.00410025	0.000114479	0.00112091		5.70122e-05	9.9806e-05									0.00553946		T01209700	41.1638	-73.4195	CT_Norwalk	NESQA	9.9806e-05
CT_Pequabuck	0.00178676	0.00322764	0.249212	0.000883027	3.20737e-05	0.00130844	0.00209602	0.0030118	0.000162319	7.48719e-05	0.00030785	0.000671043	0.00022282			0.262997		T01189000	41.6732	-72.9007	CT_Pequabuck	NESQA	0.00209602
CT_Pootatuck	3.87773e-05	0.000479726		0.00108104			0.00037758		2.55082e-05							0.00200263		T01203510	41.4192	-73.2821	CT_Pootatuck	NESQA	0.00037758
CT_Quinnipiac	5.95749e-05	0.00616598	0.000172154	0.00132857												0.00772628		T01195490	41.6035	-72.8832	CT_Quinnipiac	NESQA
CT_Rippowam	4.7503e-05	0.00580179	0.000161986	0.000487432			7.55981e-05									0.00657431		T01209901	41.0661	-73.5493	CT_Rippowam	NESQA	7.55981e-05
CT_Rooster																0		T01208869	41.1922	-73.2262	CT_Rooster	NESQA
CT_SalmonHam																0		T01193500	41.5523	-72.4493	CT_SalmonHam	NESQA
CT_SalmonLime	7.27307e-05	6.64145e-05		0.000395975		0.000200817										0.000735937		T01199050	41.9423	-73.391	CT_SalmonLime	NESQA
MA_Assabet	0.00110273	0.00794527	0.0394555	0.00149973	1.18022e-05	0.00123524	0.00292939	0.000555406	0.000300454	6.98687e-05	4.86623e-05	0.000106073	3.52215e-05			0.0552954		T01096710	42.3331	-71.627	MA_Assabet	NESQA	0.00292939
MA_Charles	4.46668e-05		0.0103534	0.000561031		0.000279269	0.000696077	0.000122241			1.27895e-05	2.78783e-05				0.0120974		T01103280	42.14	-71.3897	MA_Charles	NESQA	0.000696077
MA_FortPond		0.000736991	2.05767e-05			3.78194e-05	7.55981e-05									0.000870986		T01097270	42.4592	-71.4433	MA_FortPond	NESQA	7.55981e-05
MA_Ipswich	1.77637e-05			0.000400524			0.000306496									0.000724783		T01101500	42.57	-71.0298	MA_Ipswich	NESQA	0.000306496
MA_MillSummer	1.73326e-05			0.000506129			0.000242488									0.00076595		T01112262	42.0408	-71.5156	MA_MillSummer	NESQA	0.000242488
MA_Monatiquot	3.69077e-05	0.00239388	6.68369e-05	0.00137013			2.13357e-05									0.00388909		T01105583	42.2209	-70.9781	MA_Monatiquot	NESQA	2.13357e-05
MA_Neponset	6.18603e-05	0.00612671	0.000171057	0.001424			2.88237e-05									0.00781245		T01105000	42.1776	-71.2009	MA_Neponset	NESQA	2.88237e-05
MA_OldSwamp	1.66938e-05			0.000857522			9.96008e-05									0.000973816		T01105600	42.1927	-70.9432	MA_OldSwamp	NESQA	9.96008e-05
MA_Saugus	0.000159221	0.0197594	0.000551682	0.00206062			3.37473e-05									0.0225647		T01102345	42.4695	-71.007	MA_Saugus	NESQA	3.37473e-05
MA_Shawsheen							2.46181e-05									2.46181e-05		T01100600	42.5735	-71.2113	MA_Shawsheen	NESQA	2.46181e-05
MA_Stillwater																0		T01095220	42.4109	-71.7912	MA_Stillwater	NESQA
MA_Wading				0.000403659			9.53952e-05									0.000499054		T01109000	41.9476	-71.1767	MA_Wading	NESQA	9.53952e-05
MA_WBSwift							6.55457e-05									6.55457e-05		T01174565	42.4551	-72.3818	MA_WBSwift	NESQA	6.55457e-05
NH_Beaver						3.13379e-05	4.72873e-05									7.86252e-05		T010965852	42.7831	-71.353	NH_Beaver	NESQA	4.72873e-05
NH_Cold	1.2666e-05			0.000843571												0.000856237		T01154950	43.1494	-72.3617	NH_Cold	NESQA
NH_Lamprey							1.27194e-05									1.27194e-05		T01073319	43.0414	-71.2017	NH_Lamprey	NESQA	1.27194e-05
NJ_Hohokus	0.00130249	0.00477517	0.149599	0.000593156	1.74568e-05	0.00106569	0.00193002	0.00176629	0.000248924	7.84566e-05	0.000184799	0.000402819	0.000133756			0.162098		T01391000	40.9978	-74.1119	NJ_Hohokus	NESQA	0.00193002
NJ_Saddle	3.23316e-05	0.00274946	7.67648e-05	0.000888225			3.45679e-05									0.00378135		T01390500	40.9873	-74.0887	NJ_Saddle	NESQA	3.45679e-05
NY_Allen	2.32262e-05			0.00135021		2.30617e-05	5.2929e-05									0.00144943		T04232050	43.1303	-77.5186	NY_Allen	NESQA	5.2929e-05
NY_Apalachin				0.000247909												0.000247909		T01513820	42.0623	-76.1488	NY_Apalachin	NESQA
NY_BlackEsopus																0		T414904073575201	41.8189	-73.9636	NY_BlackEsopus	NESQA
NY_BlackMorgan				0.000370009												0.000370009		T430056078044801	43.0156	-78.0802	NY_BlackMorgan	NESQA
NY_Bronx	0.00021078	0.0182743	0.000509808	0.00520599		4.41258e-05	1.72359e-05			2.46009e-05						0.0242868		T405242073521001	40.8785	-73.8693	NY_Bronx	NESQA	1.72359e-05
NY_Canajoharie	1.35495e-05	0.0015154	4.231e-05	0.000253782												0.00182505		T01349150	42.8703	-74.6014	NY_Canajoharie	NESQA
NY_Cascadilla	1.63187e-05			0.00108684												0.00110316		T422644076300001	42.4458	-76.5003	NY_Cascadilla	NESQA
NY_Casper	3.83673e-05	0.00335806	0.00387168	0.00103866		1.19073e-05		4.46054e-05				1.01727e-05				0.00837346		T413758073552401	41.633	-73.9236	NY_Casper	NESQA
NY_Cross																0		T01374890	41.2602	-73.6019	NY_Cross	NESQA
NY_Crum		0.00152132	4.24752e-05													0.0015638		T01372040	41.7906	-73.9302	NY_Crum	NESQA
NY_Dwaas																0		T425358073462301	42.9	-73.7732	NY_Dwaas	NESQA
NY_Esopus							1.29245e-05									1.29245e-05		T01362200	42.1169	-74.3803	NY_Esopus	NESQA	1.29245e-05
NY_Geddes	1.17285e-05			0.00078113												0.000792859		T04240253	43.0573	-76.2338	NY_Geddes	NESQA
NY_Gidneytown	7.53345e-05	0.00276775	7.72754e-05	0.0038327						1.81164e-05						0.00677118		T413020074022001	41.5057	-74.039	NY_Gidneytown	NESQA
NY_Hallocks				0.000354553												0.000354553		T01374960	41.2845	-73.774	NY_Hallocks	NESQA
NY_Harbor	7.03297e-05	0.0073527	0.000205287	0.00153691												0.00916523		T04240105	43.0561	-76.185	NY_Harbor	NESQA
NY_Hutchinson	0.000419211	0.0292221	0.00744815	0.00177245		0.000340752	5.88923e-05	7.94207e-05		1.14276e-05		1.78666e-05				0.0393702		T405409073485501	40.9027	-73.8153	NY_Hutchinson	NESQA	5.88923e-05
NY_LBeaver																0		T01362497	42.0194	-74.2664	NY_LBeaver	NESQA
NY_LeyCreek	4.09816e-05			0.00267435						1.26372e-05						0.00272797		T430524076084201	43.0901	-76.1451	NY_LeyCreek	NESQA
NY_LishaKill	5.82998e-05	0.00298939	8.34635e-05	0.00257832						1.21872e-05						0.00572166		T01356190	42.783	-73.8573	NY_LishaKill	NESQA
NY_LittleChoco	3.29606e-05			0.00159834			0.00023377									0.00186507		T420722075565001	42.1228	-75.9473	NY_LittleChoco	NESQA	0.00023377
NY_Mamaroneck	1.76757e-05			0.00113715			1.56941e-05									0.00117052		T405708073440301	40.9524	-73.7343	NY_Mamaroneck	NESQA	1.56941e-05
NY_MillBrook	0.000118623	2.19391e-05														0.000140562		T01414500	42.1063	-74.7304	NY_MillBrook	NESQA
NY_MillGreen	4.70671e-05			0.00313472						1.48172e-05						0.00319661		T423613073422001	42.6036	-73.7057	NY_MillGreen	NESQA
NY_MudCreek	2.06769e-05			0.0013771												0.00139778		T430557075181801	43.0991	-75.3048	NY_MudCreek	NESQA
NY_Mudlick				0.000419467												0.000419467		T420103076540701	42.0176	-76.9021	NY_Mudlick	NESQA
NY_Muscoot						3.03939e-05	3.74401e-05									6.7834e-05		T01374930	41.3381	-73.7687	NY_Muscoot	NESQA	3.74401e-05
NY_Nanticoke							1.33348e-05									1.33348e-05		T01513725	42.2155	-76.0394	NY_Nanticoke	NESQA	1.33348e-05
NY_Northrup	1.02092e-05			0.000507996			6.41097e-05									0.000582314		T0422026250	43.2536	-77.7422	NY_Northrup	NESQA	6.41097e-05
NY_Otsquago	4.94985e-05	0.0020668	5.7705e-05	0.00241201						1.14011e-05						0.00459742		T425540074384801	42.9277	-74.6467	NY_Otsquago	NESQA
NY_Patroon	7.59106e-05	0.00764696	0.000213502	0.00178266												0.00971903		T01359135	42.664	-73.7455	NY_Patroon	NESQA
NY_Peekskill	1.92948e-05	0.0030023	8.38239e-05													0.00310542		T411959073522901	41.3331	-73.8747	NY_Peekskill	NESQA
NY_Poesten	2.05701e-05			0.00136999												0.00139056		T424059073322501	42.6832	-73.5405	NY_Poesten	NESQA
NY_Ramapo	9.19355e-05	0.00566909	0.00373296	3.34141e-05		5.21067e-05	0.000251878	4.22057e-05								0.00987359		T411844074085601	41.3122	-74.1489	NY_Ramapo	NESQA	0.000251878
NY_Sangerfield	2.49793e-05			0.00166365												0.00168863		T424633075300701	42.776	-75.5022	NY_Sangerfield	NESQA
NY_SawMill	0.000335333	0.0290948	0.000595704	0.0109628		0.000144379	3.01572e-05		0.000416634	5.24534e-05						0.0416322		T01376500	40.9382	-73.8897	NY_SawMill	NESQA	3.01572e-05
NY_Scriba				0.00064543												0.00064543		T04245840	43.2597	-76.0028	NY_Scriba	NESQA
NY_Shakers				0.000450186			1.44631e-05									0.000464649		T424643073472901	42.7787	-73.7915	NY_Shakers	NESQA	1.44631e-05
NY_Silver				0.0003663												0.0003663		T412715074030101	41.4544	-74.0503	NY_Silver	NESQA
NY_Sixmile																0		T04233300	42.4027	-76.4357	NY_Sixmile	NESQA
NY_Slater	6.96051e-05	0.0060444	0.000168759	0.00201542						1.19907e-05						0.00831018		T431542077382401	43.2617	-77.64	NY_Slater	NESQA
NY_Spring				1.29202e-05			0.000138169									0.000151089		T04229700	42.9601	-77.6194	NY_Spring	NESQA	0.000138169
NY_Steele	1.03361e-05			0.000688396												0.000698732		T01342730	43.0014	-75.0453	NY_Steele	NESQA
NY_Thomas	1.42994e-05			0.000766679			4.37997e-05									0.000824779		T430629077274701	43.1082	-77.4633	NY_Thomas	NESQA	4.37997e-05
NY_Trout				0.000320242												0.000320242		T423533076062101	42.5928	-76.1059	NY_Trout	NESQA
NY_WBCroton																0		T01374559	41.4706	-73.76	NY_WBCroton	NESQA
NY_WBDelaware	4.99677e-05			0.00203976			0.000491644			1.18619e-05						0.00259323		T422223074400201	42.3731	-74.6673	NY_WBDelaware	NESQA	0.000491644
NY_Wynants	2.90311e-05			0.00193351												0.00196254		T424143073382901	42.6955	-73.6414	NY_Wynants	NESQA
PA_Choconut																0		T01513550	41.9628	-76.0014	PA_Choconut	NESQA
PA_Hammond	1.08582e-05			0.00057278		4.23092e-05	2.63619e-05									0.000652309		T415929076544401	41.9963	-76.9074	PA_Hammond	NESQA	2.63619e-05
PA_LMehoopany																0		T413453076041101	41.5815	-76.0698	PA_LMehoopany	NESQA
PA_NBSugar				0.000656558												0.000656558		T01531250	41.8404	-76.8269	PA_NBSugar	NESQA
PA_SugarRun	4.74222e-05	0.00611219	0.000170652	0.000533839												0.0068641		T413735076162701	41.6264	-76.2744	PA_SugarRun	NESQA
RI_Hunting																0		T01115110	41.8468	-71.6117	RI_Hunting	NESQA
RI_Moshassuck	0.000300009	0.0404554	0.00112951	0.00258258			3.23113e-05			1.2193e-05						0.044512		T01114000	41.834	-71.411	RI_Moshassuck	NESQA	3.23113e-05
RI_Rush																0		T01115114	41.8376	-71.612	RI_Rush	NESQA
RI_Wood																0		T01117800	41.574	-71.7206	RI_Wood	NESQA
RI_Woonasqua	7.05195e-05	0.0020567	4.48483e-05	0.0010715		0.000514227	0.00065238		2.34944e-05	5.14104e-05						0.00448508		T01114500	41.859	-71.4873	RI_Woonasqua	NESQA	0.00065238
VT_Saxtons	1.14825e-05			0.000764747												0.00077623		T01154000	43.1376	-72.4877	VT_Saxtons	NESQA
GA_Beaverdam	0.000467989	0.00599303	2.5284e-05		0.00977372						4.0351e-05					0.0163004		T02188350	34.2481	-83.0486	GA_Beaverdam	SESQA
GA_Big	0.000305149	0.0040062	0.00982976	0.0010701		0.000190385	0.000201582	0.000114901	2.48164e-05	1.2508e-05	1.20216e-05	2.62043e-05				0.0157936		T02335580	34.1559	-84.2185	GA_Big	SESQA	0.000201582
GA_Carlan																0		T021912435	34.3031	-83.3069	GA_Carlan	SESQA
GA_Coldwater	0.00041617	0.00500497	1.48725e-05	0.000430286	0.00859193						3.54719e-05					0.0144937		T02187660	34.2471	-82.9365	GA_Coldwater	SESQA
GA_Dog	7.56609e-05	0.00848885	0.000237008	0.00140018												0.0102017		T02337410	33.6538	-84.821	GA_Dog	SESQA
GA_Doolittle	5.06886e-05	0.00646885	0.00018061	0.000607099												0.00730724		T02203831	33.7057	-84.2924	GA_Doolittle	SESQA
GA_Honey	0.000223941	0.0338155	0.000944112	0.000336805		2.33461e-05	3.49782e-05									0.0353787		T02204130	33.5798	-84.0641	GA_Honey	SESQA	3.49782e-05
GA_L.Haynes	0.000158716	0.0232276	0.000648513	0.000609055												0.0246439		T02207435	33.7111	-83.9144	GA_L.Haynes	SESQA
GA_Mill	3.89822e-05	0.00580932	0.000162196	0.000109735												0.00612023		T02191284	34.1961	-83.1017	GA_Mill	SESQA
GA_N.F.Peach	0.000666321	0.0645935	0.0017764	0.00214614		0.000671341	4.03762e-05		4.05113e-05	1.01387e-05						0.0699447		T02336120	33.8315	-84.3427	GA_N.F.Peach	SESQA	4.03762e-05
GA_Nancy	0.000112643	0.0103456	0.000288675	0.00262138		1.8911e-05	1.50507e-05			1.23844e-05						0.0134147		T02336410	33.8384	-84.4394	GA_Nancy	SESQA	1.50507e-05
GA_Pole	0.000492517	0.0365355	0.00914806	0.00486447		0.000187718	0.000133295	9.65333e-05		4.49869e-05	1.00426e-05	2.18906e-05				0.051535		T02204037	33.6684	-84.151	GA_Pole	SESQA	0.000133295
GA_Proctor	0.000587015	0.0274369	0.000764493	0.0236772		0.000166597	1.03679e-05			0.000111916						0.0527545		T02336526	33.7943	-84.4744	GA_Proctor	SESQA	1.03679e-05
GA_Rottenwood	0.00109215	0.129771	0.0110918	0.00559838		0.000591227	5.69088e-05	9.02844e-05	6.7645e-05	2.73711e-05		2.02166e-05				0.148406		T02335910	33.8937	-84.4577	GA_Rottenwood	SESQA	5.69088e-05
GA_S.F.Peach	0.00183618	0.247846	0.0275667	0.00469396		7.51045e-05	0.000171404	0.000243918	2.28344e-05	2.55363e-05	2.552e-05	5.56279e-05	1.84713e-05			0.282582		T02336152	33.8104	-84.248	GA_S.F.Peach	SESQA	0.000171404
GA_Shoal.Atlanta	0.0218458	0.00524178	0.00014635	0.00124602			1.63095e-05									0.0284962		T02203863	33.6932	-84.2539	GA_Shoal.Atlanta	SESQA	1.63095e-05
GA_Shoal.Sharpsburg	6.34506e-05	0.00894019	0.000249609	0.000385655												0.0096389		T02344620	33.3892	-84.6247	GA_Shoal.Sharpsburg	SESQA
GA_ShoalCAFO	0.000647617	0.0078005	2.31795e-05	0.000603699	0.0133909						5.52848e-05					0.0225212		T02183650	34.4369	-83.0436	GA_ShoalCAFO	SESQA
GA_Sope	54.9754	0.060521	0.000221718	0.00263086	2.03946e-05	0.0145976	0.000609969	4.6196e-05	0.00258526	4.01482e-05						55.0567		T02335870	33.9539	-84.4433	GA_Sope	SESQA	0.000609969
GA_YelJack		0.00108397	3.02643e-05	9.70617e-05												0.00121129		T02338840	33.1396	-84.9752	GA_YelJack	SESQA
NC_Bolin																0		T0209734440	35.9223	-79.066	NC_Bolin	SESQA
NC_Briar	0.000185498	0.0118399	0.000329288	0.00423455		0.000138681				2.00159e-05						0.0167479		T0214642825	35.2361	-80.7711	NC_Briar	SESQA
NC_Campbell	0.000811506	0.0245353	0.000625683	0.0214003		0.00105176	4.26902e-05		9.63559e-05	0.000101155						0.0486647		T02146562	35.1867	-80.7367	NC_Campbell	SESQA	4.26902e-05
NC_Clear		0.00100704	2.81165e-05													0.00103516		T0212466000	35.2083	-80.58	NC_Clear	SESQA
NC_Ellerbe	0.00432019	0.0280619	0.0374572	0.00805875	0.0161585	0.00344245	0.00350724	0.000900782	0.000425425	0.00031378	0.000112511	0.000100021	3.32119e-05			0.102892		T02086849	36.0593	-78.8325	NC_Ellerbe	SESQA	0.00350724
NC_Eno	1.61564e-05	0.00188756		0.000541052		3.51256e-05			0.000101362							0.00258126		T02085000	36.0711	-79.0956	NC_Eno	SESQA
NC_Flat	67.7655	0.00120677	3.36287e-05	0.00528275		2.12666e-05				5.91534e-05						67.7721		T02085500	36.1828	-78.8789	NC_Flat	SESQA
NC_Goose	0.00114075	0.0290623	0.0214544	0.000145482	0.0163974	0.000528759	0.000929417	0.000250693	0.000673767		9.39091e-05	5.71731e-05	1.89843e-05			0.0707529		T0212467595	35.125	-80.6028	NC_Goose	SESQA	0.000929417
NC_Irvins	0.000280915	0.00322494	8.37038e-05	0.00222716		0.000686201	2.87621e-05			1.05274e-05						0.00654221		T0214657975	35.1586	-80.7133	NC_Irvins	SESQA	2.87621e-05
NC_L.Hope	0.000140713	0.0074806	0.000208276	0.00476859		6.30368e-05				2.25378e-05						0.0126837		T02146470	35.1644	-80.8531	NC_L.Hope	SESQA
NC_L.Sugar	0.00130936	0.0785289	0.00219222	0.0529884		2.16126e-05	5.19885e-05			0.000250443						0.135343		T02146409	35.2036	-80.8369	NC_L.Sugar	SESQA	5.19885e-05
NC_Marsh	3.45804e-05	0.0034843	9.72814e-05	0.000811733												0.0044279		T0208732885	35.8169	-78.5931	NC_Marsh	SESQA
NC_McAlpine	0.000578165	0.0207096	0.000571418	0.0134505		0.00073573	3.08381e-05			6.35777e-05						0.0361398		T0214655255	35.1758	-80.7192	NC_McAlpine	SESQA	3.08381e-05
NC_McKee	0.000102076	0.00524393	0.00014641	0.00455386						2.15252e-05						0.0100678		T0212430653	35.2539	-80.6481	NC_McKee	SESQA
NC_McMullen	0.000339934	0.0211583	0.000589441	0.0104779		0.000140482	1.14274e-05			4.95246e-05						0.032767		T02146700	35.1408	-80.82	NC_McMullen	SESQA	1.14274e-05
NC_Middle	0.000187138	0.00381948	4.51036e-05	9.90161e-05		0.000729849	0.00105889	4.34916e-05	0.000116801	3.37318e-05						0.0061335		T02088000	35.5708	-78.5906	NC_Middle	SESQA	0.00105889
NC_Morgan.Chapel	0.0016232	0.0119041	0.0325719	0.00145663		0.00325898	0.00292341	0.000382251	0.000251008	5.92812e-05	3.99932e-05	8.71761e-05	2.89468e-05			0.0545869		T02097517	35.8933	-79.0197	NC_Morgan.Chapel	SESQA	0.00292341
NC_Mountain		0.000573992	1.60258e-05													0.000590018		T0208524090	36.1497	-78.8967	NC_Mountain	SESQA
NC_N.Buffalo	0.00088001	0.0611448	0.00169992	0.0151555		0.000783458	4.87378e-05			7.16299e-05						0.079784		T02095181	36.0792	-79.8128	NC_N.Buffalo	SESQA	4.87378e-05
NC_ReedyFk				0.00038379												0.00038379		T02093800	36.1725	-79.9528	NC_ReedyFk	SESQA
NC_Rocky	1.07755e-05	0.00116681	3.25773e-05	0.000218234												0.0014284		T0212393300	35.4678	-80.7903	NC_Rocky	SESQA
NC_S.Buffalo	0.047347	0.0179134	0.000470712	0.0103284		0.000720387	3.31449e-05		4.43323e-05	4.88189e-05						0.0769063		T02094659	36.0494	-79.8553	NC_S.Buffalo	SESQA	3.31449e-05
NC_Sandy	0.000620512	0.047528	0.00132492	0.0160067		0.00022333	3.15172e-05			7.56509e-05						0.0658107		T0209722970	35.9832	-78.9568	NC_Sandy	SESQA	3.15172e-05
NC_Stewart	0.000344701	0.0086941	0.000242655	0.019038						8.99889e-05						0.0284094		T0214627970	35.2403	-80.8683	NC_Stewart	SESQA
NC_SwiftApex	8.95389e-05	0.0104023	0.000290432	0.00151095												0.0122933		T02087580	35.7189	-78.7522	NC_SwiftApex	SESQA
NC_ThirdFk	0.000183185	0.0188476	0.000498303	0.0042837		4.20815e-05			5.37015e-05	2.02482e-05						0.0239288		T02097280	35.9226	-78.9524	NC_ThirdFk	SESQA
NC_Torrence	0.000281086	0.0275871	0.000770231	0.00691271						3.2675e-05						0.0355838		T0214265808	35.4036	-80.8828	NC_Torrence	SESQA
SC_Durbin	0.00130004	0.0161105	5.57109e-05	0.000307089	0.0271173						0.000111954					0.0450026		T02160381	34.7168	-82.1737	SC_Durbin	SESQA
SC_Enoree	0.000242972	0.00104159	0.00663987	3.09185e-05		0.000111612	0.000135606	7.80594e-05				1.78022e-05				0.00829843		T02160326	34.8565	-82.2262	SC_Enoree	SESQA	0.000135606
SC_Manchester	6.03709e-05	0.00469092	0.00013097	0.00201295												0.00689521		T02146110	34.9444	-80.9797	SC_Manchester	SESQA
SC_Reedy	8.24722e-05	0.0085388	0.00023827	0.00152084		1.44084e-05										0.0103948		T02164000	34.8001	-82.3651	SC_Reedy	SESQA
SC_S.Rabon	0.146638	0.0330285	0.000894232	0.000665522		1.86096e-05			5.37015e-05							0.181298		T02165200	34.5201	-82.1571	SC_S.Rabon	SESQA
SC_Tools	0.000109502	0.0138603	0.000386978	0.00136041		9.44541e-05										0.0158116		T021473426	34.9565	-81.1062	SC_Tools	SESQA
SC_Twelvemile	1.78038e-05	0.00258001	7.20336e-05				3.07727e-05									0.00270062		T02186000	34.8015	-82.7485	SC_Twelvemile	SESQA	3.07727e-05
SC_Wildcat	5.40695e-05	0.00230458	6.43436e-05	0.00259451						1.22603e-05						0.00502976		T021473428	34.8896	-81.0692	SC_Wildcat	SESQA
VA_Accotink	0.000116687	0.0136246	0.000222394	0.00279439		0.000105144			0.000303414	1.32085e-05						0.0171798		T01654000	38.8129	-77.2283	VA_Accotink	SESQA
VA_Difficult.Falls	4.53419e-05	0.00292107	8.1556e-05	0.00159642			6.78024e-05									0.00471219		T01646000	38.9759	-77.2458	VA_Difficult.Falls	SESQA	6.78024e-05
VA_Difficult.Fox	0.000124001	0.00799124	0.000223115	0.00468468			6.01092e-05			2.2117e-05						0.0131053		T01645704	38.8847	-77.3324	VA_Difficult.Fox	SESQA	6.01092e-05
VA_S.F.Difficult	6.47403e-05	0.00430575	0.000120216	0.0017237			0.000291827									0.00650624		T01645762	38.9089	-77.3383	VA_S.F.Difficult	SESQA	0.000291827
SUM EAR	123.2	3.95738	1.23853	0.596079	0.409295	0.042776	0.0290355	0.0143435	0.00669993	0.00436232	0.00306524	0.00301157	0.000943167	2.42265e-05
#Table S12. Site-specific Exposure Activity Ratios (EAR) under Maximum exposure conditions for all bioassay endpoints within each class shown. Data are for those compounds with exact Chemical Abstract Service (CAS) number matches and with reliable concentration-response relationship and ACC data in ToxCast.
#[blank cells indicate chemical not detected or SEAR < 0.00001.]
							7
