# Supplementary material for: Multi-region assessment of pharmaceutical exposures and predicted effects in USA wadeable urban-gradient streams
Source: PLoS One. 2020 Jan 30;15(1):e0228214. doi: 10.1371/journal.pone.0228214 (PMC6992211; doi:10.1371/journal.pone.0228214)
Supplement: S13 Table — (XLSX) [file pone.0228214.s017.xlsx]

## Sheet: TABLE S13-MEDEAR COMPOUND
site	Caffeine	Diphenhydramine hydrochloride	Nicotine	Thiabendazole	Carbamazepine	Fluconazole	Methenamine	Ranitidine	Triamterene	Piperonyl butoxide	Albuterol	Metoprolol	Fenofibrate	5,5-Diphenylhydantoin	Carisoprodol	Loratadine		SUM EAR		SiteID	dec_lat	dec_lon	Short Name	RSQA_STUDY
OR_Amazon			0.000350205		1.10432e-05													0.000361248		T440257123103200	44.049	-123.178	OR_Amazon	PNSQA
OR_Ames			0.000120097															0.000120097		T442349122440300	44.3972	-122.734	OR_Ames	PNSQA
OR_Battle			0.00200572															0.00200572		T445029122592600	44.8412	-122.992	OR_Battle	PNSQA
OR_Beaver																		0		T14142800	45.5193	-122.39	OR_Beaver	PNSQA
OR_Beaverton			0.00131571															0.00131571		T453115122540800	45.5208	-122.902	OR_Beaverton	PNSQA
OR_Brush					1.05782e-05													1.05782e-05		T445819123042500	44.9714	-123.075	OR_Brush	PNSQA
OR_Claggett																		0		T450016123012800	45.0043	-123.026	OR_Claggett	PNSQA
OR_Croisan						4.7699e-05												4.7699e-05		T445420123041900	44.9057	-123.072	OR_Croisan	PNSQA
OR_Dixon			0.00187491															0.00187491		T443423123153700	44.5731	-123.262	OR_Dixon	PNSQA
OR_Fanno			0.000220336															0.000220336		T14206950	45.4035	-122.755	OR_Fanno	PNSQA
OR_Glenn			0.000155717															0.000155717		T445750123032900	44.9638	-123.058	OR_Glenn	PNSQA
OR_Hess	0.00393449		0.000135543															0.00407004		T451818122575500	45.3053	-122.965	OR_Hess	PNSQA
OR_Iler			0.00105787															0.00105787		T453506123125700	45.5848	-123.217	OR_Iler	PNSQA
OR_Johnson																		0		T452912122291200	45.4865	-122.488	OR_Johnson	PNSQA
OR_Kelley	0.000805149																	0.000805149		T14211499	45.477	-122.498	OR_Kelley	PNSQA
OR_Kellogg																		0		T452543122372300	45.4286	-122.623	OR_Kellogg	PNSQA
OR_Milk																		0		T451033122275700	45.1751	-122.466	OR_Milk	PNSQA
OR_NFDeep			0.00113793															0.00113793		T452538122213700	45.4273	-122.36	OR_NFDeep	PNSQA
OR_Oak																		0		T443436123023600	44.5766	-123.043	OR_Oak	PNSQA
OR_Periwinkle			0.00193259															0.00193259		T443808123051100	44.6359	-123.087	OR_Periwinkle	PNSQA
OR_Pringle			0.000975594															0.000975594		T445551123015800	44.9279	-123.033	OR_Pringle	PNSQA
OR_RockMouth																		0		T452431122303200	45.4085	-122.51	OR_RockMouth	PNSQA
OR_RockOrenco			0.000253119															0.000253119		T453145122534500	45.5293	-122.895	OR_RockOrenco	PNSQA
OR_Silver			0.000248075															0.000248075		T450033122474700	45.0091	-122.796	OR_Silver	PNSQA
OR_Tickle			0.000138065															0.000138065		T452414122213200	45.4037	-122.36	OR_Tickle	PNSQA
OR_WFPalmer																		0		T451244123050200	45.2121	-123.085	OR_WFPalmer	PNSQA
OR_Zollner			0.00196033															0.00196033		T14201300	45.1004	-122.822	OR_Zollner	PNSQA
WA_BearRed			0.000572117															0.000572117		T12124490	47.6745	-122.108	WA_BearRed	PNSQA
WA_BearWood			0.000683704															0.000683704		T12125500	47.7568	-122.165	WA_BearWood	PNSQA
WA_Bertrand			0.00127442	0.00161925														0.00289367		T12212450	48.9624	-122.509	WA_Bertrand	PNSQA
WA_BigSoos			0.00111902															0.00111902		T12112600	47.3123	-122.165	WA_BigSoos	PNSQA
WA_Burnt																		0		T14211902	45.6616	-122.669	WA_Burnt	PNSQA
WA_Church			0.00153699															0.00153699		T12170000	48.2331	-122.326	WA_Church	PNSQA
WA_Coal			0.000284955															0.000284955		T12119705	47.5688	-122.182	WA_Coal	PNSQA
WA_Cottage			0.000191021															0.000191021		T12123100	47.7173	-122.087	WA_Cottage	PNSQA
WA_Crescent																		0		T12072679	47.3579	-122.578	WA_Crescent	PNSQA
WA_Dogfish																		0		T12070000	47.7527	-122.644	WA_Dogfish	PNSQA
WA_Dubuque	0.000863574		0.00051727															0.00138084		T12155050	47.9876	-122.034	WA_Dubuque	PNSQA
WA_EFIssaquah																		0		T12121504	47.5329	-122.031	WA_EFIssaquah	PNSQA
WA_Fishtrap																		0		T12212001	48.9626	-122.434	WA_Fishtrap	PNSQA
WA_Gee																		0		T454904122441800	45.8179	-122.739	WA_Gee	PNSQA
WA_Gibbons																		0		T453429122185500	45.5748	-122.315	WA_Gibbons	PNSQA
WA_Harris			0.00152943															0.00152943		T12149490	47.6939	-121.9	WA_Harris	PNSQA
WA_Huge					1.66228e-05													1.66228e-05		T12073500	47.3891	-122.699	WA_Huge	PNSQA
WA_Issaquah			0.000271401															0.000271401		T12120600	47.4573	-122.005	WA_Issaquah	PNSQA
WA_Jenkins																		0		T12110495	47.3441	-122.123	WA_Jenkins	PNSQA
WA_Juanita			0.00116914		7.0095e-05													0.00123923		T12120500	47.7077	-122.214	WA_Juanita	PNSQA
WA_LittleSoos			0.000352727															0.000352727		T472131122072500	47.357	-122.128	WA_LittleSoos	PNSQA
WA_Longfellow																		0		T12113490	47.5645	-122.367	WA_Longfellow	PNSQA
WA_May			0.00130941		6.89325e-05													0.00137834		T12119495	47.5207	-122.197	WA_May	PNSQA
WA_Mercer	0.00142		0.00032877															0.00174877		T12120000	47.6029	-122.181	WA_Mercer	PNSQA
WA_MillAuburn			0.000492683		2.82472e-05													0.00052093		T12113205	47.3033	-122.265	WA_MillAuburn	PNSQA
WA_MillKent			0.000256901															0.000256901		T12113347	47.3813	-122.221	WA_MillKent	PNSQA
WA_Minter																		0		T12073425	47.3896	-122.695	WA_Minter	PNSQA
WA_NFIssaquah			0.000206782															0.000206782		T12121570	47.5425	-122.035	WA_NFIssaquah	PNSQA
WA_Nooky																		0		T12200017	48.446	-122.252	WA_Nooky	PNSQA
WA_Olalla			0.000314901															0.000314901		T12072660	47.4285	-122.568	WA_Olalla	PNSQA
WA_Patterson			0.000706084															0.000706084		T12145970	47.5878	-121.953	WA_Patterson	PNSQA
WA_Pipers																		0		T12128040	47.7115	-122.373	WA_Pipers	PNSQA
WA_Prairie																		0		T12027555	46.791	-123.022	WA_Prairie	PNSQA
WA_RockBattle			0.0016842		3.2432e-05													0.00171663		T455122122310600	45.8513	-122.522	WA_RockBattle	PNSQA
WA_Squalicum			0.000305129															0.000305129		T12204010	48.766	-122.5	WA_Squalicum	PNSQA
WA_Swamp			0.00225033		2.56899e-05													0.00227602		T12126910	47.7922	-122.256	WA_Swamp	PNSQA
WA_Swan					5.83543e-05													5.83543e-05		T12102212	47.2261	-122.393	WA_Swan	PNSQA
WA_Taylor			0.000231369															0.000231369		T12118525	47.4092	-122.037	WA_Taylor	PNSQA
WA_Tenmile			0.00144527															0.00144527		T12212895	48.8661	-122.482	WA_Tenmile	PNSQA
WA_Thornton			0.000201423															0.000201423		T12128000	47.696	-122.276	WA_Thornton	PNSQA
WA_Weaver																		0		T454533122321200	45.7599	-122.536	WA_Weaver	PNSQA
WA_Whipple																		0		T454510122424900	45.7505	-122.717	WA_Whipple	PNSQA
WA_Woodland			0.000806638		4.2429e-05													0.000849067		T12080800	47.0635	-122.809	WA_Woodland	PNSQA
CA_Alameda																		0		T11179100	37.5666	-122.002	CA_Alameda	CSQA
CA_Alamo	0.0071167																	0.0071167		T382035121575501	38.3431	-121.965	CA_Alamo	CSQA
CA_Alisal	0.00363458		0.000396542				0.000971649											0.00500277		T364003121373501	36.6673	-121.627	CA_Alisal	CSQA
CA_ArroyoDeLaLa																		0		T11176900	37.6267	-121.883	CA_ArroyoDeLaLa	CSQA
CA_ArroyoDig																		0		T380410122315501	38.0695	-122.532	CA_ArroyoDig	CSQA
CA_ArroyoMart																		0		T11182400	38.0035	-122.13	CA_ArroyoMart	CSQA
CA_ArroyoNov																		0		T380345122345201	38.0623	-122.581	CA_ArroyoNov	CSQA
CA_ArroyoSeco																		0		T11152000	36.2809	-121.322	CA_ArroyoSeco	CSQA
CA_Atascadero																		0		T352934120395501	35.4929	-120.665	CA_Atascadero	CSQA
CA_Castro	0.00300526		0.00101279															0.00401805		T11181008	37.6799	-122.081	CA_Castro	CSQA
CA_Chorro					0.000287238	0.000657214	0.000202135											0.00114659		T352127120484501	35.3575	-120.812	CA_Chorro	CSQA
CA_ChuChuChu																		0		T363608121255201	36.6022	-121.431	CA_ChuChuChu	CSQA
CA_Colgan	0.0108041		0.00385383				0.000630365											0.0152883		T11465690	38.4021	-122.733	CA_Colgan	CSQA
CA_ConnOak																		0		T11456500	38.4473	-122.381	CA_ConnOak	CSQA
CA_Copeland																		0		T11465660	38.3432	-122.702	CA_Copeland	CSQA
CA_Corralitos																		0		T11159200	36.9394	-121.771	CA_Corralitos	CSQA
CA_Corte																		0		T11460000	37.963	-122.557	CA_Corte	CSQA
CA_CoyoteChar																		0		T372303121542901	37.3845	-121.908	CA_CoyoteChar	CSQA
CA_CoyoteCoyote																		0		T371554121474101	37.2649	-121.795	CA_CoyoteCoyote	CSQA
CA_CoyoteGil			0.00020363															0.00020363		T11169800	37.0777	-121.494	CA_CoyoteGil	CSQA
CA_Crow																		0		T11180900	37.7048	-122.044	CA_Crow	CSQA
CA_DryMouth																		0		T11465350	38.5874	-122.862	CA_DryMouth	CSQA
CA_GabilanEastL																		0		T364138121373701	36.694	-121.627	CA_GabilanEastL	CSQA
CA_GabilanSal																		0		T11152600	36.7558	-121.611	CA_GabilanSal	CSQA
CA_Grayson	0.00118129		0.00143896															0.00262026		T375819122035801	37.9721	-122.066	CA_Grayson	CSQA
CA_Green																		0		T382619122531401	38.4387	-122.887	CA_Green	CSQA
CA_GuadalupeA			0.000504661															0.000504661		T11169025	37.3738	-121.933	CA_GuadalupeA	CSQA
CA_GuadalupeB	0.00188406		0.000571487															0.00245555		T371814121525601	37.3039	-121.882	CA_GuadalupeB	CSQA
CA_LasTrampas																		0		T375257122050001	37.8824	-122.1	CA_LasTrampas	CSQA
CA_Lichau																		0		T381740122395901	38.2945	-122.666	CA_Lichau	CSQA
CA_LlagasGilroy																		0		T11153650	36.9873	-121.528	CA_LlagasGilroy	CSQA
CA_LlagasMartin																		0		T370512121361901	37.0867	-121.605	CA_LlagasMartin	CSQA
CA_LlagasMorgan																		0		T11153470	37.1483	-121.768	CA_LlagasMorgan	CSQA
CA_Lopez																		0		T11141280	35.2355	-120.473	CA_Lopez	CSQA
CA_LosGatos			0.000425857															0.000425857		T371738121555901	37.2939	-121.933	CA_LosGatos	CSQA
CA_Maacama																		0		T383719122462501	38.622	-122.774	CA_Maacama	CSQA
CA_MarkWMir																		0		T11466800	38.494	-122.853	CA_MarkWMir	CSQA
CA_MarkWTar																		0		T383109122363301	38.519	-122.609	CA_MarkWTar	CSQA
CA_Matadero																		0		T372500122081201	37.4168	-122.137	CA_Matadero	CSQA
CA_Matanzas																		0		T11466170	38.4388	-122.702	CA_Matanzas	CSQA
CA_Milliken																		0		T382017122161101	38.3382	-122.27	CA_Milliken	CSQA
CA_MtDiablo																		0		T375701121564401	37.9504	-121.946	CA_MtDiablo	CSQA
CA_NaciBryson																		0		T11148900	35.7886	-121.094	CA_NaciBryson	CSQA
CA_NapaBale																		0		T383321122302101	38.5559	-122.506	CA_NapaBale	CSQA
CA_NapaNapa																		0		T11458300	38.3019	-122.304	CA_NapaNapa	CSQA
CA_Natividad																		0		T364155121363901	36.6987	-121.611	CA_Natividad	CSQA
CA_NoNameMonty																		0		T382346122521201	38.3961	-122.87	CA_NoNameMonty	CSQA
CA_NoNamePaul																		0		T365718121444301	36.9552	-121.746	CA_NoNamePaul	CSQA
CA_Novato																		0		T11459500	38.1077	-122.58	CA_Novato	CSQA
CA_Orcutt																		0		T11141050	34.8836	-120.495	CA_Orcutt	CSQA
CA_Pacheco			0.000158554															0.000158554		T365736121250801	36.9598	-121.419	CA_Pacheco	CSQA
CA_PajaroChit																		0		T11159000	36.9002	-121.598	CA_PajaroChit	CSQA
CA_PajaroWat																		0		T11159500	36.9053	-121.751	CA_PajaroWat	CSQA
CA_Petaluma																		0		T381519122385601	38.2552	-122.649	CA_Petaluma	CSQA
CA_Pinole																		0		T375807122124001	37.9696	-122.218	CA_Pinole	CSQA
CA_Reclamation	0.0100224		0.00143297				0.000370551											0.0118259		T11152650	36.705	-121.705	CA_Reclamation	CSQA
CA_Ritchey																		0		T383305122311901	38.5514	-122.521	CA_Ritchey	CSQA
CA_Salinas					6.92812e-05													6.92812e-05		T11150500	35.9302	-120.869	CA_Salinas	CSQA
CA_SanFranPalo										0.000800947								0.000800947		T372716122080801	37.4544	-122.137	CA_SanFranPalo	CSQA
CA_SanFranStan																		0		T11164500	37.4233	-122.189	CA_SanFranStan	CSQA
CA_SanLeandro																		0		T374336122095801	37.7266	-122.166	CA_SanLeandro	CSQA
CA_SanLObispo					0.000170413	0.000633868						1.02346e-05				1.41522e-05		0.000828668		T351436120405201	35.243	-120.681	CA_SanLObispo	CSQA
CA_SanLorenzo																		0		T11181000	37.6859	-122.064	CA_SanLorenzo	CSQA
CA_SanPabloMor																		0		T375220122104201	37.8645	-122.172	CA_SanPabloMor	CSQA
CA_SanPabloOr			0.00058378															0.00058378		T375312122113501	37.8866	-122.193	CA_SanPabloOr	CSQA
CA_SanPabloPort	0.00127199																	0.00127199		T375746122195501	37.9628	-122.332	CA_SanPabloPort	CSQA
CA_SanRamonDan																		0		T374933122001301	37.8257	-122.004	CA_SanRamonDan	CSQA
CA_SanRamonSan																		0		T11182500	37.773	-121.995	CA_SanRamonSan	CSQA
CA_SantaSanta																		0		T11466200	38.4368	-122.725	CA_SantaSanta	CSQA
CA_SantaWillow																		0		T11466320	38.4452	-122.807	CA_SantaWillow	CSQA
CA_SantaYnezLom				0.00278099	0.00169204	0.000694027	0.00310562	0.000347625	0.00014283		9.19683e-05	3.27603e-05			1.43942e-05			0.00890225		T11135250	34.6777	-120.554	CA_SantaYnezLom	CSQA
CA_SantaYnezSol																		0		T11128500	34.585	-120.145	CA_SantaYnezSol	CSQA
CA_Saratoga																		0		T371620122005801	37.2723	-122.016	CA_Saratoga	CSQA
CA_Sausal			0.00144873															0.00144873		T374708122132801	37.7857	-122.224	CA_Sausal	CSQA
CA_SonomaAdobe																		0		T382634122315201	38.4427	-122.531	CA_SonomaAdobe	CSQA
CA_SonomaAgua																		0		T11458500	38.3232	-122.494	CA_SonomaAgua	CSQA
CA_SonomaWat																		0		T381556122280201	38.2658	-122.467	CA_SonomaWat	CSQA
CA_Stenner																		0		T351725120395901	35.2904	-120.666	CA_Stenner	CSQA
CA_Suisan																		0		T381441122064301	38.2448	-122.112	CA_Suisan	CSQA
CA_Tequisquita																		0		T365634121264001	36.9427	-121.445	CA_Tequisquita	CSQA
CA_Ulatis																		0		T382245122001601	38.3792	-122.004	CA_Ulatis	CSQA
CA_UvasMiller			0.000279597															0.000279597		T365955121350601	36.9985	-121.585	CA_UvasMiller	CSQA
CA_Walnut																		0		T375413122033301	37.9037	-122.059	CA_Walnut	CSQA
CA_Wilkie	0.000988214		0.000703878															0.00169209		T375808122172601	37.9688	-122.291	CA_Wilkie	CSQA
CA_Windsor																		0		T383039122502401	38.511	-122.84	CA_Windsor	CSQA
CT_Eightmile																		0		T01194000	41.4417	-72.3327	CT_Eightmile	NESQA
CT_Fenton			0.000668889															0.000668889		T01121330	41.8332	-72.2428	CT_Fenton	NESQA
CT_Hockanum		0.0100769	0.000732878		0.000570175	0.000176448		0.000225741	1.98955e-05			2.15292e-05						0.0118235		T01192500	41.7832	-72.5873	CT_Hockanum	NESQA
CT_Hope	0.000449036		0.000938398		5.68432e-05													0.00144428		T01121000	41.8437	-72.169	CT_Hope	NESQA
CT_Hubbard	0.016902		0.000544693															0.0174467		T01187300	42.0375	-72.9393	CT_Hubbard	NESQA
CT_Lhanover																		0		T01123000	41.6718	-72.0523	CT_Lhanover	NESQA
CT_MillFair																		0		T01208925	41.1655	-73.27	CT_MillFair	NESQA
CT_MillHamden			0.000762508															0.000762508		T01196620	41.4204	-72.9027	CT_MillHamden	NESQA
CT_Norwalk	0.00161419		0.000526096															0.00214029		T01209700	41.1638	-73.4195	CT_Norwalk	NESQA
CT_Pequabuck		0.127187		0.00272267	0.00174296	0.000305701		0.000670358	0.000150997	4.15877e-05	0.000191919	7.08101e-05		7.55378e-05	1.13164e-05			0.13317		T01189000	41.6732	-72.9007	CT_Pequabuck	NESQA
CT_Pootatuck					0.000391276													0.000391276		T01203510	41.4192	-73.2821	CT_Pootatuck	NESQA
CT_Quinnipiac	0.00597546		0.000438781															0.00641425		T01195490	41.6035	-72.8832	CT_Quinnipiac	NESQA
CT_Rippowam			0.000451705															0.000451705		T01209901	41.0661	-73.5493	CT_Rippowam	NESQA
CT_Rooster																		0		T01208869	41.1922	-73.2262	CT_Rooster	NESQA
CT_SalmonHam																		0		T01193500	41.5523	-72.4493	CT_SalmonHam	NESQA
CT_SalmonLime			0.000403792							0.000343483								0.000747275		T01199050	41.9423	-73.391	CT_SalmonLime	NESQA
MA_Assabet		0.0231204		0.00473665	0.00245646	0.000834481		0.000395262	0.000187036		3.74814e-05	3.28822e-05						0.0318006		T01096710	42.3331	-71.627	MA_Assabet	NESQA
MA_Charles		0.00780895			0.000632598	0.000187838												0.00862938		T01103280	42.14	-71.3897	MA_Charles	NESQA
MA_FortPond					5.66107e-05													5.66107e-05		T01097270	42.4592	-71.4433	MA_FortPond	NESQA
MA_Ipswich					0.000288168													0.000288168		T01101500	42.57	-71.0298	MA_Ipswich	NESQA
MA_MillSummer					0.000217608													0.000217608		T01112262	42.0408	-71.5156	MA_MillSummer	NESQA
MA_Monatiquot			0.00128986															0.00128986		T01105583	42.2209	-70.9781	MA_Monatiquot	NESQA
MA_Neponset			0.00094754															0.00094754		T01105000	42.1776	-71.2009	MA_Neponset	NESQA
MA_OldSwamp					2.04589e-05													2.04589e-05		T01105600	42.1927	-70.9432	MA_OldSwamp	NESQA
MA_Saugus					1.88315e-05													1.88315e-05		T01102345	42.4695	-71.007	MA_Saugus	NESQA
MA_Shawsheen					1.69716e-05													1.69716e-05		T01100600	42.5735	-71.2113	MA_Shawsheen	NESQA
MA_Stillwater																		0		T01095220	42.4109	-71.7912	MA_Stillwater	NESQA
MA_Wading			0.000365651		9.74122e-05													0.000463063		T01109000	41.9476	-71.1767	MA_Wading	NESQA
MA_WBSwift					7.42797e-05													7.42797e-05		T01174565	42.4551	-72.3818	MA_WBSwift	NESQA
NH_Beaver					4.68462e-05													4.68462e-05		T010965852	42.7831	-71.353	NH_Beaver	NESQA
NH_Cold			0.000860225															0.000860225		T01154950	43.1494	-72.3617	NH_Cold	NESQA
NH_Lamprey					1.44142e-05													1.44142e-05		T01073319	43.0414	-71.2017	NH_Lamprey	NESQA
NJ_Hohokus		0.060645		0.00344932	0.000575755			0.000465989	9.81953e-05		5.58751e-05	3.2331e-05						0.0653225		T01391000	40.9978	-74.1119	NJ_Hohokus	NESQA
NJ_Saddle			0.000827127															0.000827127		T01390500	40.9873	-74.0887	NJ_Saddle	NESQA
NY_Allen			0.000800649															0.000800649		T04232050	43.1303	-77.5186	NY_Allen	NESQA
NY_Apalachin			0.000252803															0.000252803		T01513820	42.0623	-76.1488	NY_Apalachin	NESQA
NY_BlackEsopus																		0		T414904073575201	41.8189	-73.9636	NY_BlackEsopus	NESQA
NY_BlackMorgan																		0		T430056078044801	43.0156	-78.0802	NY_BlackMorgan	NESQA
NY_Bronx	0.014382		0.00513928															0.0195212		T405242073521001	40.8785	-73.8693	NY_Bronx	NESQA
NY_Canajoharie																		0		T01349150	42.8703	-74.6014	NY_Canajoharie	NESQA
NY_Cascadilla			0.00103958															0.00103958		T422644076300001	42.4458	-76.5003	NY_Cascadilla	NESQA
NY_Casper			0.000797182															0.000797182		T413758073552401	41.633	-73.9236	NY_Casper	NESQA
NY_Cross																		0		T01374890	41.2602	-73.6019	NY_Cross	NESQA
NY_Crum	0.00157357																	0.00157357		T01372040	41.7906	-73.9302	NY_Crum	NESQA
NY_Dwaas																		0		T425358073462301	42.9	-73.7732	NY_Dwaas	NESQA
NY_Esopus					1.46467e-05													1.46467e-05		T01362200	42.1169	-74.3803	NY_Esopus	NESQA
NY_Geddes			0.000600487															0.000600487		T04240253	43.0573	-76.2338	NY_Geddes	NESQA
NY_Gidneytown																		0		T413020074022001	41.5057	-74.039	NY_Gidneytown	NESQA
NY_Hallocks																		0		T01374960	41.2845	-73.774	NY_Hallocks	NESQA
NY_Harbor	0.00366518		0.000539965															0.00420515		T04240105	43.0561	-76.185	NY_Harbor	NESQA
NY_Hutchinson	0.0237633	0.00373898	0.00114676							0.000398933								0.029048		T405409073485501	40.9027	-73.8153	NY_Hutchinson	NESQA
NY_LBeaver																		0		T01362497	42.0194	-74.2664	NY_LBeaver	NESQA
NY_LeyCreek			0.000858334															0.000858334		T430524076084201	43.0901	-76.1451	NY_LeyCreek	NESQA
NY_LishaKill			0.000499618															0.000499618		T01356190	42.783	-73.8573	NY_LishaKill	NESQA
NY_LittleChoco					0.000229698													0.000229698		T420722075565001	42.1228	-75.9473	NY_LittleChoco	NESQA
NY_Mamaroneck			0.0005034															0.0005034		T405708073440301	40.9524	-73.7343	NY_Mamaroneck	NESQA
NY_MillBrook													0.000141281					0.000141281		T01414500	42.1063	-74.7304	NY_MillBrook	NESQA
NY_MillGreen																		0		T423613073422001	42.6036	-73.7057	NY_MillGreen	NESQA
NY_MudCreek																		0		T430557075181801	43.0991	-75.3048	NY_MudCreek	NESQA
NY_Mudlick																		0		T420103076540701	42.0176	-76.9021	NY_Mudlick	NESQA
NY_Muscoot					4.13828e-05													4.13828e-05		T01374930	41.3381	-73.7687	NY_Muscoot	NESQA
NY_Nanticoke					1.51117e-05													1.51117e-05		T01513725	42.2155	-76.0394	NY_Nanticoke	NESQA
NY_Northrup					6.89325e-05													6.89325e-05		T0422026250	43.2536	-77.7422	NY_Northrup	NESQA
NY_Otsquago			0.000684334															0.000684334		T425540074384801	42.9277	-74.6467	NY_Otsquago	NESQA
NY_Patroon			0.000975279															0.000975279		T01359135	42.664	-73.7455	NY_Patroon	NESQA
NY_Peekskill	0.00310542																	0.00310542		T411959073522901	41.3331	-73.8747	NY_Peekskill	NESQA
NY_Poesten			0.00139704															0.00139704		T424059073322501	42.6832	-73.5405	NY_Poesten	NESQA
NY_Ramapo	0.00418822				0.000119731													0.00430795		T411844074085601	41.3122	-74.1489	NY_Ramapo	NESQA
NY_Sangerfield			0.00169649															0.00169649		T424633075300701	42.776	-75.5022	NY_Sangerfield	NESQA
NY_SawMill	0.0107552		0.0028981	0.00195118														0.0156044		T01376500	40.9382	-73.8897	NY_SawMill	NESQA
NY_Scriba			0.000658171															0.000658171		T04245840	43.2597	-76.0028	NY_Scriba	NESQA
NY_Shakers			0.000332238															0.000332238		T424643073472901	42.7787	-73.7915	NY_Shakers	NESQA
NY_Silver																		0		T412715074030101	41.4544	-74.0503	NY_Silver	NESQA
NY_Sixmile																		0		T04233300	42.4027	-76.4357	NY_Sixmile	NESQA
NY_Slater			0.000582519															0.000582519		T431542077382401	43.2617	-77.64	NY_Slater	NESQA
NY_Spring																		0		T04229700	42.9601	-77.6194	NY_Spring	NESQA
NY_Steele																		0		T01342730	43.0014	-75.0453	NY_Steele	NESQA
NY_Thomas			0.000628856		1.15081e-05													0.000640364		T430629077274701	43.1082	-77.4633	NY_Thomas	NESQA
NY_Trout			0.000326564															0.000326564		T423533076062101	42.5928	-76.1059	NY_Trout	NESQA
NY_WBCroton																		0		T01374559	41.4706	-73.76	NY_WBCroton	NESQA
NY_WBDelaware			0.00203314		0.000557156													0.0025903		T422223074400201	42.3731	-74.6673	NY_WBDelaware	NESQA
NY_Wynants																		0		T424143073382901	42.6955	-73.6414	NY_Wynants	NESQA
PA_Choconut																		0		T01513550	41.9628	-76.0014	PA_Choconut	NESQA
PA_Hammond			0.000581574		2.98746e-05	4.20984e-05												0.000653547		T415929076544401	41.9963	-76.9074	PA_Hammond	NESQA
PA_LMehoopany																		0		T413453076041101	41.5815	-76.0698	PA_LMehoopany	NESQA
PA_NBSugar			0.000669519															0.000669519		T01531250	41.8404	-76.8269	PA_NBSugar	NESQA
PA_SugarRun																		0		T413735076162701	41.6264	-76.2744	PA_SugarRun	NESQA
RI_Hunting																		0		T01115110	41.8468	-71.6117	RI_Hunting	NESQA
RI_Moshassuck	0.0295852		0.000941866															0.0305271		T01114000	41.834	-71.411	RI_Moshassuck	NESQA
RI_Rush																		0		T01115114	41.8376	-71.612	RI_Rush	NESQA
RI_Wood																		0		T01117800	41.574	-71.7206	RI_Wood	NESQA
RI_Woonasqua			0.000599856		0.000267709	8.70286e-05			1.32003e-05			2.36546e-05						0.000991449		T01114500	41.859	-71.4873	RI_Woonasqua	NESQA
VT_Saxtons			0.000779845															0.000779845		T01154000	43.1376	-72.4877	VT_Saxtons	NESQA
GA_Beaverdam																		0		T02188350	34.2481	-83.0486	GA_Beaverdam	SESQA
GA_Big					0.00015472	9.6279e-05			2.76352e-05									0.000278635		T02335580	34.1559	-84.2185	GA_Big	SESQA
GA_Carlan																		0		T021912435	34.3031	-83.3069	GA_Carlan	SESQA
GA_Coldwater																		0		T02187660	34.2471	-82.9365	GA_Coldwater	SESQA
GA_Dog																		0		T02337410	33.6538	-84.821	GA_Dog	SESQA
GA_Doolittle																		0		T02203831	33.7057	-84.2924	GA_Doolittle	SESQA
GA_Honey					2.82472e-05													2.82472e-05		T02204130	33.5798	-84.0641	GA_Honey	SESQA
GA_L.Haynes	0.000905862		0.00039339															0.00129925		T02207435	33.7111	-83.9144	GA_L.Haynes	SESQA
GA_Mill																		0		T02191284	34.1961	-83.1017	GA_Mill	SESQA
GA_N.F.Peach	0.00820729		0.000614671															0.00882196		T02336120	33.8315	-84.3427	GA_N.F.Peach	SESQA
GA_Nancy	0.00324786		0.000424596		1.12756e-05													0.00368373		T02336410	33.8384	-84.4394	GA_Nancy	SESQA
GA_Pole	0.00727695	0.00686501	0.00249304		5.49833e-05													0.01669		T02204037	33.6684	-84.151	GA_Pole	SESQA
GA_Proctor	0.00764419		0.00617603															0.0138202		T02336526	33.7943	-84.4744	GA_Proctor	SESQA
GA_Rottenwood	0.0115091		0.00366061															0.0151697		T02335910	33.8937	-84.4577	GA_Rottenwood	SESQA
GA_S.F.Peach	0.0118046		0.00152186															0.0133265		T02336152	33.8104	-84.248	GA_S.F.Peach	SESQA
GA_Shoal.Atlanta			0.000276129															0.000276129		T02203863	33.6932	-84.2539	GA_Shoal.Atlanta	SESQA
GA_Shoal.Sharpsburg			0.000294727															0.000294727		T02344620	33.3892	-84.6247	GA_Shoal.Sharpsburg	SESQA
GA_ShoalCAFO																		0		T02183650	34.4369	-83.0436	GA_ShoalCAFO	SESQA
GA_Sope			0.00172581	0.00133667														0.00306248		T02335870	33.9539	-84.4433	GA_Sope	SESQA
GA_YelJack																		0		T02338840	33.1396	-84.9752	GA_YelJack	SESQA
NC_Bolin																		0		T0209734440	35.9223	-79.066	NC_Bolin	SESQA
NC_Briar			0.000616248															0.000616248		T0214642825	35.2361	-80.7711	NC_Briar	SESQA
NC_Campbell	0.00843765		0.00369024															0.0121279		T02146562	35.1867	-80.7367	NC_Campbell	SESQA
NC_Clear																		0		T0212466000	35.2083	-80.58	NC_Clear	SESQA
NC_Ellerbe	0.00111174	0.0323391		0.00434193	0.00237277	0.00153102		0.00188275	0.00057165		4.09519e-05	0.000102998						0.0442949		T02086849	36.0593	-78.8325	NC_Ellerbe	SESQA
NC_Eno			0.000281173															0.000281173		T02085000	36.0711	-79.0956	NC_Eno	SESQA
NC_Flat																		0		T02085500	36.1828	-78.8789	NC_Flat	SESQA
NC_Goose		0.00605592			0.000544253				0.000126828									0.006727		T0212467595	35.125	-80.6028	NC_Goose	SESQA
NC_Irvins																		0		T0214657975	35.1586	-80.7133	NC_Irvins	SESQA
NC_L.Hope	0.00222181		0.000518846															0.00274066		T02146470	35.1644	-80.8531	NC_L.Hope	SESQA
NC_L.Sugar	0.00588644		0.00762981		1.10432e-05													0.0135273		T02146409	35.2036	-80.8369	NC_L.Sugar	SESQA
NC_Marsh			0.000263205															0.000263205		T0208732885	35.8169	-78.5931	NC_Marsh	SESQA
NC_McAlpine	0.00656639		0.00261976															0.00918615		T0214655255	35.1758	-80.7192	NC_McAlpine	SESQA
NC_McKee			0.000249966															0.000249966		T0212430653	35.2539	-80.6481	NC_McKee	SESQA
NC_McMullen	0.00792852		0.000992931															0.00892145		T02146700	35.1408	-80.82	NC_McMullen	SESQA
NC_Middle	0.00125641				0.000759536	0.000378508			3.41404e-05			2.30769e-05						0.00245167		T02088000	35.5708	-78.5906	NC_Middle	SESQA
NC_Morgan.Chapel	0.00134878	0.0200434		0.00358388	0.00197184	0.00134979		0.000793786	0.00024017			2.76933e-05						0.0293593		T02097517	35.8933	-79.0197	NC_Morgan.Chapel	SESQA
NC_Mountain																		0		T0208524090	36.1497	-78.8967	NC_Mountain	SESQA
NC_N.Buffalo	0.0152277		0.00327793															0.0185057		T02095181	36.0792	-79.8128	NC_N.Buffalo	SESQA
NC_ReedyFk																		0		T02093800	36.1725	-79.9528	NC_ReedyFk	SESQA
NC_Rocky																		0		T0212393300	35.4678	-80.7903	NC_Rocky	SESQA
NC_S.Buffalo	0.0137704		0.00436354															0.018134		T02094659	36.0494	-79.8553	NC_S.Buffalo	SESQA
NC_Sandy	0.0232291		0.00788229															0.0311114		T0209722970	35.9832	-78.9568	NC_Sandy	SESQA
NC_Stewart	0.00162699		0.000898996															0.00252599		T0214627970	35.2403	-80.8683	NC_Stewart	SESQA
NC_SwiftApex	0.0012464		0.000519161															0.00176556		T02087580	35.7189	-78.7522	NC_SwiftApex	SESQA
NC_ThirdFk			0.000148782															0.000148782		T02097280	35.9226	-78.9524	NC_ThirdFk	SESQA
NC_Torrence	0.00359897		0.000493313															0.00409228		T0214265808	35.4036	-80.8828	NC_Torrence	SESQA
SC_Durbin																		0		T02160381	34.7168	-82.1737	SC_Durbin	SESQA
SC_Enoree					8.14868e-05	7.55129e-05		7.76791e-05	1.04938e-05									0.000245173		T02160326	34.8565	-82.2262	SC_Enoree	SESQA
SC_Manchester	0.00114513		0.000305129															0.00145026		T02146110	34.9444	-80.9797	SC_Manchester	SESQA
SC_Reedy	0.00125307																	0.00125307		T02164000	34.8001	-82.3651	SC_Reedy	SESQA
SC_S.Rabon																		0		T02165200	34.5201	-82.1571	SC_S.Rabon	SESQA
SC_Tools																		0		T021473426	34.9565	-81.1062	SC_Tools	SESQA
SC_Twelvemile					2.01102e-05													2.01102e-05		T02186000	34.8015	-82.7485	SC_Twelvemile	SESQA
SC_Wildcat			0.000538074															0.000538074		T021473428	34.8896	-81.0692	SC_Wildcat	SESQA
VA_Accotink			0.00120917															0.00120917		T01654000	38.8129	-77.2283	VA_Accotink	SESQA
VA_Difficult.Falls	0.00117072		0.000535552		5.69594e-05													0.00176323		T01646000	38.9759	-77.2458	VA_Difficult.Falls	SESQA
VA_Difficult.Fox	0.00744221		0.00303175		2.65036e-05													0.0105005		T01645704	38.8847	-77.3324	VA_Difficult.Fox	SESQA
VA_S.F.Difficult	0.00070388				0.000298165													0.00100204		T01645762	38.9089	-77.3383	VA_S.F.Difficult	SESQA
SUM EAR	0.318659	0.29788	0.142307	0.0265225	0.0176087	0.00709752	0.00528032	0.00485919	0.00162307	0.00158495	0.000418196	0.00037797	0.000141281	7.55378e-05	2.57106e-05	1.41522e-05
#Table S13. Site-specific Exposure Activity Ratios (EAR) under Median exposure conditions for those compounds with exact Chemical Abstract Service (CAS) number matches and with reliable concentration-response relationship and ACC data in ToxCast.
#[blank cells indicate chemical not detected or EAR (or SumEAR) < 0.00001.]
