# Supplementary material for: Multi-region assessment of pharmaceutical exposures and predicted effects in USA wadeable urban-gradient streams
Source: PLoS One. 2020 Jan 30;15(1):e0228214. doi: 10.1371/journal.pone.0228214 (PMC6992211; doi:10.1371/journal.pone.0228214)
Supplement: S14 Table — Data are for those compounds with exact Chemical Abstract Service (CAS) number matches and with reliable concentration-response relationship and ACC data in ToxCast. (XLSX) [file pone.0228214.s018.xlsx]

## Sheet: TABLE S14-MEDEAR ENDPT
site	DNA Binding	GPCR	Ion Channel	Zebrafish	Nuclear Receptor	CYP	Transporter	Cell Morphology	Misc Protein	Steroid Hormone	Oxidoreductase	Esterase	Cell Cycle	Hydrolase		SUM EAR		SiteID	dec_lat	dec_lon	Short Name	RSQA_STUDY	Zebrafish
OR_Amazon			0.000344337													0		T440257123103200	44.049	-123.178	OR_Amazon	PNSQA
OR_Ames			0.000117772													0.000344337		T442349122440300	44.3972	-122.734	OR_Ames	PNSQA
OR_Battle			0.00196689		2.95324e-05											0.000117772		T445029122592600	44.8412	-122.992	OR_Battle	PNSQA
OR_Beaver																0.00199642		T14142800	45.5193	-122.39	OR_Beaver	PNSQA
OR_Beaverton			0.00129024		1.93727e-05											0		T453115122540800	45.5208	-122.902	OR_Beaverton	PNSQA
OR_Brush																0.00130961		T445819123042500	44.9714	-123.075	OR_Brush	PNSQA
OR_Claggett																0		T450016123012800	45.0043	-123.026	OR_Claggett	PNSQA
OR_Croisan						4.7699e-05										0		T445420123041900	44.9057	-123.072	OR_Croisan	PNSQA
OR_Dixon			0.00183861		2.76063e-05											4.7699e-05		T443423123153700	44.5731	-123.262	OR_Dixon	PNSQA
OR_Fanno			0.000216071													0.00186621		T14206950	45.4035	-122.755	OR_Fanno	PNSQA
OR_Glenn			0.000152702													0.000216071		T445750123032900	44.9638	-123.058	OR_Glenn	PNSQA
OR_Hess	0.00380384	0.000106203	0.000132919		2.64418e-05											0.000152702		T451818122575500	45.3053	-122.965	OR_Hess	PNSQA
OR_Iler			0.00103739		1.55761e-05											0.00406941		T453506123125700	45.5848	-123.217	OR_Iler	PNSQA
OR_Johnson																0.00105296		T452912122291200	45.4865	-122.488	OR_Johnson	PNSQA
OR_Kelley	0.000778413	2.17332e-05														0		T14211499	45.477	-122.498	OR_Kelley	PNSQA
OR_Kellogg																0.000800147		T452543122372300	45.4286	-122.623	OR_Kellogg	PNSQA
OR_Milk																0		T451033122275700	45.1751	-122.466	OR_Milk	PNSQA
OR_NFDeep			0.0011159		1.6755e-05											0		T452538122213700	45.4273	-122.36	OR_NFDeep	PNSQA
OR_Oak																0.00113266		T443436123023600	44.5766	-123.043	OR_Oak	PNSQA
OR_Periwinkle			0.00189518		2.84556e-05											0		T443808123051100	44.6359	-123.087	OR_Periwinkle	PNSQA
OR_Pringle			0.000956707		1.43647e-05											0.00192363		T445551123015800	44.9279	-123.033	OR_Pringle	PNSQA
OR_RockMouth																0.000971072		T452431122303200	45.4085	-122.51	OR_RockMouth	PNSQA
OR_RockOrenco			0.000248218													0		T453145122534500	45.5293	-122.895	OR_RockOrenco	PNSQA
OR_Silver			0.000243273													0.000248218		T450033122474700	45.0091	-122.796	OR_Silver	PNSQA
OR_Tickle			0.000135392													0.000243273		T452414122213200	45.4037	-122.36	OR_Tickle	PNSQA
OR_WFPalmer																0.000135392		T451244123050200	45.2121	-123.085	OR_WFPalmer	PNSQA
OR_Zollner			0.00192238		2.88641e-05											0		T14201300	45.1004	-122.822	OR_Zollner	PNSQA
WA_BearRed			0.000561041													0.00195124		T12124490	47.6745	-122.108	WA_BearRed	PNSQA
WA_BearWood			0.000670468		1.00669e-05											0.000561041		T12125500	47.7568	-122.165	WA_BearWood	PNSQA
WA_Bertrand	0.00150422		0.00124975		2.50312e-05	2.79919e-05		8.07761e-05								0.000680535		T12212450	48.9624	-122.509	WA_Bertrand	PNSQA
WA_BigSoos			0.00109735		1.64765e-05											0.00288776		T12112600	47.3123	-122.165	WA_BigSoos	PNSQA
WA_Burnt																0.00111383		T14211902	45.6616	-122.669	WA_Burnt	PNSQA
WA_Church			0.00150724		2.26308e-05											0		T12170000	48.2331	-122.326	WA_Church	PNSQA
WA_Coal			0.000279439													0.00152987		T12119705	47.5688	-122.182	WA_Coal	PNSQA
WA_Cottage			0.00018786													0.000279439		T12123100	47.7173	-122.087	WA_Cottage	PNSQA
WA_Crescent																0.00018786		T12072679	47.3579	-122.578	WA_Crescent	PNSQA
WA_Dogfish																0		T12070000	47.7527	-122.644	WA_Dogfish	PNSQA
WA_Dubuque	0.000834898	2.33103e-05	0.000507256		1.29819e-05											0		T12155050	47.9876	-122.034	WA_Dubuque	PNSQA
WA_EFIssaquah																0.00137845		T12121504	47.5329	-122.031	WA_EFIssaquah	PNSQA
WA_Fishtrap																0		T12212001	48.9626	-122.434	WA_Fishtrap	PNSQA
WA_Gee																0		T454904122441800	45.8179	-122.739	WA_Gee	PNSQA
WA_Gibbons																0		T453429122185500	45.5748	-122.315	WA_Gibbons	PNSQA
WA_Harris			0.00149982		2.25194e-05											0		T12149490	47.6939	-121.9	WA_Harris	PNSQA
WA_Huge				1.46683e-05												0.00152234		T12073500	47.3891	-122.699	WA_Huge	PNSQA	1.46683e-05
WA_Issaquah			0.000266147													1.46683e-05		T12120600	47.4573	-122.005	WA_Issaquah	PNSQA
WA_Jenkins																0.000266147		T12110495	47.3441	-122.123	WA_Jenkins	PNSQA
WA_Juanita			0.00115229	6.1853e-05	1.96725e-05											0		T12120500	47.7077	-122.214	WA_Juanita	PNSQA	6.1853e-05
WA_LittleSoos			0.000345898													0.00123381		T472131122072500	47.357	-122.128	WA_LittleSoos	PNSQA
WA_Longfellow																0.000345898		T12113490	47.5645	-122.367	WA_Longfellow	PNSQA
WA_May			0.00128975	6.08273e-05	2.16971e-05											0		T12119495	47.5207	-122.197	WA_May	PNSQA	6.08273e-05
WA_Mercer	0.00137285	3.83298e-05	0.000322406		1.36637e-05											0.00137227		T12120000	47.6029	-122.181	WA_Mercer	PNSQA
WA_MillAuburn			0.000485476	2.49258e-05												0.00174725		T12113205	47.3033	-122.265	WA_MillAuburn	PNSQA	2.49258e-05
WA_MillKent			0.000251928													0.000510401		T12113347	47.3813	-122.221	WA_MillKent	PNSQA
WA_Minter																0.000251928		T12073425	47.3896	-122.695	WA_Minter	PNSQA
WA_NFIssaquah			0.000202779													0		T12121570	47.5425	-122.035	WA_NFIssaquah	PNSQA
WA_Nooky																0.000202779		T12200017	48.446	-122.252	WA_Nooky	PNSQA
WA_Olalla			0.00030961													0		T12072660	47.4285	-122.568	WA_Olalla	PNSQA
WA_Patterson			0.000692415		1.03964e-05											0.00030961		T12145970	47.5878	-121.953	WA_Patterson	PNSQA
WA_Pipers																0.000702811		T12128040	47.7115	-122.373	WA_Pipers	PNSQA
WA_Prairie																0		T12027555	46.791	-123.022	WA_Prairie	PNSQA
WA_RockBattle			0.00165427	2.86186e-05	2.59356e-05											0		T455122122310600	45.8513	-122.522	WA_RockBattle	PNSQA	2.86186e-05
WA_Squalicum			0.000299826													0.00170883		T12204010	48.766	-122.5	WA_Squalicum	PNSQA
WA_Swamp			0.00220888	2.26692e-05	3.40349e-05					1.04309e-05						0.000299826		T12126910	47.7922	-122.256	WA_Swamp	PNSQA	2.26692e-05
WA_Swan				5.14929e-05												0.00227602		T12102212	47.2261	-122.393	WA_Swan	PNSQA	5.14929e-05
WA_Taylor			0.000226889													5.14929e-05		T12118525	47.4092	-122.037	WA_Taylor	PNSQA
WA_Tenmile			0.00141729		2.12802e-05											0.000226889		T12212895	48.8661	-122.482	WA_Tenmile	PNSQA
WA_Thornton			0.000197524													0.00143857		T12128000	47.696	-122.276	WA_Thornton	PNSQA
WA_Weaver																0.000197524		T454533122321200	45.7599	-122.536	WA_Weaver	PNSQA
WA_Whipple																0		T454510122424900	45.7505	-122.717	WA_Whipple	PNSQA
WA_Woodland			0.000794523	3.74401e-05	1.33649e-05											0		T12080800	47.0635	-122.809	WA_Woodland	PNSQA	3.74401e-05
CA_Alameda																0.000845328		T11179100	37.5666	-122.002	CA_Alameda	CSQA
CA_Alamo	0.00688038	0.0001921			4.42179e-05											0		T382035121575501	38.3431	-121.965	CA_Alamo	CSQA
CA_Alisal	0.00448554	9.81075e-05	0.000388865		2.84213e-05											0.0071167		T364003121373501	36.6673	-121.627	CA_Alisal	CSQA
CA_ArroyoDeLaLa																0.00500093		T11176900	37.6267	-121.883	CA_ArroyoDeLaLa	CSQA
CA_ArroyoDig																0		T380410122315501	38.0695	-122.532	CA_ArroyoDig	CSQA
CA_ArroyoMart																0		T11182400	38.0035	-122.13	CA_ArroyoMart	CSQA
CA_ArroyoNov																0		T380345122345201	38.0623	-122.581	CA_ArroyoNov	CSQA
CA_ArroyoSeco																0		T11152000	36.2809	-121.322	CA_ArroyoSeco	CSQA
CA_Atascadero																0		T352934120395501	35.4929	-120.665	CA_Atascadero	CSQA
CA_Castro	0.00290547	8.11204e-05	0.000993182		3.35849e-05											0		T11181008	37.6799	-122.081	CA_Castro	CSQA
CA_Chorro	0.000202135		2.37013e-05	0.000253464	1.00728e-05	0.000657214										0.00401335		T352127120484501	35.3575	-120.812	CA_Chorro	CSQA	0.000253464
CA_ChuChuChu																0.00114659		T363608121255201	36.6022	-121.431	CA_ChuChuChu	CSQA
CA_Colgan	0.0110757	0.000291634	0.00377922		0.000123873					1.78636e-05						0		T11465690	38.4021	-122.733	CA_Colgan	CSQA
CA_ConnOak																0.0152883		T11456500	38.4473	-122.381	CA_ConnOak	CSQA
CA_Copeland																0		T11465660	38.3432	-122.702	CA_Copeland	CSQA
CA_Corralitos																0		T11159200	36.9394	-121.771	CA_Corralitos	CSQA
CA_Corte																0		T11460000	37.963	-122.557	CA_Corte	CSQA
CA_CoyoteChar																0		T372303121542901	37.3845	-121.908	CA_CoyoteChar	CSQA
CA_CoyoteCoyote																0		T371554121474101	37.2649	-121.795	CA_CoyoteCoyote	CSQA
CA_CoyoteGil			0.000199687													0		T11169800	37.0777	-121.494	CA_CoyoteGil	CSQA
CA_Crow																0.000199687		T11180900	37.7048	-122.044	CA_Crow	CSQA
CA_DryMouth																0		T11465350	38.5874	-122.862	CA_DryMouth	CSQA
CA_GabilanEastL																0		T364138121373701	36.694	-121.627	CA_GabilanEastL	CSQA
CA_GabilanSal																0		T11152600	36.7558	-121.611	CA_GabilanSal	CSQA
CA_Grayson	0.00114207	3.18864e-05	0.0014111		2.85271e-05											0		T375819122035801	37.9721	-122.066	CA_Grayson	CSQA
CA_Green																0.00261359		T382619122531401	38.4387	-122.887	CA_Green	CSQA
CA_GuadalupeA			0.000494891													0		T11169025	37.3738	-121.933	CA_GuadalupeA	CSQA
CA_GuadalupeB	0.0018215	5.08561e-05	0.000560423		2.01208e-05											0.000494891		T371814121525601	37.3039	-121.882	CA_GuadalupeB	CSQA
CA_LasTrampas																0.0024529		T375257122050001	37.8824	-122.1	CA_LasTrampas	CSQA
CA_Lichau																0		T381740122395901	38.2945	-122.666	CA_Lichau	CSQA
CA_LlagasGilroy																0		T11153650	36.9873	-121.528	CA_LlagasGilroy	CSQA
CA_LlagasMartin																0		T370512121361901	37.0867	-121.605	CA_LlagasMartin	CSQA
CA_LlagasMorgan																0		T11153470	37.1483	-121.768	CA_LlagasMorgan	CSQA
CA_Lopez																0		T11141280	35.2355	-120.473	CA_Lopez	CSQA
CA_LosGatos			0.000417613													0		T371738121555901	37.2939	-121.933	CA_LosGatos	CSQA
CA_Maacama																0.000417613		T383719122462501	38.622	-122.774	CA_Maacama	CSQA
CA_MarkWMir																0		T11466800	38.494	-122.853	CA_MarkWMir	CSQA
CA_MarkWTar																0		T383109122363301	38.519	-122.609	CA_MarkWTar	CSQA
CA_Matadero																0		T372500122081201	37.4168	-122.137	CA_Matadero	CSQA
CA_Matanzas																0		T11466170	38.4388	-122.702	CA_Matanzas	CSQA
CA_Milliken																0		T382017122161101	38.3382	-122.27	CA_Milliken	CSQA
CA_MtDiablo																0		T375701121564401	37.9504	-121.946	CA_MtDiablo	CSQA
CA_NaciBryson																0		T11148900	35.7886	-121.094	CA_NaciBryson	CSQA
CA_NapaBale																0		T383321122302101	38.5559	-122.506	CA_NapaBale	CSQA
CA_NapaNapa																0		T11458300	38.3019	-122.304	CA_NapaNapa	CSQA
CA_Natividad																0		T364155121363901	36.6987	-121.611	CA_Natividad	CSQA
CA_NoNameMonty																0		T382346122521201	38.3961	-122.87	CA_NoNameMonty	CSQA
CA_NoNamePaul																0		T365718121444301	36.9552	-121.746	CA_NoNamePaul	CSQA
CA_Novato																0		T11459500	38.1077	-122.58	CA_Novato	CSQA
CA_Orcutt																0		T11141050	34.8836	-120.495	CA_Orcutt	CSQA
CA_Pacheco			0.000155484													0		T365736121250801	36.9598	-121.419	CA_Pacheco	CSQA
CA_PajaroChit																0.000155484		T11159000	36.9002	-121.598	CA_PajaroChit	CSQA
CA_PajaroWat																0		T11159500	36.9053	-121.751	CA_PajaroWat	CSQA
CA_Petaluma																0		T381519122385601	38.2552	-122.649	CA_Petaluma	CSQA
CA_Pinole																0		T375807122124001	37.9696	-122.218	CA_Pinole	CSQA
CA_Reclamation	0.0100601	0.000270532	0.00140523		8.33707e-05											0		T11152650	36.705	-121.705	CA_Reclamation	CSQA
CA_Ritchey																0.0118192		T383305122311901	38.5514	-122.521	CA_Ritchey	CSQA
CA_Salinas				6.1135e-05												0		T11150500	35.9302	-120.869	CA_Salinas	CSQA	6.1135e-05
CA_SanFranPalo	0.000154868			1.96277e-05	0.000155732	0.000468274										6.1135e-05		T372716122080801	37.4544	-122.137	CA_SanFranPalo	CSQA	1.96277e-05
CA_SanFranStan																0.000798502		T11164500	37.4233	-122.189	CA_SanFranStan	CSQA
CA_SanLeandro																0		T374336122095801	37.7266	-122.166	CA_SanLeandro	CSQA
CA_SanLObispo			1.40616e-05	0.000150376	2.18854e-05	0.000633889										0		T351436120405201	35.243	-120.681	CA_SanLObispo	CSQA	0.000150376
CA_SanLorenzo																0.000820211		T11181000	37.6859	-122.064	CA_SanLorenzo	CSQA
CA_SanPabloMor																0		T375220122104201	37.8645	-122.172	CA_SanPabloMor	CSQA
CA_SanPabloOr			0.000572479													0		T375312122113501	37.8866	-122.193	CA_SanPabloOr	CSQA
CA_SanPabloPort	0.00122975	3.43346e-05														0.000572479		T375746122195501	37.9628	-122.332	CA_SanPabloPort	CSQA
CA_SanRamonDan																0.00126409		T374933122001301	37.8257	-122.004	CA_SanRamonDan	CSQA
CA_SanRamonSan																0		T11182500	37.773	-121.995	CA_SanRamonSan	CSQA
CA_SantaSanta																0		T11466200	38.4368	-122.725	CA_SantaSanta	CSQA
CA_SantaWillow																0		T11466320	38.4452	-122.807	CA_SantaWillow	CSQA
CA_SantaYnezLom	0.00585338		0.000139618	0.00149309	0.000497187	0.000753839		0.000138729		2.72469e-05						0		T11135250	34.6777	-120.554	CA_SantaYnezLom	CSQA	0.00149309
CA_SantaYnezSol																0.00890308		T11128500	34.585	-120.145	CA_SantaYnezSol	CSQA
CA_Saratoga																0		T371620122005801	37.2723	-122.016	CA_Saratoga	CSQA
CA_Sausal			0.00142069		2.13313e-05											0		T374708122132801	37.7857	-122.224	CA_Sausal	CSQA
CA_SonomaAdobe																0.00144202		T382634122315201	38.4427	-122.531	CA_SonomaAdobe	CSQA
CA_SonomaAgua																0		T11458500	38.3232	-122.494	CA_SonomaAgua	CSQA
CA_SonomaWat																0		T381556122280201	38.2658	-122.467	CA_SonomaWat	CSQA
CA_Stenner																0		T351725120395901	35.2904	-120.666	CA_Stenner	CSQA
CA_Suisan																0		T381441122064301	38.2448	-122.112	CA_Suisan	CSQA
CA_Tequisquita																0		T365634121264001	36.9427	-121.445	CA_Tequisquita	CSQA
CA_Ulatis																0		T382245122001601	38.3792	-122.004	CA_Ulatis	CSQA
CA_UvasMiller			0.000274184													0		T365955121350601	36.9985	-121.585	CA_UvasMiller	CSQA
CA_Walnut																0.000274184		T375413122033301	37.9037	-122.059	CA_Walnut	CSQA
CA_Wilkie	0.000955399	2.66747e-05	0.000690251		1.6504e-05											0		T375808122172601	37.9688	-122.291	CA_Wilkie	CSQA
CA_Windsor																0.00168883		T383039122502401	38.511	-122.84	CA_Windsor	CSQA
CT_Eightmile																0		T01194000	41.4417	-72.3327	CT_Eightmile	NESQA
CT_Fenton			0.000655939													0		T01121330	41.8332	-72.2428	CT_Fenton	NESQA
CT_Hockanum	1.44912e-05	0.0098274	0.000794786	0.000523871	0.000273457	0.000209058	0.00011603		2.64619e-05	2.13031e-05	1.21397e-05					0.000655939		T01192500	41.7832	-72.5873	CT_Hockanum	NESQA	0.000523871
CT_Hope	0.000434126	1.21208e-05	0.000924922	5.01594e-05	1.86004e-05											0.011819		T01121000	41.8437	-72.169	CT_Hope	NESQA	5.01594e-05
CT_Hubbard	0.0163408	0.000456233	0.000534149		0.000113037											0.00143993		T01187300	42.0375	-72.9393	CT_Hubbard	NESQA
CT_Lhanover																0.0174442		T01123000	41.6718	-72.0523	CT_Lhanover	NESQA
CT_MillFair																0		T01208925	41.1655	-73.27	CT_MillFair	NESQA
CT_MillHamden			0.000747746		1.12272e-05											0		T01196620	41.4204	-72.9027	CT_MillHamden	NESQA
CT_Norwalk	0.00156059	4.35716e-05	0.000515911		1.77757e-05											0.000758973		T01209700	41.1638	-73.4195	CT_Norwalk	NESQA
CT_Pequabuck	0.00281682	0.124038	0.000510464	0.00180078	0.000891995	0.000780436	0.0015234	0.00014127	0.000333992	7.09248e-05	0.000153223	0.000110902	1.64282e-05			0.00213785		T01189000	41.6732	-72.9007	CT_Pequabuck	NESQA	0.00180078
CT_Pootatuck			3.2286e-05	0.000345269	1.42287e-05											0.133189		T01203510	41.4192	-73.2821	CT_Pootatuck	NESQA	0.000345269
CT_Quinnipiac	0.00577704	0.000161295	0.000430286		4.35878e-05											0.000391784		T01195490	41.6035	-72.8832	CT_Quinnipiac	NESQA
CT_Rippowam			0.00044296													0.00641221		T01209901	41.0661	-73.5493	CT_Rippowam	NESQA
CT_Rooster																0.00044296		T01208869	41.1922	-73.2262	CT_Rooster	NESQA
CT_SalmonHam																0		T01193500	41.5523	-72.4493	CT_SalmonHam	NESQA
CT_SalmonLime	6.64145e-05		0.000395975		7.27307e-05	0.000200817										0		T01199050	41.9423	-73.391	CT_SalmonLime	NESQA
MA_Assabet	0.00452754	0.022548	0.000269344	0.00221521	0.000609731	0.0010028	0.000266221	0.000237415	6.07142e-05	2.73483e-05	2.78534e-05	2.01602e-05				0.000735937		T01096710	42.3331	-71.627	MA_Assabet	NESQA	0.00221521
MA_Charles		0.00761564	7.47097e-05	0.000574287	2.5748e-05	0.000211841	8.99165e-05		2.05063e-05							0.0318124		T01103280	42.14	-71.3897	MA_Charles	NESQA	0.000574287
MA_FortPond				4.99543e-05												0.00861265		T01097270	42.4592	-71.4433	MA_FortPond	NESQA	4.99543e-05
MA_Ipswich			2.37781e-05	0.000254285	1.01054e-05											4.99543e-05		T01101500	42.57	-71.0298	MA_Ipswich	NESQA	0.000254285
MA_MillSummer			1.79558e-05	0.000192021												0.000288168		T01112262	42.0408	-71.5156	MA_MillSummer	NESQA	0.000192021
MA_Monatiquot			0.00126489		1.89921e-05											0.000209977		T01105583	42.2209	-70.9781	MA_Monatiquot	NESQA
MA_Neponset			0.000929196		1.39517e-05											0.00128389		T01105000	42.1776	-71.2009	MA_Neponset	NESQA
MA_OldSwamp				1.80533e-05												0.000943148		T01105600	42.1927	-70.9432	MA_OldSwamp	NESQA	1.80533e-05
MA_Saugus				1.66172e-05												1.80533e-05		T01102345	42.4695	-71.007	MA_Saugus	NESQA	1.66172e-05
MA_Shawsheen				1.4976e-05												1.66172e-05		T01100600	42.5735	-71.2113	MA_Shawsheen	NESQA	1.4976e-05
MA_Stillwater																1.4976e-05		T01095220	42.4109	-71.7912	MA_Stillwater	NESQA
MA_Wading			0.00036661	8.59583e-05												0		T01109000	41.9476	-71.1767	MA_Wading	NESQA	8.59583e-05
MA_WBSwift				6.55457e-05												0.000452568		T01174565	42.4551	-72.3818	MA_WBSwift	NESQA	6.55457e-05
NH_Beaver				4.13379e-05												6.55457e-05		T010965852	42.7831	-71.353	NH_Beaver	NESQA	4.13379e-05
NH_Cold			0.000843571		1.2666e-05											4.13379e-05		T01154950	43.1494	-72.3617	NH_Cold	NESQA
NH_Lamprey				1.27194e-05												0.000856237		T01073319	43.0414	-71.2017	NH_Lamprey	NESQA	1.27194e-05
NJ_Hohokus	0.0033124	0.0591437	0.000222331	0.000632863	0.000578481	0.000254108	0.0006983	0.000174663	0.000159254	2.68898e-05	7.30599e-05	5.28804e-05				1.27194e-05		T01391000	40.9978	-74.1119	NJ_Hohokus	NESQA	0.000632863
NJ_Saddle			0.000811114		1.21787e-05											0.065329		T01390500	40.9873	-74.0887	NJ_Saddle	NESQA
NY_Allen			0.000785149		1.17888e-05											0.000823293		T04232050	43.1303	-77.5186	NY_Allen	NESQA
NY_Apalachin			0.000247909													0.000796938		T01513820	42.0623	-76.1488	NY_Apalachin	NESQA
NY_BlackEsopus																0.000247909		T414904073575201	41.8189	-73.9636	NY_BlackEsopus	NESQA
NY_BlackMorgan																0		T430056078044801	43.0156	-78.0802	NY_BlackMorgan	NESQA
NY_Bronx	0.0139044	0.000388209	0.0050406		0.000165373					2.38221e-05						0		T405242073521001	40.8785	-73.8693	NY_Bronx	NESQA
NY_Canajoharie																0.0195224		T01349150	42.8703	-74.6014	NY_Canajoharie	NESQA
NY_Cascadilla			0.00101946		1.53069e-05											0		T422644076300001	42.4458	-76.5003	NY_Cascadilla	NESQA
NY_Casper			0.000781749		1.17378e-05											0.00103476		T413758073552401	41.633	-73.9236	NY_Casper	NESQA
NY_Cross																0.000793486		T01374890	41.2602	-73.6019	NY_Cross	NESQA
NY_Crum	0.00152132	4.24752e-05														0		T01372040	41.7906	-73.9302	NY_Crum	NESQA
NY_Dwaas																0.0015638		T425358073462301	42.9	-73.7732	NY_Dwaas	NESQA
NY_Esopus				1.29245e-05												0		T01362200	42.1169	-74.3803	NY_Esopus	NESQA	1.29245e-05
NY_Geddes			0.000588862													1.29245e-05		T04240253	43.0573	-76.2338	NY_Geddes	NESQA
NY_Gidneytown																0.000588862		T413020074022001	41.5057	-74.039	NY_Gidneytown	NESQA
NY_Hallocks																0		T01374960	41.2845	-73.774	NY_Hallocks	NESQA
NY_Harbor	0.00354348	9.89336e-05	0.000529512		3.07232e-05											0		T04240105	43.0561	-76.185	NY_Harbor	NESQA
NY_Hutchinson	0.0230523	0.00428786	0.00113533	1.74709e-05	0.000244083	0.000244729	4.38399e-05									0.00420264		T405409073485501	40.9027	-73.8153	NY_Hutchinson	NESQA	1.74709e-05
NY_LBeaver																0.0290257		T01362497	42.0194	-74.2664	NY_LBeaver	NESQA
NY_LeyCreek			0.000841717		1.26382e-05											0		T430524076084201	43.0901	-76.1451	NY_LeyCreek	NESQA
NY_LishaKill			0.000489945													0.000854355		T01356190	42.783	-73.8573	NY_LishaKill	NESQA
NY_LittleChoco			1.89534e-05	0.000202689												0.000489945		T420722075565001	42.1228	-75.9473	NY_LittleChoco	NESQA	0.000202689
NY_Mamaroneck			0.000493655													0.000221643		T405708073440301	40.9524	-73.7343	NY_Mamaroneck	NESQA
NY_MillBrook	2.19391e-05				0.000118623											0.000493655		T01414500	42.1063	-74.7304	NY_MillBrook	NESQA
NY_MillGreen																0.000140562		T423613073422001	42.6036	-73.7057	NY_MillGreen	NESQA
NY_MudCreek																0		T430557075181801	43.0991	-75.3048	NY_MudCreek	NESQA
NY_Mudlick																0		T420103076540701	42.0176	-76.9021	NY_Mudlick	NESQA
NY_Muscoot				3.65169e-05												0		T01374930	41.3381	-73.7687	NY_Muscoot	NESQA	3.65169e-05
NY_Nanticoke				1.33348e-05												3.65169e-05		T01513725	42.2155	-76.0394	NY_Nanticoke	NESQA	1.33348e-05
NY_Northrup				6.08273e-05												1.33348e-05		T0422026250	43.2536	-77.7422	NY_Northrup	NESQA	6.08273e-05
NY_Otsquago			0.000671086		1.00762e-05											6.08273e-05		T425540074384801	42.9277	-74.6467	NY_Otsquago	NESQA
NY_Patroon			0.000956398		1.43601e-05											0.000681162		T01359135	42.664	-73.7455	NY_Patroon	NESQA
NY_Peekskill	0.0030023	8.38239e-05			1.92948e-05											0.000970758		T411959073522901	41.3331	-73.8747	NY_Peekskill	NESQA
NY_Poesten			0.00136999		2.05701e-05											0.00310542		T424059073322501	42.6832	-73.5405	NY_Poesten	NESQA
NY_Ramapo	0.00404915	0.000113052		0.000105653	3.13201e-05											0.00139056		T411844074085601	41.3122	-74.1489	NY_Ramapo	NESQA	0.000105653
NY_Sangerfield			0.00166365		2.49793e-05											0.00429917		T424633075300701	42.776	-75.5022	NY_Sangerfield	NESQA
NY_SawMill	0.0122106	0.000290312	0.00284199		0.000117048	3.37299e-05		9.7334e-05		1.34335e-05						0.00168863		T01376500	40.9382	-73.8897	NY_SawMill	NESQA
NY_Scriba			0.00064543													0.0156044		T04245840	43.2597	-76.0028	NY_Scriba	NESQA
NY_Shakers			0.000325806													0.00064543		T424643073472901	42.7787	-73.7915	NY_Shakers	NESQA
NY_Silver																0.000325806		T412715074030101	41.4544	-74.0503	NY_Silver	NESQA
NY_Sixmile																0		T04233300	42.4027	-76.4357	NY_Sixmile	NESQA
NY_Slater			0.000571242													0		T431542077382401	43.2617	-77.64	NY_Slater	NESQA
NY_Spring																0.000571242		T04229700	42.9601	-77.6194	NY_Spring	NESQA
NY_Steele																0		T01342730	43.0014	-75.0453	NY_Steele	NESQA
NY_Thomas			0.000617632	1.0155e-05												0		T430629077274701	43.1082	-77.4633	NY_Thomas	NESQA	1.0155e-05
NY_Trout			0.000320242													0.000627787		T423533076062101	42.5928	-76.1059	NY_Trout	NESQA
NY_WBCroton																0.000320242		T01374559	41.4706	-73.76	NY_WBCroton	NESQA
NY_WBDelaware			0.00203976	0.000491644	4.99677e-05					1.18619e-05						0		T422223074400201	42.3731	-74.6673	NY_WBDelaware	NESQA	0.000491644
NY_Wynants																0.00259323		T424143073382901	42.6955	-73.6414	NY_Wynants	NESQA
PA_Choconut																0		T01513550	41.9628	-76.0014	PA_Choconut	NESQA
PA_Hammond			0.00057278	2.63619e-05	1.08582e-05	4.23092e-05										0		T415929076544401	41.9963	-76.9074	PA_Hammond	NESQA	2.63619e-05
PA_LMehoopany																0.000652309		T413453076041101	41.5815	-76.0698	PA_LMehoopany	NESQA
PA_NBSugar			0.000656558													0		T01531250	41.8404	-76.8269	PA_NBSugar	NESQA
PA_SugarRun																0.000656558		T413735076162701	41.6264	-76.2744	PA_SugarRun	NESQA
RI_Hunting																0		T01115110	41.8468	-71.6117	RI_Hunting	NESQA
RI_Moshassuck	0.0286028	0.000798588	0.000923632		0.000197689											0		T01114000	41.834	-71.411	RI_Moshassuck	NESQA
RI_Rush																0.0305227		T01115114	41.8376	-71.612	RI_Rush	NESQA
RI_Wood																0		T01117800	41.574	-71.7206	RI_Wood	NESQA
RI_Woonasqua	1.18389e-05		0.000610333	0.000236231	2.8623e-05	8.81134e-05				2.24542e-05						0		T01114500	41.859	-71.4873	RI_Woonasqua	NESQA	0.000236231
VT_Saxtons			0.000764747		1.14825e-05											0.000997594		T01154000	43.1376	-72.4877	VT_Saxtons	NESQA
GA_Beaverdam																0.00077623		T02188350	34.2481	-83.0486	GA_Beaverdam	SESQA
GA_Big	1.38316e-05		1.27667e-05	0.000136528	1.97093e-05	9.855e-05										0		T02335580	34.1559	-84.2185	GA_Big	SESQA	0.000136528
GA_Carlan																0.000281386		T021912435	34.3031	-83.3069	GA_Carlan	SESQA
GA_Coldwater																0		T02187660	34.2471	-82.9365	GA_Coldwater	SESQA
GA_Dog																0		T02337410	33.6538	-84.821	GA_Dog	SESQA
GA_Doolittle																0		T02203831	33.7057	-84.2924	GA_Doolittle	SESQA
GA_Honey				2.49258e-05												0		T02204130	33.5798	-84.0641	GA_Honey	SESQA	2.49258e-05
GA_L.Haynes	0.000875782	2.44518e-05	0.000385774		1.14207e-05											2.49258e-05		T02207435	33.7111	-83.9144	GA_L.Haynes	SESQA
GA_Mill																0.00129743		T02191284	34.1961	-83.1017	GA_Mill	SESQA
GA_N.F.Peach	0.00793476	0.000221538	0.000602772		6.00445e-05											0		T02336120	33.8315	-84.3427	GA_N.F.Peach	SESQA
GA_Nancy	0.00314001	8.76689e-05	0.000417307		2.6827e-05											0.00881911		T02336410	33.8384	-84.4394	GA_Nancy	SESQA
GA_Pole	0.00703711	0.00689149	0.00246911	6.26463e-05	8.70226e-05	2.11016e-05	7.90475e-05		1.80275e-05	1.1556e-05						0.00367182		T02204037	33.6684	-84.151	GA_Pole	SESQA	6.26463e-05
GA_Proctor	0.00739035	0.000206338	0.00605647		0.000138432					2.86277e-05						0.0166771		T02336526	33.7943	-84.4744	GA_Proctor	SESQA
GA_Rottenwood	0.011127	0.000310664	0.00358974		0.000125408					1.6968e-05						0.0138202		T02335910	33.8937	-84.4577	GA_Rottenwood	SESQA
GA_S.F.Peach	0.0114126	0.000318639	0.0014924		9.5753e-05											0.0151697		T02336152	33.8104	-84.248	GA_S.F.Peach	SESQA
GA_Shoal.Atlanta			0.000270784													0.0133194		T02203863	33.6932	-84.2539	GA_Shoal.Atlanta	SESQA
GA_Shoal.Sharpsburg			0.000289021													0.000270784		T02344620	33.3892	-84.6247	GA_Shoal.Sharpsburg	SESQA
GA_ShoalCAFO																0.000289021		T02183650	34.4369	-83.0436	GA_ShoalCAFO	SESQA
GA_Sope	0.00124171		0.0016924		3.05839e-05	2.31069e-05		6.66794e-05								0		T02335870	33.9539	-84.4433	GA_Sope	SESQA
GA_YelJack																0.00305448		T02338840	33.1396	-84.9752	GA_YelJack	SESQA
NC_Bolin																0		T0209734440	35.9223	-79.066	NC_Bolin	SESQA
NC_Briar			0.000604317													0		T0214642825	35.2361	-80.7711	NC_Briar	SESQA
NC_Campbell	0.00815747	0.000227756	0.00361879		0.000106761					1.71053e-05						0.000604317		T02146562	35.1867	-80.7367	NC_Campbell	SESQA
NC_Clear																0.0121279		T0212466000	35.2083	-80.58	NC_Clear	SESQA
NC_Ellerbe	0.00540761	0.0315686	0.000289013	0.00216032	0.00231077	0.00175246	0.00037237	0.000218041	8.49226e-05	8.5664e-05	3.89594e-05	2.81986e-05				0		T02086849	36.0593	-78.8325	NC_Ellerbe	SESQA	0.00216032
NC_Eno			0.000275729													0.0443169		T02085000	36.0711	-79.0956	NC_Eno	SESQA
NC_Flat																0.000275729		T02085500	36.1828	-78.8789	NC_Flat	SESQA
NC_Goose	5.51609e-05	0.00590601	6.23664e-05	0.000492722	8.40004e-05	2.90373e-05	6.97312e-05		1.59029e-05							0		T0212467595	35.125	-80.6028	NC_Goose	SESQA	0.000492722
NC_Irvins																0.00671493		T0214657975	35.1586	-80.7133	NC_Irvins	SESQA
NC_L.Hope	0.00214803	5.99729e-05	0.000508801		2.14442e-05											0		T02146470	35.1644	-80.8531	NC_L.Hope	SESQA
NC_L.Sugar	0.00569184	0.000158891	0.00748301		0.000149303					3.53664e-05						0.00273825		T02146409	35.2036	-80.8369	NC_L.Sugar	SESQA
NC_Marsh			0.00025811													0.0135184		T0208732885	35.8169	-78.5931	NC_Marsh	SESQA
NC_McAlpine	0.00634835	0.000177245	0.00256904		7.93723e-05					1.21434e-05						0.00025811		T0214655255	35.1758	-80.7192	NC_McAlpine	SESQA
NC_McKee			0.000245127													0.00918615		T0212430653	35.2539	-80.6481	NC_McKee	SESQA
NC_McMullen	0.00766525	0.000214013	0.000973708		6.3882e-05											0.000245127		T02146700	35.1408	-80.82	NC_McMullen	SESQA
NC_Middle	0.00123138	3.39141e-05	6.26728e-05	0.000670228	5.57215e-05	0.000381314				1.91932e-05						0.00891685		T02088000	35.5708	-78.5906	NC_Middle	SESQA	0.000670228
NC_Morgan.Chapel	0.00474073	0.0195836	0.000220485	0.00178124	0.00101968	0.00149309	0.00023079	0.000179639	5.2634e-05	2.30327e-05	2.41465e-05	1.74771e-05				0.00245442		T02097517	35.8933	-79.0197	NC_Morgan.Chapel	SESQA	0.00178124
NC_Mountain																0.0293666		T0208524090	36.1497	-78.8967	NC_Mountain	SESQA
NC_N.Buffalo	0.0147221	0.000411039	0.00321447		0.000142878					1.51942e-05						0		T02095181	36.0792	-79.8128	NC_N.Buffalo	SESQA
NC_ReedyFk																0.0185057		T02093800	36.1725	-79.9528	NC_ReedyFk	SESQA
NC_Rocky																0		T0212393300	35.4678	-80.7903	NC_Rocky	SESQA
NC_S.Buffalo	0.0133132	0.000371703	0.00427906		0.000149808					2.02263e-05						0		T02094659	36.0494	-79.8553	NC_S.Buffalo	SESQA
NC_Sandy	0.0224578	0.00062702	0.0077297		0.000260388					3.65368e-05						0.018134		T0209722970	35.9832	-78.9568	NC_Sandy	SESQA
NC_Stewart	0.00157297	4.39171e-05	0.000881592		2.33458e-05											0.0311114		T0214627970	35.2403	-80.8683	NC_Stewart	SESQA
NC_SwiftApex	0.00120501	3.36437e-05	0.00050911		1.53884e-05											0.00252182		T02087580	35.7189	-78.7522	NC_SwiftApex	SESQA
NC_ThirdFk			0.000145902													0.00176315		T02097280	35.9226	-78.9524	NC_ThirdFk	SESQA
NC_Torrence	0.00347946	9.71462e-05	0.000483763		2.96249e-05											0.000145902		T0214265808	35.4036	-80.8828	NC_Torrence	SESQA
SC_Durbin																0.00408999		T02160381	34.7168	-82.1737	SC_Durbin	SESQA
SC_Enoree				7.19054e-05	8.6061e-05	7.63753e-05										0		T02160326	34.8565	-82.2262	SC_Enoree	SESQA	7.19054e-05
SC_Manchester	0.0011071	3.09102e-05	0.000299222		1.16077e-05											0.000234342		T02146110	34.9444	-80.9797	SC_Manchester	SESQA
SC_Reedy	0.00121146	3.3824e-05														0.00144884		T02164000	34.8001	-82.3651	SC_Reedy	SESQA
SC_S.Rabon																0.00124529		T02165200	34.5201	-82.1571	SC_S.Rabon	SESQA
SC_Tools																0		T021473426	34.9565	-81.1062	SC_Tools	SESQA
SC_Twelvemile				1.77456e-05												0		T02186000	34.8015	-82.7485	SC_Twelvemile	SESQA	1.77456e-05
SC_Wildcat			0.000527657													1.77456e-05		T021473428	34.8896	-81.0692	SC_Wildcat	SESQA
VA_Accotink			0.00118576		1.78039e-05											0.000527657		T01654000	38.8129	-77.2283	VA_Accotink	SESQA
VA_Difficult.Falls	0.00113185	3.16011e-05	0.000529884	5.0262e-05	1.7157e-05											0.00120356		T01646000	38.9759	-77.2458	VA_Difficult.Falls	SESQA	5.0262e-05
VA_Difficult.Fox	0.00719508	0.000200886	0.00297524	2.33872e-05	9.18095e-05					1.4053e-05						0.00176075		T01645704	38.8847	-77.3324	VA_Difficult.Fox	SESQA	2.33872e-05
VA_S.F.Difficult	0.000680507	1.89997e-05	2.4603e-05	0.000263106	1.48294e-05											0.0105005		T01645762	38.9089	-77.3383	VA_S.F.Difficult	SESQA	0.000263106
SUM EAR	0.339526	0.299108	0.141802	0.0161429	0.0107934	0.00953189	0.00348964	0.00133455	0.000772416	0.000609246	0.000329382	0.000229619	1.64282e-05	0
#Table S14. Site-specific Exposure Activity Ratios (EAR) under Median exposure conditions for all bioassay endpoints within each class shown. Data are for those compounds with exact Chemical Abstract Service (CAS) number matches and with reliable concentration-response relationship and ACC data in ToxCast.
#[blank cells indicate chemical not detected or SEAR < 0.00001.]
							0
