# Supplementary material for: Multi-region assessment of pharmaceutical exposures and predicted effects in USA wadeable urban-gradient streams
Source: PLoS One. 2020 Jan 30;15(1):e0228214. doi: 10.1371/journal.pone.0228214 (PMC6992211; doi:10.1371/journal.pone.0228214)
Supplement: S15 Table — Additional citation details provided in S16 Table. (XLSX) [file pone.0228214.s019.xlsx]

## Sheet: TABLE S15-GIS METRIC DICTIONARY
Variable	Variable description	Units	Reference
BasinGIS_km2	"Area of watershed draining to the sampled site, derived from a geographic information system "	square kilometers	"Watershed boundaries for the U.S. Geological Survey (USGS) Southeast Stream Quality Assessment (SESQA), developed from a geographic information system (GIS)."
Elev_atQWsite	Elevation at the water-chemistry site	meters	National Elevation Dataset included in the National Hydgrography Dataset - Plus Version 2.1 (NHDPlus V2)
DevelopedHigh2011	"Percentage of developed-high intensity in watershed, from the National Land Cover Dataset 2011-class 24 "	percentage	National Land Cover Database (NLCD) 2011
DevelopedLow2011	"Percentage of developed-low intensity in watershed, from the National Land Cover Dataset 2011-class 22"	percentage	National Land Cover Database (NLCD) 2011
DevelopedMed2011	"Percentage of developed-medium intensity in watershed, from the National Land Cover Dataset 2011-class 23 "	percentage	National Land Cover Database (NLCD) 2011
DevelopedOpen2011	"Percentage of developed-open space in watershed, from the National Land Cover Dataset 2011-class 21 "	percentage	National Land Cover Database (NLCD) 2011
BarrenLand2011	"Percentage of barren land in watershed, from the National Land Cover Dataset 211-class 31"	percentage	National Land Cover Database (NLCD) 2011
EvergreenForest2011	"Percentage of evergreen forest in watershed, from the National Land Cover Dataset 2011-class 42 "	percentage	National Land Cover Database (NLCD) 2011
DeciduousForest2011	"Percentage of deciduous forest in watershed, from the National Land Cover Dataset 2011-class 41 "	percentage	National Land Cover Database (NLCD) 2011
MixedForest2011	"Percentage of mixed forest in watershed, from the National Land Cover Dataset 2011-class 43 "	percentage	National Land Cover Database (NLCD) 2011
GrasslandHerb2011	"Percentage of grassland/herbaceous in watershed, from the National Land Cover Dataset 2011-class 71 "	percentage	National Land Cover Database (NLCD) 2011
ShrubScrub2011	"Percentage of shrub/scrub in watershed, from the National Land Cover Dataset 2011-class 52 "	percentage	National Land Cover Database (NLCD) 2011
CultivatedCrops2011	"Percentage of cultivated crops in watershed, from the National Land Cover Dataset 2011-class 82 "	percentage	National Land Cover Database (NLCD) 2011
PastureHay2011	"Percentage of pasture/hay in watershed, from the National Land Cover Dataset 2011-class 81 "	percentage	National Land Cover Database (NLCD) 2011
EmerHerbWetlands2011	"Percentage of emergent herbaceous wetlands in watershed, from the National Land Cover Dataset 2011-class 95 "	percentage	National Land Cover Database (NLCD) 2011
WoodyWetlands2011	"Percentage of woody wetlands in watershed, from the National Land Cover Dataset 2011-class 90 "	percentage	National Land Cover Database (NLCD) 2011
OpenWater2011	"Percentage of open water in watershed, from NLCD 2011-class 11"	percentage	National Land Cover Database (NLCD) 2011
SumAreaNLCD2011	sum of NLCD 2011 land area characterized, in square meters	percentage	National Land Cover Database (NLCD) 2011
Canopy2011	"Mean percentage of tree canopy area in watershed, from the National Land Cover Dataset 2011 "	percentage	"USFS Tree canopy analytical, National Land Cover Database (NLCD) 2011"
Imperviousness2001	mean developed imperviousness, from NLCD 2001 (2011 Edition)	percentage	https://www.mrlc.gov/data?f%5B0%5D=year%3A2001, accessed April 2014
Imperviousness2006	mean developed imperviousness, from NLCD 2006 (2011 Edition)	percentage	https://www.mrlc.gov/data?f%5B0%5D=year%3A2001, accessed April 2014
Imperviousness2011	"Mean percentage of developed imperviousness area in watershed, from the National Land Cover Dataset 2011 "	percentage	"Percent Developed Imperviousness, National Land Cover Database (NLCD) 2011"
Dev_CommServices2012	developed, commercial/services - from NWALT -class 22	percentage	https://www.sciencebase.gov/catalog/item/55f7e1a0e4b05d6c4e4fa959
Dev_IndusMilitary2012	developed, industrial/military - from NWALT -class 23	percentage	https://www.sciencebase.gov/catalog/item/55f7e1a0e4b05d6c4e4fa959
Dev_MajorTransp2012	developed, major transportation - from NWALT -class 21	percentage	https://www.sciencebase.gov/catalog/item/55f7e1a0e4b05d6c4e4fa959
Dev_Other2012	developed,other - from NWALT -class 27	percentage	https://www.sciencebase.gov/catalog/item/55f7e1a0e4b05d6c4e4fa959
Dev_Recreation2012	developed, recreation - from NWALT -class 24	percentage	https://www.sciencebase.gov/catalog/item/55f7e1a0e4b05d6c4e4fa959
Dev_ResidHigh2012	developed, residential high density - from NWALT -class 25	percentage	https://www.sciencebase.gov/catalog/item/55f7e1a0e4b05d6c4e4fa959
Dev_ResidLowMed2012	developed, residential low-medium density - from NWALT -class 26	percentage	https://www.sciencebase.gov/catalog/item/55f7e1a0e4b05d6c4e4fa959
SemiDev_AnthroOth2012	semi-developed, antrhopogenic other - from NWALT -class 33	percentage	https://www.sciencebase.gov/catalog/item/55f7e1a0e4b05d6c4e4fa959
SemiDev_UrbHigh2012	semideveloped, urban interface high - from NWALT -class 31	percentage	https://www.sciencebase.gov/catalog/item/55f7e1a0e4b05d6c4e4fa959
SemiDev_UrbLowMed2012	semi-developed, urban interface low-medium - from NWALT -class 32	percentage	https://www.sciencebase.gov/catalog/item/55f7e1a0e4b05d6c4e4fa959
Prod_Crops2012	production, crops - from NWALT -class 43	percentage	https://www.sciencebase.gov/catalog/item/55f7e1a0e4b05d6c4e4fa959
Prod_GrazingPot2012	production, grazing potential - from NWALT -class 45	percentage	https://www.sciencebase.gov/catalog/item/55f7e1a0e4b05d6c4e4fa959
Prod_Mining2012	production, mining/extraction - from NWALT -class 41	percentage	https://www.sciencebase.gov/catalog/item/55f7e1a0e4b05d6c4e4fa959
Prod_PastureHay2012	production,pasture/hay - from NWALT -class 44	percentage	https://www.sciencebase.gov/catalog/item/55f7e1a0e4b05d6c4e4fa959
LowUse2012	low use - from NWALT -class 50	percentage	https://www.sciencebase.gov/catalog/item/55f7e1a0e4b05d6c4e4fa959
VeryLowUse_Conserv201	very low use, conservation - from NWALT -class 60	percentage	https://www.sciencebase.gov/catalog/item/55f7e1a0e4b05d6c4e4fa959
Water2012	water - from NWALT -class 11	percentage	https://www.sciencebase.gov/catalog/item/55f7e1a0e4b05d6c4e4fa959
Wetlands2012	wetlands - from NWALT -class 12	percentage	https://www.sciencebase.gov/catalog/item/55f7e1a0e4b05d6c4e4fa959
SumAreaNWALT2012	sum of NWALT land area characterized, in square meters	percentage	https://www.sciencebase.gov/catalog/item/55f7e1a0e4b05d6c4e4fa959
Dense_Urban	Sum of Dev_CommServices2012, Dev_IndusMilitary2012, Dev_MajorTransp2012	percentage	https://www.sciencebase.gov/catalog/item/55f7e1a0e4b05d6c4e4fa959
Total_Urban	Sum of Dev_CommServices2012, Dev_IndusMilitary2012, Dev_MajorTransp2012, Dev_Other2012, Dev_Recreation2012, Dev_ResidHigh2012, Dev_ResidLowMed2012, and SemiDev_UrbHigh2012	percentage	https://www.sciencebase.gov/catalog/item/55f7e1a0e4b05d6c4e4fa959
CSQA_Total_Urban	Sum of Dev_CommServices2012, Dev_IndusMilitary2012, Dev_MajorTransp2012, Dev_Other2012, Dev_Recreation2012, Dev_ResidHigh2012, and Dev_ResidLowMed2012	percentage	https://www.sciencebase.gov/catalog/item/55f7e1a0e4b05d6c4e4fa959
Extended_Urban	Sum of Dev_CommServices2012, Dev_IndusMilitary2012, Dev_MajorTransp2012, Dev_Other2012, Dev_Recreation2012, Dev_ResidHigh2012, Dev_ResidLowMed2012, SemiDev_AnthroOth2012, SemiDev_UrbHigh2012, and SemiDev_UrbLowMed2012	percentage	https://www.sciencebase.gov/catalog/item/55f7e1a0e4b05d6c4e4fa959
Crops	Prod_Crops2012	percentage	https://www.sciencebase.gov/catalog/item/55f7e1a0e4b05d6c4e4fa959
Total_Ag	Sum of Prod_Crops2012, Prod_GrazingPot2012, and Prod_PastureHay2012	percentage	https://www.sciencebase.gov/catalog/item/55f7e1a0e4b05d6c4e4fa959
Total_Developed	Sum of Extended_Urban, Total_Ag, and Prod_Mining2012	percentage	https://www.sciencebase.gov/catalog/item/55f7e1a0e4b05d6c4e4fa959
Total_Low_Use	Sum of LowUse2012, VeryLowUse_Conserv2012, Water2012, and Wetlands2012	percentage	https://www.sciencebase.gov/catalog/item/55f7e1a0e4b05d6c4e4fa959
GolfCourseArea	Total area of golf courses	square kilometers	http://www.arcgis.com/home/item.html?id=6ffa5cb05c3b4978bd96b8a4b416ffa6
UrbanAge_mean	Mean year of urban development based on the formula: =IF(UrbanAge_PCT_NonUrban <100,(((2005*UrbanAge_PCT_2010)+(1995* UrbanAge_PCT_2000)+(1985* UrbanAge_PCT_1990)+(1975* UrbanAge_PCT_1980)+(1965* UrbanAge_PCT_1970)+(1955* UrbanAge_PCT_1960)+(1945* UrbanAge_PCT_1950)+(1935* UrbanAge_PCT_1940))/(100- UrbanAge_PCT_NonUrban)),0)	year	https://www.sciencebase.gov/catalog/item/5870123be4b01a71ba0c5fcf
UrbanAge_PCT_1940	Year of "first development" of urban land use 1940	percentage	https://www.sciencebase.gov/catalog/item/5870123be4b01a71ba0c5fcf
UrbanAge_PCT_1950	Year of "first development" of urban land use 1950	percentage	https://www.sciencebase.gov/catalog/item/5870123be4b01a71ba0c5fcf
UrbanAge_PCT_1960	Year of "first development" of urban land use 1960	percentage	https://www.sciencebase.gov/catalog/item/5870123be4b01a71ba0c5fcf
UrbanAge_PCT_1970	Year of "first development" of urban land use 1970	percentage	https://www.sciencebase.gov/catalog/item/5870123be4b01a71ba0c5fcf
UrbanAge_PCT_1980	Year of "first development" of urban land use 1980	percentage	https://www.sciencebase.gov/catalog/item/5870123be4b01a71ba0c5fcf
UrbanAge_PCT_1990	Year of "first development" of urban land use 1990	percentage	https://www.sciencebase.gov/catalog/item/5870123be4b01a71ba0c5fcf
UrbanAge_PCT_2000	Year of "first development" of urban land use 2000	percentage	https://www.sciencebase.gov/catalog/item/5870123be4b01a71ba0c5fcf
UrbanAge_PCT_2010	Year of "first development" of urban land use 2010	percentage	https://www.sciencebase.gov/catalog/item/5870123be4b01a71ba0c5fcf
UrbanAge_PCT_NonUrban	Area not classified as urban as of 2010	percentage	https://www.sciencebase.gov/catalog/item/5870123be4b01a71ba0c5fcf
UrbanAge_SUM_AREA	Sum of urban area for all years developed	percentage	Unpublished internal dataset from James Falcone (June 2006) but source data are from: http://nid.usace.army.mil/cm_apex/f?p=838:12 and http://nhd.usgs.gov
DamDensity2009	"Dam density, from an enhanced version of the 2009 National Inventory of Dams (NID), created in December 2010; number per 100 km sq"	number of dams/100 sq km	"Modified version of the U.S. Army Corps of Engineers National Inventory of Dams, 2010"
DamDensity2016	Dam density, from an enhanced version of the 2009 National Inventory of Dams (NID), created in December 2010 WITH 2013 dams included by James Falcone PLUS 2016 dams added by Sharon Qi.; number per 100 km sq	number of dams/100 sq km	Unpublished internal dataset from James Falcone (June 2017) but source data are from: http://nid.usace.army.mil/cm_apex/f?p=838:12 and http://nhd.usgs.gov
DamMajDensity2009	Major dam density, 2009; number per 100 km sq	number of major dams/100 sq km	Unpublished internal dataset from James Falcone (June 2006) but source data are from: http://nid.usace.army.mil/cm_apex/f?p=838:12 and http://nhd.usgs.gov
DamMajDensity2016	Major dam density, 2009 WITH 2013 dams included by James Falcone PLUS 2016 dams added by Sharon Qi.; number per 100 km sq	number of major dams/100 sq km	Unpublished internal dataset from James Falcone (June 2017) but source data are from: http://nid.usace.army.mil/cm_apex/f?p=838:12 and http://nhd.usgs.gov
DamNIDstorage2009	"Dam storage (""NID_STORAGE""), from an enhanced version of the 2009 National Inventory of Dams (NID), created in December 2010 ; megaliters total storage per sq km (1 megaliters = 1,000,000 liters = 1,000 cubic meters). "	megaliters/sq km	"Modified version of the U.S. Army Corps of Engineers National Inventory of Dams, 2011"
DamNIDstorage2016	Dam storage ("NID_STORAGE"), from an enhanced version of the 2009 National Inventory of Dams (NID), created in December 2010 WITH 2013 dams included by James Falcone PLUS 2016 dams added by Sharon Qi. ; megaliters total storage per sq km (1 megaliters = 1,000,000 liters = 1,000 cubic meters).	megaliters/sq km	Unpublished internal dataset from James Falcone (June 2017) but source data are from: http://nid.usace.army.mil/cm_apex/f?p=838:12 and http://nhd.usgs.gov
DamNORMALstorage2009	Dam storage ("NORMAL_STORAGE"), from an enhanced version of the 2009 National Inventory of Dams (NID), created in December 2010; megaliters total storage per sq km (1 megaliters = 1,000,000 liters = 1,000 cubic meters).	megaliters/sq km	Unpublished internal dataset from James Falcone (June 2006) but source data are from: http://nid.usace.army.mil/cm_apex/f?p=838:12 and http://nhd.usgs.gov
DamNORMALstorage2016	Dam storage ("NORMAL_STORAGE"), from an enhanced version of the 2009 National Inventory of Dams (NID), created in December 2010 WITH 2013 dams included by James Falcone PLUS 2016 dams added by Sharon Qi.; megaliters total storage per sq km (1 megaliters = 1,000,000 liters = 1,000 cubic meters).	megaliters/sq km	Unpublished internal dataset from James Falcone (June 2017) but source data are from: http://nid.usace.army.mil/cm_apex/f?p=838:12 and http://nhd.usgs.gov
DamNumMajDams2009	Number of "major" dams in watershed, 2009. Major dams defined as being >= 50 feet in height (15m) or having storage >= 5,000 acre feet (National Atlas definition)	number of major dams	Unpublished internal dataset from James Falcone (June 2006) but source data are from: http://nid.usace.army.mil/cm_apex/f?p=838:12 and http://nhd.usgs.gov
DamNumMajDams2016	Number of "major" dams in watershed, 2009 WITH 2013 dams included by James Falcone PLUS 2016 dams added by Sharon Qi.. Major dams defined as being >= 50 feet in height (15m) or having storage >= 5,000 acre feet (National Atlas definition)	number of major dams	Unpublished internal dataset from James Falcone (June 2017) but source data are from: http://nid.usace.army.mil/cm_apex/f?p=838:12 and http://nhd.usgs.gov
NumDams2016	Number of dams, from an enhanced version of the 2009 National Inventory of Dams (NID), created in December 2010 WITH 2013 dams included by James Falcone PLUS 2016 dams added by Sharon Qi.	number of dams	Unpublished internal dataset from James Falcone (June 2017) but source data are from: http://nid.usace.army.mil/cm_apex/f?p=838:12 and http://nhd.usgs.gov
BaseFlowIndex	"Base flow index (BFI), a ratio of base flow to total streamflow"	percentage	"Base-flow index grid for the United States (Wolock, 2003)"
DunneOverlandFlow	mean percentage of Dunne overland flow, also known as saturation overland flow in total streamflow, expressed as a percentage and ranging from 0 to 100.	percent of total streamflow	http://water.usgs.gov/lookup/getspatial?satof48.
HortonOverlandFlow	mean percentage of Horton overland flow, also known as infiltration-excess overland flow	percent of total streamflow	http://water.usgs.gov/lookup/getspatial?ieof48.
IndexSubsFlowContact	Index of subsurface flow contact time, expressed in days (residence time).	days	http://water.usgs.gov/lookup/getspatial?muid
NumDams2009	Number of dams, from an enhanced version of the 2009 National Inventory of Dams (NID), created in December 2010	number of dams	Unpublished internal dataset from James Falcone (June 2006) but source data are from: http://geo.usace.army.mil/pgis/f?p=397:1:0::NO and http://nhd.usgs.gov
Runoff2013	average annual runoff for water year 2013 (Oct 1, 2012 to Sept 30, 2013)	millimeters / water year	https://waterwatch.usgs.gov/index.php?dt=wy01d&plot_tp=runoff&st=xus&yr=2015&map_dt=2015&m=romap3&w=map
Runoff2014	average annual runoff for water year 2014	millimeters / water year	"U.S. Geological Survey WaterWatch, Runoff by 8-digit hydrologic units (HUC8)"
Runoff2015	average annual runoff for water year 2015 (Oct 1, 2014 to Sept 30, 2015)	millimeters / water year	https://waterwatch.usgs.gov/index.php?dt=wy01d&plot_tp=runoff&st=xus&yr=2015&map_dt=2015&m=romap3&w=map
Runoff2016	average annual runoff for water year 2016 (Oct 1, 2015 to Sept 30, 2016)	millimeters / water year	https://waterwatch.usgs.gov/index.php?dt=wy01d&plot_tp=runoff&st=xus&yr=2015&map_dt=2015&m=romap3&w=map
Runoff2017	average annual runoff for water year 2017 (Oct 1, 2016 to Sept 30, 2017)	millimeters / water year	https://waterwatch.usgs.gov/index.php?dt=wy01d&plot_tp=runoff&st=xus&yr=2015&map_dt=2015&m=romap3&w=map
Stream_Ephemeral	percentage of total streams coded as "Stream/River: Hydrographic Category = Ephermeral" (Fcode = 46007)	percentage of total streams	https://www.usgs.gov/core-science-systems/ngp/national-hydrography, accessed Feb 2014
Stream_Intermittent	percentage of total streams coded as "Stream/River: Hydrographic Category = Intermittent" in NHD24k hydrography	percentage of total streams	https://www.usgs.gov/core-science-systems/ngp/national-hydrography, accessed Feb 2014
Stream_Perennial	percentage of total streams coded as "Stream/River: Hydrographic Category = Perennial" in NHD24k hydrography	percentage of total streams	https://www.usgs.gov/core-science-systems/ngp/national-hydrography, accessed Feb 2014
Stream_StreamRiver	percentage of total streams coded as "Stream/River" in NHD24k hydrography	percentage of total streams	https://www.usgs.gov/core-science-systems/ngp/national-hydrography, accessed Feb 2014
StreamDensity	Stream Density	kilometers/square kilometer watershed area	"NHD High Resolution (1:24,000-scale)"
TopogWetnessIndex	Topographic wetness index, ln(a/S); where "ln" is the natural log, "a" is the upslope area per unit contour length and "S" is the slope at that point	natural log	David Wolock, written commun., 2001
N_AtmosphDepos2013	mean atmospheric (wet) deposition of total inorganic nitrogen from nitrate and ammonimum, 2013	kilograms/hectare	http://nadp.slh.wisc.edu/data/ntn/
N_AtmosphDepos2014	mean atmospheric (wet) deposition of total inorganic nitrogen from nitrate and ammonimum, 2014	kilograms/hectare	http://nadp.slh.wisc.edu/data/ntn/
N_AtmosphDepos2015	mean atmospheric (wet) deposition of total inorganic nitrogen from nitrate and ammonimum, 2015	kilograms/hectare	http://nadp.slh.wisc.edu/data/ntn/
N_AtmosphDepos2016	mean atmospheric (wet) deposition of total inorganic nitrogen from nitrate and ammonimum, 2016	kilograms/hectare	http://nadp.slh.wisc.edu/data/ntn/
N_AtmosphDepos2017	mean atmospheric (wet) deposition of total inorganic nitrogen from nitrate and ammonimum, 2017	kilograms/hectare	http://nadp.slh.wisc.edu/data/ntn/
N_FertFarm2012	estimated 2012 nitrogen input from farm fertilizer from Ag land	kilograms	https://doi.org/10.5066/F7H41PKX based directly on Gronberg and Spahr, SIR 2012-5207
N_FertNonFarm2012	estimated 2012 nitrogen input from non-farm fertilizer from urban land	kilograms	https://doi.org/10.5066/F7H41PKX based directly on Gronberg and Spahr, SIR 2012-5207
N_Manure2012	estimated 2012 nitrogen input from manure from Ag land	kilograms	https://www.sciencebase.gov/catalog/item/581ced4ee4b08da350d52303
N_Wastewater1992	Estimated total nitrogen load in permitted wastewater discharge, 1992	kilograms	David A. Saad, written commun., Feb 2013
N_Wastewater1997	Estimated total nitrogen load in permitted wastewater discharge, 1997	kilograms	David A. Saad, written commun., Feb 2013
N_Wastewater2002	"Estimated total nitrogen load in permitted wastewater discharge, 2002"	kilograms	"Annual total nitrogen and total phosphorus loads to surface waters from municipal and industrial facilities, calculated from the U.S. Environmental Protection Agency Permit Compliance System national database (Maupin and Ivahnenko, 2011)"
N_NPDES_2012	Estimated total nitrogen load in 2012 (includes ALL major facilities and ONLY minor waste-water treatment facilities)	kilograms	Ken Skinner, written commun, 2/22/18
NumFacilities2012	Number of permitted facilities in 2012 (includes ALL major facilities and ONLY minor waste-water treatment facilities)	count	Ken Skinner, written commun, 2/22/18
NumMajorFacilities2012	Number of permitted facilities considered a "major" producer, 2012 (includes ALL major facilities and ONLY minor waste-water treatment facilities)	count	Ken Skinner, written commun, 2/22/18
P_FertFarm2012	estimated 2012 phosphorus input from farm fertilizer from Ag land	kilograms	https://doi.org/10.5066/F7H41PKX based directly on Gronberg and Spahr, SIR 2012-5207
P_FertNonFarm2012	estimated 2012 phosphorus input from non-farm fertilizer from urban land	kilograms	https://doi.org/10.5066/F7H41PKX based directly on Gronberg and Spahr, SIR 2012-5207
P_Manure2012	estimated 2012 phosphorus input from manure from Ag land	kilograms	https://www.sciencebase.gov/catalog/item/581ced4ee4b08da350d52303
P_Wastewater1992	Estimated total phosphorus load in permitted wastewater discharge, 1992	kilograms	David A. Saad, written commun., Feb 2013
P_Wastewater1997	Estimated total phosphorus load in permitted wastewater discharge, 1997	kilograms	David A. Saad, written commun., Feb 2013
P_Wastewater2002	Estimated total phosphorus load in permitted wastewater discharge, 2002	kilograms	David A. Saad, written commun., Feb 2013
P_NPDES_2012	Estimated total phosphorus load in 2012 (includes ALL major facilities and ONLY minor waste-water treatment facilities)	kilograms	Ken Skinner, written commun, 2/22/18
Total_N	Total nitrogen: sum of (N_AtmosphDeposXXXX/.01)+(N_FertFarm2012/BasinGIS_km2)+(N_FertNonFarm2012/BasinGIS_km2)+(N_Manure2012/BasinGIS_km2); where XXXX in the atmospheric deposition term is for the year of sampling	kilograms/km2
Total_P	Total phosphorus: sum of (P_FertFarm2012/BasinGIS_km2)+(P_FertNonFarm2012/BasinGIS_km2)+(P_Manure2012/BasinGIS_km2)	kilograms/km2
AdjHouseIncome_mean	Mean cost-of-living adjusted household income	thousands of dollars/year	https://doi.org/10.5066/F7668BB6.
HousingDensity2000	mean housing unit density, 2000	housing units per square kilometer	(Purchased from vendor, Geolytics, www.geolytics.com)
HousingDensity2010	mean housing unit density, 2010	housing units per square kilometer	(Purchased from vendor, Geolytics, www.geolytics.com)
PopDensity1990	mean population density, 1990	people per square kilometer	(Purchased from vendor, Geolytics, www.geolytics.com)
PopDensity2000	mean population density, 2000	people per square kilometer	(Purchased from vendor, Geolytics, www.geolytics.com)
PopDensity2010	mean population density, 2010	people per square kilometer	(Purchased from vendor, Geolytics, www.geolytics.com)
RoadDensity2013	road density, km of roads per watershed sq km	kilometers/square kilometer watershed area	ftp://ftp2.census.gov/geo/tiger/TIGER2013/ROADS/
RoadDensity2014	"Road density in watershed, 2014"	kilometers/square kilometer watershed area	Census TIGER/Line roads 2014
RoadDensity2015	road density, km of roads per watershed sq km	kilometers/square kilometer watershed area	https://www.census.gov/geo/maps-data/data/tiger-geodatabases.html
RoadDensity2016	road density, km of roads per watershed sq km	kilometers/square kilometer watershed area	https://www.census.gov/geo/maps-data/data/tiger-geodatabases.html
RoadDensity2017	road density, km of roads per watershed sq km	kilometers/square kilometer watershed area	https://www.census.gov/geo/maps-data/data/tiger-geodatabases.html
DepthToWaterTable	mean depth to water table, in feet	feet	accessed March 14, 2001, at http://water.usgs.gov/lookup/getspatial?muid.
AvailWaterCapacity	mean available water capacity, inches of water per inches of soil depth	inches/inch	accessed March 14, 2001, at http://water.usgs.gov/lookup/getspatial?muid.
BulkDensity	mean bulk density, grams per cubic centimeter	grams per cubic centimeter	accessed March 14, 2001, at http://water.usgs.gov/lookup/getspatial?muid.
KfactorUpperHorizon	"Mean Soil Erodibility Factor ""K factor"" of Universal Soil Equation), of UPPERmost soil horizon (includes rock fragments)"	unitless	"Weighted averages of STATSGO Version 1 soil parameters (Wolock, 1997)"
OrganicMatter	Mean organic matter	percentage by weight	"Weighted averages of STATSGO Version 1 soil parameters (Wolock, 1997)"
Permeability	Mean permeability	inches/hour	"Weighted averages of STATSGO Version 1 soil parameters (Wolock, 1997)"
SandContent	Mean sand content	percentage	"Weighted averages of STATSGO Version 1 soil parameters (Wolock, 1997)"
SiltContent	Mean silt content	percentage	"Weighted averages of STATSGO Version 1 soil parameters (Wolock, 1997)"
ClayContent	Mean clay content	percentage	"Weighted averages of STATSGO Version 1 soil parameters (Wolock, 1997)"
RainfallErosivity	"Mean annual ""rainfall erosivity"" (""R factor"" of the Universal Soil Loss Equation), for the period 1971-2000 in watershed "	hundreds of foot-tons-force-inches per hour per acre per year	"United States mean annual R-factor, 1971-2000 (Daly and Taylor, 2002)"
SoilLoss_Afactor	mean annual soil loss per unit area ("A" of Revised Universal Soil Loss Equation)	tons/acre/year	compiled by David Wolock, October 2005
SoilThickness	mean soil thickness, in inches	inches	accessed March 14, 2001, at http://water.usgs.gov/lookup/getspatial?muid.
SRL25Agland	"Mean percentage presence of the soil restrictive layer in agricultural land in watershed, with a soil depth of 25 centimeters"	percentage	"Estimates of the soil restrictive layer in the upper 25, 35, 45, and 55 centimeters of agricultural land in the conterminous United States"
Elev_MeanWatershed	Mean watershed elevation	meters	Derived from the National Elevation Dataset included in the National Hydgrography Dataset - Plus Version 2.1 (NHDPlus V2)
Slope	Mean watershed slope	percentage	Derived from the National Elevation Dataset included in the National Hydgrography Dataset - Plus Version 2.1 (NHDPlus V2)
TRI_NumOfChems2010	Number of chemicals released in 2010	count	https://toxmap-classic.nlm.nih.gov/toxmap/home/download.do
TRI_NumOfFacil	Number of facilities within the TRI dataset	count	https://toxmap-classic.nlm.nih.gov/toxmap/home/download.do
TRI_NumOfSuperFund	Number of Superfund sites within the TRI dataset	count	https://toxmap-classic.nlm.nih.gov/toxmap/home/download.do
TRI_SumLbs2010	Total pounds of all chemicals released in 2010	pounds	https://toxmap-classic.nlm.nih.gov/toxmap/home/download.do
Calcium_med
Chloride_med
Lab_Scmed
Magnesium_med
Potassium_med
Sodium_med
Sulfate_med
Calcium_max
Chloride_max
Lab_Scmax
Magnesium_max
Potassium_max
Sodium_max
Sulfate_max
#Table S15. Data dictionary describing metrics in Table S9. Additional citation details provided in Table S16.
