# Supplementary material for: Multi-region assessment of pharmaceutical exposures and predicted effects in USA wadeable urban-gradient streams
Source: PLoS One. 2020 Jan 30;15(1):e0228214. doi: 10.1371/journal.pone.0228214 (PMC6992211; doi:10.1371/journal.pone.0228214)
Supplement: S16 Table — (XLSX) [file pone.0228214.s020.xlsx]

## Sheet: TABLE S16-GIS METRIC CITATIONS
NHDPlus Version 2
McKay, L., Bondelid, T., Dewald, T., Johnston, J., Moore, R., and Rea, A., “NHDPlus Version 2: User Guide”, 2012, accessed 1/21/15, available from https://s3.amazonaws.com/nhdplus/NHDPlusV21/Documentation/NHDPlusV2_User_Guide.pdf.
U.S. Environmental Protection Agency and the U.S. Geological Survey, 2012, National Hydrography Dataset Plus – NHDPlus, Version 2, Edition 2.10, geospatial data, accessed 1/21/15, available from http://www.horizon-systems.com/NHDPlus/index.php
Ecoregions Level 3
U.S. Environmental Protection Agency, 2013, Level III Ecoregions of the Conterminous United State, U.S. EPA office of Research and Development (ORD) - National Health and Environmental Effects Research Laboratory (NHEERL), Corvallis, OR, accessed June 2014, at http://www.epa.gov/wed/pages/ecoregions/level_iii_iv.htm.
Omernik, J. M. 1987. Ecoregions of the conterminous United States. Annals: Association of American Geographers 77(1):118–125.
NLCD 2011
Homer, C.G., Dewitz, J.A., Yang, L., Jin, S., Danielson, P., Xian, G., Coulston, J., Herold, N.D., Wickham, J.D., and Megown, K., 2015, Completion of the 2011 National Land Cover Database for the conterminous United States-Representing a decade of land cover change information. Photogrammetric Engineering and Remote Sensing, v. 81, no. 5, p. 345-354
U.S. Geological Survey, 2014, NLCD 2011 Land Cover (2011 Edition, amended 10/10/2014)--National Geospatial Data Asset (NGDA) Land Use Land Cover, accessed February 2015, at http://www.mrlc.gov
US Census
U.S. Census Bureau, 2011, 2010 TIGER/Line Shapefiles – Block Group Boundaries and Total Population (machine-readable data files), accessed November 14, 2011 from http://www.census.gov/geo/www/tiger/shp.html
USDA/NASS
USDA National Agricultural Statistics Service Cropland Data Layer. 2012. Published crop-specific data layer [Online]. Available at http://nassgeodata.gmu.edu/CropScape/ (accessed December 2013.) USDA-NASS, Washington, DC.
USDA National Agricultural Statistics Service Cropland Data Layer. 2013. Published crop-specific data layer [Online]. Available at http://nassgeodata.gmu.edu/CropScape/ (accessed July 2014.) USDA-NASS, Washington, DC.
USGS Nutrient Inputs
Ruddy, B.C., Lorenz, D.L., and Mueller, D.K., 2006, County-Level Estimates of Nutrient Inputs to the Land Surface of the Conterminous United States, 1982–2001: U.S. Geological Survey Scientific Investigations Report 2006-5012, 17 p.
Nakagaki, Naomi, Price, C.P., Falcone, J.A., Hitt, K.J., and Ruddy, B.C., 2007, Enhanced national land cover data 1992 (NLCDe 92): U.S. Geological Survey digital raster data, accessed December 1, 2007, at http://water.usgs.gov/lookup/getspatial?nlcde92.
Sugg, 2007
Sugg, Z. (2007). Assessing U.S. farm drainage: Can GIS lead to better estimates of subsurface drainage extent? Washington, DC, World Resources Institute: 8 p.
Nakagaki, N., Wieczorek, M.E., Qi, S.L., 2016, Estimates of subsurface tile drainage extent for the conterminous United States, early 1990s, U.S. Geological Survey Data Release, doi: 10.5066/F7RB72QS
Census of Agriculture 2012
USDA (2014). 2012 Census of Agriculture. Washington, DC, U.S. Department of Agriculture. Volume 1, Part 51: 586.
Nakagaki, N., and Wieczorek, M.E., 2016, Estimates of subsurface tile drainage extent for 12 Midwest States, 2012, U.S. Geological Survey Data Release, doi: 10.5066/F7W37TDP
USDA Drainage Management
U.S. Department of Agriculture. May 1995 (Reissued). 1992 National Resources Inventory, Natural Resources Conservation Service, Washington, DC, and Statistical Laboratory, Iowa State University, Ames, Iowa, CD-ROM.
Nakagaki, Naomi, Price, C.P., Falcone, J.A., Hitt, K.J., and Ruddy, B.C., 2007, Enhanced national land cover data 1992 (NLCDe 92): U.S. Geological Survey digital raster data, accessed December 1, 2007, at http://water.usgs.gov/lookup/getspatial?nlcde92.
MIrAD-US
Pervez, M.S. and Brown, J.F., 2010, Mapping irrigated lands at 250-m scale by merging MODIS data and national agricultural statistics, Remote Sensing, 2(10), 2388-2412; doi:10.3390/rs2102388, available online at http://www.mdpi.com/2072-4292/2/10/2388/.
U.S. Geological Survey, 2008, Moderate Resolution Imaging Spectroradiometer (MODIS) irrigated Agriculture Dataset for the United States (MIrAD-US), Version 3b (February 2008), accessed December 2013, at http://earlywarning.usgs.gov/USirrigation/.
NPDES
U.S. Environmental Protection Agency. 2006. National Pollutant Discharge Elimination System (NPDES), accessed June 2006 at https://www.epa.gov/npdes.
STATSGO
Wolock, D.M., 1997 STATSGO soil characteristics for the conterminous United States: U.S. Geological Survey Open-File Report 97–656, accessed March 14, 2001 at http://water.usgs.gov/lookup/getspatial?muid
SSURGO
Nakagaki N., Stone, W.W., and Wieczorek, M.E., Estimates of the Soil Restrictive Layer in the Upper 25,35,45, and 55 centimeters of agricultural land in the conterminous United States, Version 1.0 June 12, 2012, accessed September 2012 at http://water.usgs.gov/lookup/getspatial?ssurgo_srlag
PRISM Group Precipitation
Daly, C., Halbleib, M., Smith, J.I., Gibson, W.P., Doggett, M.K., Taylor, G.H., Curtis, J., and Pasteris, P.A. 2008. Physiographically-sensitive mapping of temperature and precipitation across the conterminous United States. International Journal of Climatology, 28: 2031-2064.
PRISM Climate Group, 2010, Parameter-Elevation Regressions on Independent Slopes Model (PRISM): 30-year Normals, PRISM Climate Group, Oregon State University, accessed November 2010, at http://www.prism.oregonstate.edu/normals/
Prism Climate Group, 2013, United States Monthly Total Precipitation, for January 1981 - September 2013 (4km:BIL), accessed November 2013, at http://www.prism.oregonstate.edu/.
PRISM Group RainRunoff Factor
Daly, C., and Taylor, G.H., 2002, United States mean annual R-factor, 1971–2000: PRISM Climate Group, Oregon State University, accessed November 2010, at http://www.prism.oregonstate.edu/.
USGS Base Flow
Wolock, D.M., 2003, Base-flow index grid for the conterminous United States: U.S. Geological Survey Open-File Report 03–263, accessed September 9, 2005 at http://water.usgs.gov/lookup/getspatial?bfi48grd
USACE NID
U.S. Army Corps of Engineers, 2010. National Inventory of Dams, accessed August 2010 at https://nid.sec.usace.army.mil/ords/f?p=105:22:7004815290950::NO:::
U.S. Geological Survey, 2010, The National Map: National Hydrography Dataset, accessed December 2010 at http://nhd.usgs.gov
HABITAT
Konrad, C., Gellis, A., 2018, Factors influencing fine sediment on stream beds in the Midwestern United States, Journal of Environmental Quality, 47(5), 1214-1222, https://doi.org/10.2134/jeq2018.02.0060
Fitzpatrick, F.A., Waite, I.R., D'Arconte, P.J., Meador, M.R., Maupin, M.A., Gurtz, M.E., 1998. Revised methods for characterizing stream habitat in the National Water Quality Assessment Program, US Geological Survey Water Resources Investigation Report 98-4052
Harding JS, Clapcott JE, Quinn JM, Hayes JW, Joy MK, Storey RG, Greig HS, Hay J, James T, Beech MA, Ozane R, Meredith AS, Boothroyd IKD, 2009. Stream habitat assessment protocols for wadeable rivers and stream of New Zealand, Univ Canterbury Press
Waite, I.R., Van Metre, P.C., 2017, Multistressor predictive models of invertebrate condition in the Corn Belt, USA. Freshwater Science, 38(4)901-914.
BioData Data Sets at http://aquatic.biodata.usgs.gov
#Table S16. Additional citation information for metrics in Tables S9 and S15.
